# Supplementary material for: Exploring the Adenylation Domain Repertoire of Nonribosomal Peptide Synthetases Using an Ensemble of Sequence-Search Methods
Source: PLoS One. 2013 Jul 16;8(7):e65926. doi: 10.1371/journal.pone.0065926 (PMC3712989; doi:10.1371/journal.pone.0065926)
Supplement: File S3 — BLASTp (E-value = 0.01) search for A-domains using a single template against the whole dataset. (TXT) [file pone.0065926.s003.txt]

Query= gi|7228478|gb|AAF42473.1|AF204401_1 actinomycin synthetase III
[Streptomyces chrysomallus](1499 2010)
         (512 letters)


                                                                 Score    E
Sequences producing significant alignments:                      (bits) Value

1_0 gi|7228478|gb|AAF42473.1|AF204401_1 actinomycin synthetase I...   812   0.0  
9_0 gi|5919203|gb|AAD56240.1|AF184977_1 DhbF [Bacillus subtilis]...   417   e-121
6_0 gi|5919203|gb|AAD56240.1|AF184977_1 DhbF [Bacillus subtilis]...   417   e-121
29_0 gi|21221665|ref|NP_627444.1| CDA peptide synthetase II [Str...   332   7e-96
22_0 gi|21221664|ref|NP_627443.1| CDA peptide synthetase I [Stre...   330   4e-95
10_0 gi|5919203|gb|AAD56240.1|AF184977_1 DhbF [Bacillus subtilis...   320   3e-92
7_0 gi|5919203|gb|AAD56240.1|AF184977_1 DhbF [Bacillus subtilis]...   320   3e-92
38_0 gi|15029321|gb|AAK81826.1| peptide synthetase [Streptomyces...   320   4e-92
24_0 gi|21221664|ref|NP_627443.1| CDA peptide synthetase I [Stre...   313   5e-90
23_0 gi|21221664|ref|NP_627443.1| CDA peptide synthetase I [Stre...   309   6e-89
78_0 gi|7522107|pir||T30289 pristinamycin I synthase 3 - Strepto...   296   4e-85
32_0 gi|24426512|emb|CAD55498.1| CDA peptide synthetase III [Str...   296   4e-85
129_0 gi|5822843|dbj|BAA83994.1| mcyC [Microcystis aeruginosa](4...   287   2e-82
76_0 gi|7522106|pir||T30288 pristinamycin I synthase 2 [imported...   286   6e-82
125_0 gi|5822841|dbj|BAA83992.1| mcyA [Microcystis aeruginosa](2...   278   9e-80
92_0 gi|3510629|gb|AAC80285.1| syringomycin synthetase [Pseudomo...   278   1e-79
25_0 gi|21221664|ref|NP_627443.1| CDA peptide synthetase I [Stre...   275   1e-78
28_0 gi|21221665|ref|NP_627444.1| CDA peptide synthetase II [Str...   274   2e-78
109_0 gi|2623773|gb|AAC45930.1| tyrocidine synthetase 3 [Breviba...   270   3e-77
93_0 gi|3510629|gb|AAC80285.1| syringomycin synthetase [Pseudomo...   270   3e-77
26_0 gi|21221664|ref|NP_627443.1| CDA peptide synthetase I [Stre...   270   4e-77
127_0 gi|5822841|dbj|BAA83992.1| mcyA [Microcystis aeruginosa](1...   267   2e-76
126_0 gi|5822841|dbj|BAA83992.1| mcyA [Microcystis aeruginosa](1...   267   2e-76
27_0 gi|21221664|ref|NP_627443.1| CDA peptide synthetase I [Stre...   266   3e-76
30_0 gi|21221665|ref|NP_627444.1| CDA peptide synthetase II [Str...   264   2e-75
79_0 gi|7522106|pir||T30288 pristinamycin I synthase 2 [imported...   261   2e-74
77_0 gi|7522106|pir||T30288 pristinamycin I synthase 2 [imported...   261   2e-74
80_0 gi|7522107|pir||T30289 pristinamycin I synthase 3 - Strepto...   260   3e-74
98_0 gi|3510629|gb|AAC80285.1| syringomycin synthetase [Pseudomo...   260   3e-74
97_0 gi|3510629|gb|AAC80285.1| syringomycin synthetase [Pseudomo...   260   3e-74
81_0 gi|7522107|pir||T30289 pristinamycin I synthase 3 - Strepto...   260   4e-74
31_0 gi|24426512|emb|CAD55498.1| CDA peptide synthetase III [Str...   258   2e-73
122_0 gi|16040972|dbj|BAB69700.1| iturin A synthetase C [Bacillu...   256   3e-73
58_0 gi|2522214|gb|AAB80956.1| fengycin synthetase FenE [Bacillu...   256   5e-73
39_0 gi|15029322|gb|AAK81827.1| peptide synthetase [Streptomyces...   255   1e-72
136_0 gi|6449057|gb|AAF08797.1|AF184956_4 MycC [Bacillus subtili...   254   2e-72
19_0 gi|5915762|sp|O68008|BACC_BACLI Bacitracin synthetase 3 (BA...   253   4e-72
106_0 gi|2623773|gb|AAC45930.1| tyrocidine synthetase 3 [Breviba...   253   4e-72
57_0 gi|2522214|gb|AAB80956.1| fengycin synthetase FenE [Bacillu...   252   7e-72
128_0 gi|5822842|dbj|BAA83993.1| mcyB [Microcystis aeruginosa](4...   252   1e-71
36_0 gi|15029321|gb|AAK81826.1| peptide synthetase [Streptomyces...   251   1e-71
104_0 gi|2623773|gb|AAC45930.1| tyrocidine synthetase 3 [Breviba...   251   2e-71
62_0 gi|39372|emb|CAA43838.1| grsB [Brevibacillus brevis](2521 3...   250   3e-71
102_0 gi|2623772|gb|AAC45929.1| tyrocidine synthetase 2 [Breviba...   250   3e-71
63_0 gi|39372|emb|CAA43838.1| grsB [Brevibacillus brevis](3568 4...   250   4e-71
105_0 gi|2623773|gb|AAC45930.1| tyrocidine synthetase 3 [Breviba...   249   5e-71
61_0 gi|39372|emb|CAA43838.1| grsB [Brevibacillus brevis](1485 1...   248   1e-70
99_0 gi|3510629|gb|AAC80285.1| syringomycin synthetase [Pseudomo...   248   2e-70
94_0 gi|3510629|gb|AAC80285.1| syringomycin synthetase [Pseudomo...   246   4e-70
95_0 gi|3510629|gb|AAC80285.1| syringomycin synthetase [Pseudomo...   246   4e-70
117_0 gi|16040971|dbj|BAB69699.1| iturin A synthetase B [Bacillu...   246   4e-70
68_0 gi|3080742|gb|AAD04757.1| lichenysin synthetase A; LicA [Ba...   245   8e-70
11_0 gi|5915760|sp|O68006|BACA_BACLI Bacitracin synthetase 1 (BA...   244   1e-69
17_0 gi|5915761|sp|O68007|BACB_BACLI Bacitracin synthetase 2 (BA...   244   2e-69
101_0 gi|2623772|gb|AAC45929.1| tyrocidine synthetase 2 [Breviba...   243   3e-69
103_0 gi|2623772|gb|AAC45929.1| tyrocidine synthetase 2 [Breviba...   243   5e-69
118_0 gi|16040971|dbj|BAB69699.1| iturin A synthetase B [Bacillu...   242   8e-69
14_0 gi|5915760|sp|O68006|BACA_BACLI Bacitracin synthetase 1 (BA...   242   8e-69
53_0 gi|3643187|gb|AAC36721.1| peptide synthetase [Bacillus subt...   241   1e-68
52_0 gi|145843|gb|AAA92015.1| enterobactin(437 964)                   241   1e-68
85_0 gi|396481|emb|CAA49816.1| srfA1 [Bacillus subtilis](439 963)     241   2e-68
20_0 gi|5915762|sp|O68008|BACC_BACLI Bacitracin synthetase 3 (BA...   240   3e-68
13_0 gi|5915760|sp|O68006|BACA_BACLI Bacitracin synthetase 1 (BA...   240   3e-68
21_0 gi|5915762|sp|O68008|BACC_BACLI Bacitracin synthetase 3 (BA...   239   4e-68
18_0 gi|5915762|sp|O68008|BACC_BACLI Bacitracin synthetase 3 (BA...   239   5e-68
108_0 gi|2623773|gb|AAC45930.1| tyrocidine synthetase 3 [Breviba...   239   7e-68
107_0 gi|2623773|gb|AAC45930.1| tyrocidine synthetase 3 [Breviba...   239   7e-68
72_0 gi|3080743|gb|AAD04758.1| lichenysin synthetase B; LicB [Ba...   238   1e-67
34_0 gi|15029319|gb|AAK81824.1| peptide synthetase [Streptomyces...   236   5e-67
137_0 gi|6449057|gb|AAF08797.1|AF184956_4 MycC [Bacillus subtili...   234   3e-66
133_0 gi|6449056|gb|AAF08796.1|AF184956_3 MycB [Bacillus subtili...   234   3e-66
55_0 gi|3724089|emb|CAA09819.1| fengycin synthetase [Bacillus su...   233   3e-66
89_0 gi|396482|emb|CAA49817.1| srfA2 [Bacillus subtilis](1477 2002)   233   4e-66
33_0 gi|15029319|gb|AAK81824.1| peptide synthetase [Streptomyces...   233   5e-66
100_0 gi|2623771|gb|AAC45928.1| tyrocidine synthetase 1 [Breviba...   233   5e-66
132_0 gi|6449056|gb|AAF08796.1|AF184956_3 MycB [Bacillus subtili...   233   5e-66
35_0 gi|15029320|gb|AAK81825.1| peptide synthetase [Streptomyces...   233   5e-66
37_0 gi|15029321|gb|AAK81826.1| peptide synthetase [Streptomyces...   232   9e-66
15_0 gi|5915760|sp|O68006|BACA_BACLI Bacitracin synthetase 1 (BA...   231   1e-65
91_0 gi|396483|emb|CAA49818.1| srfA3 [Bacillus subtilis](442 961)     231   2e-65
134_0 gi|6449056|gb|AAF08796.1|AF184956_3 MycB [Bacillus subtili...   230   4e-65
71_0 gi|3080743|gb|AAD04758.1| lichenysin synthetase B; LicB [Ba...   229   9e-65
119_0 gi|16040971|dbj|BAB69699.1| iturin A synthetase B [Bacillu...   227   3e-64
96_0 gi|3510629|gb|AAC80285.1| syringomycin synthetase [Pseudomo...   226   4e-64
86_0 gi|396481|emb|CAA49816.1| srfA1 [Bacillus subtilis](1481 2000)   225   1e-63
16_0 gi|5915761|sp|O68007|BACB_BACLI Bacitracin synthetase 2 (BA...   225   1e-63
56_0 gi|3724089|emb|CAA09819.1| fengycin synthetase [Bacillus su...   224   2e-63
60_0 gi|39372|emb|CAA43838.1| grsB [Brevibacillus brevis](446 963)    222   9e-63
131_0 gi|6449055|gb|AAF08795.1|AF184956_2 MycA [Bacillus subtili...   221   2e-62
70_0 gi|3080742|gb|AAD04757.1| lichenysin synthetase A; LicA [Ba...   220   3e-62
121_0 gi|16040972|dbj|BAB69700.1| iturin A synthetase C [Bacillu...   220   4e-62
111_0 gi|9937227|gb|AAG02358.1|AF210249_17 peptide synthetase NR...   219   6e-62
116_0 gi|16040970|dbj|BAB69698.1| iturin A synthetase A [Bacillu...   219   1e-61
74_0 gi|3080744|gb|AAD04759.1| lichenysin synthetase C; LicC [Ba...   218   1e-61
59_0 gi|216278|dbj|BAA00406.1| gramicidin S synthetase 1 [Brevib...   216   6e-61
73_0 gi|3080743|gb|AAD04758.1| lichenysin synthetase B; LicB [Ba...   215   1e-60
69_0 gi|3080742|gb|AAD04757.1| lichenysin synthetase A; LicA [Ba...   214   2e-60
88_0 gi|396482|emb|CAA49817.1| srfA2 [Bacillus subtilis](443 958)     211   2e-59
47_0 gi|440169|emb|CAA82227.1| cyclosporine synthetase [Tolypocl...   210   3e-59
54_0 gi|3643187|gb|AAC36721.1| peptide synthetase [Bacillus subt...   210   4e-59
113_0 gi|9937233|gb|AAG02364.1|AF210249_23 peptide synthetase NR...   209   7e-59
135_0 gi|6449056|gb|AAF08796.1|AF184956_3 MycB [Bacillus subtili...   209   8e-59
42_0 gi|440169|emb|CAA82227.1| cyclosporine synthetase [Tolypocl...   207   4e-58
87_0 gi|396481|emb|CAA49816.1| srfA1 [Bacillus subtilis](2521 3032)   205   1e-57
43_0 gi|440169|emb|CAA82227.1| cyclosporine synthetase [Tolypocl...   202   1e-56
120_0 gi|16040971|dbj|BAB69699.1| iturin A synthetase B [Bacillu...   201   2e-56
46_0 gi|440169|emb|CAA82227.1| cyclosporine synthetase [Tolypocl...   200   4e-56
90_0 gi|396482|emb|CAA49817.1| srfA2 [Bacillus subtilis](2522 3031)   198   1e-55
41_0 gi|440169|emb|CAA82227.1| cyclosporine synthetase [Tolypocl...   196   4e-55
2_0 gi|3118|emb|CAA38195.1| ACV synthetase (AA 1 - 3746) [Penici...   195   1e-54
44_0 gi|440169|emb|CAA82227.1| cyclosporine synthetase [Tolypocl...   191   2e-53
112_0 gi|9937233|gb|AAG02364.1|AF210249_23 peptide synthetase NR...   189   9e-53
3_0 gi|3118|emb|CAA38195.1| ACV synthetase (AA 1 - 3746) [Penici...   187   2e-52
4_0 gi|3118|emb|CAA38195.1| ACV synthetase (AA 1 - 3746) [Penici...   180   3e-50
48_0 gi|440169|emb|CAA82227.1| cyclosporine synthetase [Tolypocl...   179   7e-50
49_0 gi|440169|emb|CAA82227.1| cyclosporine synthetase [Tolypocl...   178   1e-49
124_0 gi|9955392|dbj|BAB12211.1| polykeitde synthase and peptide...   178   1e-49
50_0 gi|440169|emb|CAA82227.1| cyclosporine synthetase [Tolypocl...   177   2e-49
12_0 gi|5915760|sp|O68006|BACA_BACLI Bacitracin synthetase 1 (BA...   177   4e-49
40_0 gi|440169|emb|CAA82227.1| cyclosporine synthetase [Tolypocl...   177   4e-49
83_0 gi|5911455|gb|AAD55800.1|AF184621_1 pyochelin synthetase Pc...   175   1e-48
138_0 gi|3818604|gb|AAC69587.1| Ybt peptide synthetase HMWP2 [Ye...   174   3e-48
84_0 gi|5911457|gb|AAD55801.1|AF184622_1 pyochelin synthetase Pc...   171   2e-47
110_0 gi|9937225|gb|AAG02356.1|AF210249_15 peptide synthetase NR...   170   4e-47
67_0 gi|167219|gb|AAA33023.1| HC-toxin synthetase(4112 4649)          165   1e-45
45_0 gi|440169|emb|CAA82227.1| cyclosporine synthetase [Tolypocl...   162   1e-44
65_0 gi|167219|gb|AAA33023.1| HC-toxin synthetase(1800 2358)          155   1e-42
66_0 gi|167219|gb|AAA33023.1| HC-toxin synthetase(2948 3520)          152   1e-41
64_0 gi|167219|gb|AAA33023.1| HC-toxin synthetase(194 735)            134   3e-36
82_0 gi|5911453|gb|AAD55799.1|AF184620_1 salicyl-AMP ligase PchD...    78   2e-19
114_0 gi|9937234|gb|AAG02365.1|AF210249_24 peptide synthetase NR...    71   3e-17
75_0 gi|1835254|emb|CAA67140.1| Pristinamycin I synthetase I [St...    70   4e-17
51_0 gi|16080251|ref|NP_391078.1| 2,3-dihydroxybenzoate-AMP liga...    70   5e-17
8_0 gi|16080251|ref|NP_391078.1| 2,3-dihydroxybenzoate-AMP ligas...    70   6e-17
5_0 gi|16080251|ref|NP_391078.1| 2,3-dihydroxybenzoate-AMP ligas...    70   6e-17
123_0 gi|9955394|dbj|BAB12213.1| peptide synthetase and polyketi...    62   2e-14
130_0 gi|16040970|dbj|BAB69698.1| iturin A synthetase A [Bacillu...    59   1e-13
115_0 gi|16040970|dbj|BAB69698.1| iturin A synthetase A [Bacillu...    59   1e-13
141_0 pdb|16pkA01                                                      28   2e-04
5488_0 pdb|2f2gA00                                                     27   8e-04
8608_0 pdb|2gqwA02                                                     26   0.001
5142_0 pdb|1zpdA03                                                     26   0.001
5824_0 pdb|2i00A02                                                     25   0.002
807_0 pdb|1dt9A02                                                      25   0.002
5062_0 pdb|1ypfA00                                                     25   0.003
8170_0 pdb|1ujsA00                                                     24   0.004
2450_0 pdb|1l5pA00                                                     24   0.005
7173_0 pdb|1g6hA00                                                     24   0.006
5332_0 pdb|2c45A00                                                     23   0.009

>1_0 gi|7228478|gb|AAF42473.1|AF204401_1 actinomycin synthetase III
           [Streptomyces chrysomallus](1499 2010)
          Length = 512

 Score =  812 bits (2097), Expect = 0.0,   Method: Composition-based stats.
 Identities = 455/512 (88%), Positives = 455/512 (88%)

Query: 1   TAQEHHQLLDTWLDTAVEVGPDLXXXXXXXXXXXXXXXXXXXXGDDSLTYAEXXXXXXXX 60
           TAQEHHQLLDTWLDTAVEVGPDL                    GDDSLTYAE        
Sbjct: 1   TAQEHHQLLDTWLDTAVEVGPDLLPARFARQAAATPQAVALIAGDDSLTYAELDARANRL 60

Query: 61  XXXXXXEGAGPDRLVALALPRTXXXXXXXXXXXKTGAAYLPLDPDHPAARLSHVLGDARP 120
                 EGAGPDRLVALALPRT           KTGAAYLPLDPDHPAARLSHVLGDARP
Sbjct: 61  AHALLREGAGPDRLVALALPRTAELVVALLAVLKTGAAYLPLDPDHPAARLSHVLGDARP 120

Query: 121 ALLLTDTRTEQHLPADADTRRLALDSAEVRALLADCPDTDPAEEGVTPAPGSAAYVIYTS 180
           ALLLTDTRTEQHLPADADTRRLALDSAEVRALLADCPDTDPAEEGVTPAPGSAAYVIYTS
Sbjct: 121 ALLLTDTRTEQHLPADADTRRLALDSAEVRALLADCPDTDPAEEGVTPAPGSAAYVIYTS 180

Query: 181 GSTGRPKGVVVPHSALVNFVTAMRRQAPLRPQERLLAVTTVAFDIAALELYHPLLSGAAV 240
           GSTGRPKGVVVPHSALVNFVTAMRRQAPLRPQERLLAVTTVAFDIAALELYHPLLSGAAV
Sbjct: 181 GSTGRPKGVVVPHSALVNFVTAMRRQAPLRPQERLLAVTTVAFDIAALELYHPLLSGAAV 240

Query: 241 VLAPKEAVPQPSAVLDLIARHGVTTVQGTPSLWQLLVGHDAEALRGLRMLVGGEALPLSL 300
           VLAPKEAVPQPSAVLDLIARHGVTTVQGTPSLWQLLVGHDAEALRGLRMLVGGEALPLSL
Sbjct: 241 VLAPKEAVPQPSAVLDLIARHGVTTVQGTPSLWQLLVGHDAEALRGLRMLVGGEALPLSL 300

Query: 301 AEALRALTDDLVNLYGPTETTIWSXXXXXXXXXXXXPIGRPIANTRVYVLDDGLQPVAPG 360
           AEALRALTDDLVNLYGPTETTIWS            PIGRPIANTRVYVLDDGLQPVAPG
Sbjct: 301 AEALRALTDDLVNLYGPTETTIWSTAAELAGGTGAAPIGRPIANTRVYVLDDGLQPVAPG 360

Query: 361 VVGELYIAGAGLARGYLDRPALTAERFPADPYGLEPGGRMYRTGDLVRWNPDGELEFVGR 420
           VVGELYIAGAGLARGYLDRPALTAERFPADPYGLEPGGRMYRTGDLVRWNPDGELEFVGR
Sbjct: 361 VVGELYIAGAGLARGYLDRPALTAERFPADPYGLEPGGRMYRTGDLVRWNPDGELEFVGR 420

Query: 421 ADHQVKVRGFRIEPGEIEKVLTDHPDIAQAAVVVREDQPGDARLVAYVVTGGSADARDEQ 480
           ADHQVKVRGFRIEPGEIEKVLTDHPDIAQAAVVVREDQPGDARLVAYVVTGGSADARDEQ
Sbjct: 421 ADHQVKVRGFRIEPGEIEKVLTDHPDIAQAAVVVREDQPGDARLVAYVVTGGSADARDEQ 480

Query: 481 VEQDQLDEWQDLYDSVYTAASETAFGENFASW 512
           VEQDQLDEWQDLYDSVYTAASETAFGENFASW
Sbjct: 481 VEQDQLDEWQDLYDSVYTAASETAFGENFASW 512


>9_0 gi|5919203|gb|AAD56240.1|AF184977_1 DhbF [Bacillus subtilis](437
           955)
          Length = 519

 Score =  417 bits (1072), Expect = e-121,   Method: Composition-based stats.
 Identities = 228/413 (55%), Positives = 281/413 (68%), Gaps = 5/413 (1%)

Query: 67  EGAGPDRLVALALPRTXXXXXXXXXXXKTGAAYLPLDPDHPAARLSHVLGDARPALLLTD 126
           +G GP++ VALALPR+           KTGAAYLPLDP+ PA R+S++L DA+P+ ++T 
Sbjct: 67  KGIGPEQFVALALPRSPEMVASMLGVLKTGAAYLPLDPEFPADRISYMLEDAKPSCIITT 126

Query: 127 TRTEQHLPADADTRRLALDSAEVRALLADCPDTDPAEEGVTPAPGSAAYVIYTSGSTGRP 186
                 LP D     L LD A  + ++       P  + V+ +    AY+IYTSGSTGRP
Sbjct: 127 EEIAASLPDDLAVPELVLDQAVTQEIIKR---YSPENQDVSVSLDHPAYIIYTSGSTGRP 183

Query: 187 KGVVVPHSALVNFVTAMRRQAPLRPQERLLAVTTVAFDIAALELYHPLLSGAAVVLAPKE 246
           KGVVV   +L NF+ +M+    L  ++RLLAVTTVAFDI+ALELY PL+SGA +V+A KE
Sbjct: 184 KGVVVTQKSLSNFLLSMQEAFSLGEEDRLLAVTTVAFDISALELYLPLISGAQIVIAKKE 243

Query: 247 AVPQPSAVLDLIARHGVTTVQGTPSLWQLLVGHDAEALRGLRMLVGGEALPLSLAEALRA 306
            + +P A+  +I    +  +Q TP+LW  LV  + E LRGLR+LVGGEALP  L + L+ 
Sbjct: 244 TIREPQALAQMIENFDINIMQATPTLWHALVTSEPEKLRGLRVLVGGEALPSGLLQELQD 303

Query: 307 LTDDLVNLYGPTETTIWSXXX-XXXXXXXXXPIGRPIANTRVYVLDDGLQPVAPGVVGEL 365
           L   + NLYGPTETTIWS             PIG+PI NT+VYVLD+GLQPV PGVVGEL
Sbjct: 304 LHCSVTNLYGPTETTIWSAAAFLEEGLKGVPPIGKPIWNTQVYVLDNGLQPVPPGVVGEL 363

Query: 366 YIAGAGLARGYLDRPALTAERFPADPYGLEPGGRMYRTGDLVRWNPDGELEFVGRADHQV 425
           YIAG GLARGY  RP LTAERF ADPYG  PG RMYRTGD  RW  DG L+++GRADHQ+
Sbjct: 364 YIAGTGLARGYFHRPDLTAERFVADPYG-PPGTRMYRTGDQARWRADGSLDYIGRADHQI 422

Query: 426 KVRGFRIEPGEIEKVLTDHPDIAQAAVVVREDQPGDARLVAYVVTGGSADARD 478
           K+RGFRIE GEI+ VL +HP I QAAVVVREDQPGD RL AYVV   + D  +
Sbjct: 423 KIRGFRIELGEIDAVLANHPHIEQAAVVVREDQPGDKRLAAYVVADAAIDTAE 475


>6_0 gi|5919203|gb|AAD56240.1|AF184977_1 DhbF [Bacillus subtilis](437
           955)
          Length = 519

 Score =  417 bits (1072), Expect = e-121,   Method: Composition-based stats.
 Identities = 228/413 (55%), Positives = 281/413 (68%), Gaps = 5/413 (1%)

Query: 67  EGAGPDRLVALALPRTXXXXXXXXXXXKTGAAYLPLDPDHPAARLSHVLGDARPALLLTD 126
           +G GP++ VALALPR+           KTGAAYLPLDP+ PA R+S++L DA+P+ ++T 
Sbjct: 67  KGIGPEQFVALALPRSPEMVASMLGVLKTGAAYLPLDPEFPADRISYMLEDAKPSCIITT 126

Query: 127 TRTEQHLPADADTRRLALDSAEVRALLADCPDTDPAEEGVTPAPGSAAYVIYTSGSTGRP 186
                 LP D     L LD A  + ++       P  + V+ +    AY+IYTSGSTGRP
Sbjct: 127 EEIAASLPDDLAVPELVLDQAVTQEIIKR---YSPENQDVSVSLDHPAYIIYTSGSTGRP 183

Query: 187 KGVVVPHSALVNFVTAMRRQAPLRPQERLLAVTTVAFDIAALELYHPLLSGAAVVLAPKE 246
           KGVVV   +L NF+ +M+    L  ++RLLAVTTVAFDI+ALELY PL+SGA +V+A KE
Sbjct: 184 KGVVVTQKSLSNFLLSMQEAFSLGEEDRLLAVTTVAFDISALELYLPLISGAQIVIAKKE 243

Query: 247 AVPQPSAVLDLIARHGVTTVQGTPSLWQLLVGHDAEALRGLRMLVGGEALPLSLAEALRA 306
            + +P A+  +I    +  +Q TP+LW  LV  + E LRGLR+LVGGEALP  L + L+ 
Sbjct: 244 TIREPQALAQMIENFDINIMQATPTLWHALVTSEPEKLRGLRVLVGGEALPSGLLQELQD 303

Query: 307 LTDDLVNLYGPTETTIWSXXX-XXXXXXXXXPIGRPIANTRVYVLDDGLQPVAPGVVGEL 365
           L   + NLYGPTETTIWS             PIG+PI NT+VYVLD+GLQPV PGVVGEL
Sbjct: 304 LHCSVTNLYGPTETTIWSAAAFLEEGLKGVPPIGKPIWNTQVYVLDNGLQPVPPGVVGEL 363

Query: 366 YIAGAGLARGYLDRPALTAERFPADPYGLEPGGRMYRTGDLVRWNPDGELEFVGRADHQV 425
           YIAG GLARGY  RP LTAERF ADPYG  PG RMYRTGD  RW  DG L+++GRADHQ+
Sbjct: 364 YIAGTGLARGYFHRPDLTAERFVADPYG-PPGTRMYRTGDQARWRADGSLDYIGRADHQI 422

Query: 426 KVRGFRIEPGEIEKVLTDHPDIAQAAVVVREDQPGDARLVAYVVTGGSADARD 478
           K+RGFRIE GEI+ VL +HP I QAAVVVREDQPGD RL AYVV   + D  +
Sbjct: 423 KIRGFRIELGEIDAVLANHPHIEQAAVVVREDQPGDKRLAAYVVADAAIDTAE 475


>29_0 gi|21221665|ref|NP_627444.1| CDA peptide synthetase II
           [Streptomyces coelicolor A3(2)](1478 1988)
          Length = 511

 Score =  332 bits (851), Expect = 7e-96,   Method: Composition-based stats.
 Identities = 222/471 (47%), Positives = 268/471 (56%), Gaps = 21/471 (4%)

Query: 2   AQEHHQLLDTWLDTAVEVGPDLXXXXXXXXXXXXXXXXXXXXGDDSLTYAEXXXXXXXXX 61
           A E   +L  W DTA E                         G+  L+YAE         
Sbjct: 2   AAERRLVLQEWNDTAAEPPAASVTGLFERQARRSPGATALEFGEVRLSYAELNARANRLA 61

Query: 62  XXXXXEGAGPDRLVALALPRTXXXXXXXXXXXKTGAAYLPLDPDHPAARLSHVLGDARPA 121
                 GA P R VA+ALPR+           K+GAAYLP+DP +PA R+ ++L DA PA
Sbjct: 62  RHLVARGAAPGRFVAVALPRSAELVVTLLAVLKSGAAYLPIDPHYPADRVEYMLADAGPA 121

Query: 122 LLLTDTRTEQHLPADADTRRLALDSAEVRALLADCPDTDPAEEGVTPAPGSAAYVIYTSG 181
           L +T+   E  L    D     L + E+R  +           G  PA     Y IYTSG
Sbjct: 122 LTVTEPVAEAGLSGYGDAD---LGADELRGPV----------HGAHPA-----YTIYTSG 163

Query: 182 STGRPKGVVVPHSALVNFVTAMRRQAPLRPQERLLAVTTVAFDIAALELYHPLLSGAAVV 241
           STGRPKGVVVP  AL NF+  M R+      +RLLAVTTV FDIA LE++ PLL GA +V
Sbjct: 164 STGRPKGVVVPRGALDNFLADMGRRFTPGSGDRLLAVTTVGFDIAGLEIFLPLLHGAVLV 223

Query: 242 LAPKEAVPQPSAVLDLIARHGVTTVQGTPSLWQLLVGHDAEALRGLRMLVGGEALPLSLA 301
           LA +E    P A+L  ++  G+T VQ TPSLWQ +     + L G+R+LVGGEALP  LA
Sbjct: 224 LADEETARDPHALLHRVSASGITMVQATPSLWQGVAAVAGDELAGVRVLVGGEALPSELA 283

Query: 302 EALRALTDDLVNLYGPTETTIWSXXXXXXXXXXXXPIGRPIANTRVYVLDDGLQPVAPGV 361
            AL      + NLYGPTE TIW+             IGRP+ANT  YVLD  L+PV  GV
Sbjct: 284 RALTDRARSVTNLYGPTEATIWATAADVAESGPV--IGRPLANTSAYVLDSALRPVPVGV 341

Query: 362 VGELYIAGAGLARGYLDRPALTAERFPADPYGLEPGGRMYRTGDLVRWNPDGELEFVGRA 421
            GELY+AG  LA+GY  RPALT+ERF ADPYG   G RMYRTGDLV    DG L ++ R 
Sbjct: 342 PGELYLAGEQLAQGYHLRPALTSERFTADPYG-PAGTRMYRTGDLVCRRRDGALRYLSRV 400

Query: 422 DHQVKVRGFRIEPGEIEKVLTDHPDIAQAAVVVREDQPGDARLVAYVVTGG 472
           D QVK+RGFRIE GEIE  L+ HP +A++AV VRED+PGD RLV YVV  G
Sbjct: 401 DQQVKLRGFRIELGEIEAELSRHPAVAESAVTVREDRPGDRRLVGYVVPKG 451


>22_0 gi|21221664|ref|NP_627443.1| CDA peptide synthetase I [Streptomyces
           coelicolor A3(2)](449 1081)
          Length = 633

 Score =  330 bits (845), Expect = 4e-95,   Method: Composition-based stats.
 Identities = 222/485 (45%), Positives = 272/485 (56%), Gaps = 13/485 (2%)

Query: 1   TAQEHHQLLDTWLDTAVEVGPDLXXXXXXXXXXXXXXXXXXXXGDDSLTYAEXXXXXXXX 60
           T  E  ++LD W DTA EV                           SLTYAE        
Sbjct: 1   TPDERERVLDGWNDTAHEVPETTLPELFAARAARTPGHEALVYEGTSLTYAELDARAERL 60

Query: 61  XXXXXXEGAGPDRLVALALPRTXXXXXXXXXXXKTGAAYLPLDPDHPAARLSHVLGDARP 120
                  GAGP+R VA+A+ R+           K+GAAY+P+DP +PA R++H+L DA  
Sbjct: 61  AGALTARGAGPERFVAVAVERSAELVVALLAVLKSGAAYVPVDPGYPADRIAHILRDAGA 120

Query: 121 ALLLTDTRTEQHLPADADTRRLALDSAEVRALLADCPDTDPAEEGVTPAPGSAAYVIYTS 180
            L+LT   T + LP D   R L  + A      A  P          PAPG  AYVIYTS
Sbjct: 121 MLVLTTRDTAERLPGDGTPRLLLDEPAAAGTTAAGAPAPPGTLPRALPAPGHPAYVIYTS 180

Query: 181 GSTGRPKGVVVPHSALVNFVTAMRRQAPLRPQERLLAVTTVAFDIAALELYHPLLSGAAV 240
           GSTGRPKGVV+ H A+VN +  M+    L P +R+L  T   FD++  E + PL+ GA +
Sbjct: 181 GSTGRPKGVVISHRAIVNRLAWMQDTYGLEPSDRVLQKTPSGFDVSVWEFFWPLVQGATL 240

Query: 241 VLAPKEAVPQPSAVLDLIARHGVTTVQGTPSLWQLLVGHDAEALRG-----LRMLVGGEA 295
           V+A       P+ +   + R GVTT+   PS+  + +   A A  G      R+   GEA
Sbjct: 241 VVARPGGHTDPAYLAGTVRREGVTTLHFVPSMLDVFLREPAAAALGGATPVRRVFCSGEA 300

Query: 296 LPLSLAEALRALTD-DLVNLYGPTET----TIWSXXXXXXXXXXXXPIGRPIANTRVYVL 350
           LP  L    RA++D  L NLYGPTE     T W             PIGRP+ NTR+YVL
Sbjct: 301 LPAELRARFRAVSDVPLHNLYGPTEAAVDVTYWP--CAEDTGDGPVPIGRPVWNTRMYVL 358

Query: 351 DDGLQPVAPGVVGELYIAGAGLARGYLDRPALTAERFPADPYGLEPGGRMYRTGDLVRWN 410
           D  L+PV  GV GELYIAG  LARGYL RPAL+AERF ADP+G  PG RMYRTGDL RWN
Sbjct: 359 DAALRPVPAGVPGELYIAGVQLARGYLGRPALSAERFTADPHG-APGSRMYRTGDLARWN 417

Query: 411 PDGELEFVGRADHQVKVRGFRIEPGEIEKVLTDHPDIAQAAVVVREDQPGDARLVAYVVT 470
            DG L+++GRADHQVK+RGFRIE GEIE  L   P+IAQAAVV+RED+PGD RLVAY V 
Sbjct: 418 HDGSLDYLGRADHQVKLRGFRIELGEIEAALVRQPEIAQAAVVLREDRPGDQRLVAYTVP 477

Query: 471 GGSAD 475
              AD
Sbjct: 478 ARDAD 482


>10_0 gi|5919203|gb|AAD56240.1|AF184977_1 DhbF [Bacillus subtilis](1493
           2029)
          Length = 537

 Score =  320 bits (820), Expect = 3e-92,   Method: Composition-based stats.
 Identities = 193/441 (43%), Positives = 251/441 (56%), Gaps = 17/441 (3%)

Query: 45  DDSLTYAEXXXXXXXXXXXXXXEGAGPDRLVALALPRTXXXXXXXXXXXKTGAAYLPLDP 104
           +  L+YAE              EG GP++ VALALPR+           K GAAYLPLDP
Sbjct: 45  NQELSYAELNERANRLARMMISEGVGPEQFVALALPRSLEMAVGLLAVLKAGAAYLPLDP 104

Query: 105 DHPAARLSHVLGDARPALLLTDTRTEQHLPADADTRRLALDSAEVRALLADCPDTDPAEE 164
           D+PA R++ +L DA+PA ++T+T+   H+P   +  ++ LD  E+   L   P  +P  +
Sbjct: 105 DYPADRIAFMLKDAQPAFIMTNTKAANHIPPVENVPKIVLDDPELAEKLNTYPAGNPKNK 164

Query: 165 GVTP--APGSAAYVIYTSGSTGRPKGVVVPHSALVNFVTAMRRQAPLRPQERLLAVTTVA 222
             T   +P + AYVIYTSGSTG PKGV++PH  +     A          +      + A
Sbjct: 165 DRTQPLSPLNTAYVIYTSGSTGVPKGVMIPHQNVTRLFAATEHWFRFSSGDIWTMFHSYA 224

Query: 223 FDIAALELYHPLLSGAAVVLAPKEAVPQPSAVLDLIARHGVTTVQGTPSLWQLLVGHDAE 282
           FD +  E++ PLL G  +V+ P      P A L L+ + GVT +  TPS +   +  + E
Sbjct: 225 FDFSVWEIWGPLLHGGRLVIVPHHVSRSPEAFLRLLVKEGVTVLNQTPSAFYQFMQAERE 284

Query: 283 ------ALRGLRMLVGGEALPLSLAEALRALTDD----LVNLYGPTETTIW----SXXXX 328
                 AL    ++ GGEAL LS  E       +    L+N+YG TETT+          
Sbjct: 285 QPDLGQALSLRYVIFGGEALELSRLEDWYNRHPENRPQLINMYGITETTVHVSYIELDRS 344

Query: 329 XXXXXXXXPIGRPIANTRVYVLDDGLQPVAPGVVGELYIAGAGLARGYLDRPALTAERFP 388
                    IG  I +  VYVLD+ LQPV PGV GELY++GAGLARGYL RP LT+ERF 
Sbjct: 345 MAALRANSLIGCGIPDLGVYVLDERLQPVPPGVAGELYVSGAGLARGYLGRPGLTSERFI 404

Query: 389 ADPYGLEPGGRMYRTGDLVRWNPDGELEFVGRADHQVKVRGFRIEPGEIEKVLTDHPDIA 448
           ADP+G  PG RMYRTGD+ R   DG L++VGRADHQVK+RGFRIE GEIE  L  HP + 
Sbjct: 405 ADPFG-PPGTRMYRTGDVARLRADGSLDYVGRADHQVKIRGFRIELGEIEAALVQHPQLE 463

Query: 449 QAAVVVREDQPGDARLVAYVV 469
            AAV+VREDQPGD RL AYV+
Sbjct: 464 DAAVIVREDQPGDKRLAAYVI 484


>7_0 gi|5919203|gb|AAD56240.1|AF184977_1 DhbF [Bacillus subtilis](1493
           2029)
          Length = 537

 Score =  320 bits (820), Expect = 3e-92,   Method: Composition-based stats.
 Identities = 193/441 (43%), Positives = 251/441 (56%), Gaps = 17/441 (3%)

Query: 45  DDSLTYAEXXXXXXXXXXXXXXEGAGPDRLVALALPRTXXXXXXXXXXXKTGAAYLPLDP 104
           +  L+YAE              EG GP++ VALALPR+           K GAAYLPLDP
Sbjct: 45  NQELSYAELNERANRLARMMISEGVGPEQFVALALPRSLEMAVGLLAVLKAGAAYLPLDP 104

Query: 105 DHPAARLSHVLGDARPALLLTDTRTEQHLPADADTRRLALDSAEVRALLADCPDTDPAEE 164
           D+PA R++ +L DA+PA ++T+T+   H+P   +  ++ LD  E+   L   P  +P  +
Sbjct: 105 DYPADRIAFMLKDAQPAFIMTNTKAANHIPPVENVPKIVLDDPELAEKLNTYPAGNPKNK 164

Query: 165 GVTP--APGSAAYVIYTSGSTGRPKGVVVPHSALVNFVTAMRRQAPLRPQERLLAVTTVA 222
             T   +P + AYVIYTSGSTG PKGV++PH  +     A          +      + A
Sbjct: 165 DRTQPLSPLNTAYVIYTSGSTGVPKGVMIPHQNVTRLFAATEHWFRFSSGDIWTMFHSYA 224

Query: 223 FDIAALELYHPLLSGAAVVLAPKEAVPQPSAVLDLIARHGVTTVQGTPSLWQLLVGHDAE 282
           FD +  E++ PLL G  +V+ P      P A L L+ + GVT +  TPS +   +  + E
Sbjct: 225 FDFSVWEIWGPLLHGGRLVIVPHHVSRSPEAFLRLLVKEGVTVLNQTPSAFYQFMQAERE 284

Query: 283 ------ALRGLRMLVGGEALPLSLAEALRALTDD----LVNLYGPTETTIW----SXXXX 328
                 AL    ++ GGEAL LS  E       +    L+N+YG TETT+          
Sbjct: 285 QPDLGQALSLRYVIFGGEALELSRLEDWYNRHPENRPQLINMYGITETTVHVSYIELDRS 344

Query: 329 XXXXXXXXPIGRPIANTRVYVLDDGLQPVAPGVVGELYIAGAGLARGYLDRPALTAERFP 388
                    IG  I +  VYVLD+ LQPV PGV GELY++GAGLARGYL RP LT+ERF 
Sbjct: 345 MAALRANSLIGCGIPDLGVYVLDERLQPVPPGVAGELYVSGAGLARGYLGRPGLTSERFI 404

Query: 389 ADPYGLEPGGRMYRTGDLVRWNPDGELEFVGRADHQVKVRGFRIEPGEIEKVLTDHPDIA 448
           ADP+G  PG RMYRTGD+ R   DG L++VGRADHQVK+RGFRIE GEIE  L  HP + 
Sbjct: 405 ADPFG-PPGTRMYRTGDVARLRADGSLDYVGRADHQVKIRGFRIELGEIEAALVQHPQLE 463

Query: 449 QAAVVVREDQPGDARLVAYVV 469
            AAV+VREDQPGD RL AYV+
Sbjct: 464 DAAVIVREDQPGDKRLAAYVI 484


>38_0 gi|15029321|gb|AAK81826.1| peptide synthetase [Streptomyces
           lavendulae](3456 3950)
          Length = 495

 Score =  320 bits (819), Expect = 4e-92,   Method: Composition-based stats.
 Identities = 222/507 (43%), Positives = 276/507 (54%), Gaps = 16/507 (3%)

Query: 2   AQEHHQLLDTWLDTAVEVGPDLXXXXXXXXXXXXXXXXXXXXG-DDSLTYAEXXXXXXXX 60
           A E   +L  W DTA    P                      G D  LTYAE        
Sbjct: 2   AAERDMVLGEWNDTATADRPRAALPELFAAQAAHTPGNTALIGADRELTYAELERESGRL 61

Query: 61  XXXXXXEGAGPDRLVALALPRTXXXXXXXXXXXKTGAAYLPLDPDHPAARLSHVLGDARP 120
                  G   +  VAL + R+           + G  ++P+DP HPA R++++L DA P
Sbjct: 62  ATHLRYLGVAAETRVALLVARSVEMVVALLGVSRAGGTFVPVDPAHPADRIAYLLEDAAP 121

Query: 121 ALLLTDTRTEQHLPADADTRRLALDSAEVRALLADCPDTDPAEEGVTPAPGSAAYVIYTS 180
            +LL   RT   +PAD   R + LD  +  AL A+     P        P  AAYVIYTS
Sbjct: 122 PVLLCTARTRAAVPADYPGRNVVLDELDDSALPAEPFTATPV------PPDQAAYVIYTS 175

Query: 181 GSTGRPKGVVVPHSALVNFVTAMRRQAPLRPQERLLAVTTVAFDIAALELYHPLLSGAAV 240
           GSTG PKGVVVPH+ L N   A   +  + P  R+L + ++ FD A  EL   LLSGAA 
Sbjct: 176 GSTGAPKGVVVPHAGLGNLAAAQIDRFAVGPDARVLQLASLGFDAAVSELLMALLSGAAA 235

Query: 241 VLAPKEAVPQPSAVLDLIARHGVTTVQGTPSLWQLLVGHDAEALRGLRMLV-GGEALPLS 299
           ++AP E +P   ++ + +    VT V   PS     +    E   GLR LV  GEA P +
Sbjct: 236 IVAPAETLPPLVSLTEALRHWDVTHVTVPPSA----LATADELPDGLRTLVVAGEACPPA 291

Query: 300 LAEALRALTDDLVNLYGPTETTIW-SXXXXXXXXXXXXPIGRPIANTRVYVLDDGLQPVA 358
           LA+   A    ++N YGPTETT+  S            P+GRPIAN R YVLD  L+PV 
Sbjct: 292 LADRW-AGGRRMINAYGPTETTVCASMSPPLAPGADVVPVGRPIANGRTYVLDPFLRPVP 350

Query: 359 PGVVGELYIAGAGLARGYLDRPALTAERFPADPYGLEPGGRMYRTGDLVRWNPDGELEFV 418
           PGV GELY+AGAGLARGYL +  LTA RF  DP+   PG RMYRTGDL RW  DG L F 
Sbjct: 351 PGVTGELYVAGAGLARGYLGQGGLTATRFVPDPF--TPGERMYRTGDLARWTHDGLLVFA 408

Query: 419 GRADHQVKVRGFRIEPGEIEKVLTDHPDIAQAAVVVREDQPGDARLVAYVVTGGSADARD 478
           GRAD QVKVRG RIEPGE+E VL +HP +AQAAVV RED PG+ RL+ YVV   +   RD
Sbjct: 409 GRADAQVKVRGHRIEPGEVEAVLAEHPGVAQAAVVAREDTPGERRLIGYVVPDAADRGRD 468

Query: 479 EQVEQDQLDEWQDLYDSVYTAASETAF 505
           E++ +DQ+ EWQ LYDSV+   +E  F
Sbjct: 469 ERIARDQVGEWQVLYDSVHAEHTEAEF 495


>24_0 gi|21221664|ref|NP_627443.1| CDA peptide synthetase I [Streptomyces
           coelicolor A3(2)](2732 3256)
          Length = 525

 Score =  313 bits (801), Expect = 5e-90,   Method: Composition-based stats.
 Identities = 208/424 (49%), Positives = 258/424 (60%), Gaps = 8/424 (1%)

Query: 48  LTYAEXXXXXXXXXXXXXXEGAGPDRLVALALPRTXXXXXXXXXXXKTGAAYLPLDPDHP 107
           LTY E               GAGP+R VA+ALPR+           K GAAYLP+DP HP
Sbjct: 53  LTYGELNERANRLARALLARGAGPERFVAVALPRSADLVLSALAAFKAGAAYLPVDPAHP 112

Query: 108 AARLSHVLGDARPALLLTDTRTEQHLPADADTRRLALDSAEVRALLADCP--DTDPAEEG 165
           A R++H++ DA P L++T +     LP D  T  L LD+ E  A LA  P  D   A+  
Sbjct: 113 AERITHLVSDAAPTLIVTTSALAASLP-DTGTPVLLLDTPETAATLAALPGHDVTDADRP 171

Query: 166 VTPAPGSAAYVIYTSGSTGRPKGVVVPHSALVNFVTAMRRQAPLRPQERLLAVTTVAFDI 225
           V   P   AY+IYTSG+TGRPKGVVV H+ L   +    R     P  R+L   + +FD 
Sbjct: 172 VPLRPEHPAYMIYTSGTTGRPKGVVVTHTGLPGLLDIFTRDCAAGPGSRILQHLSPSFDA 231

Query: 226 AALELYHPLLSGAAVVLAPKEAVPQPSAVLDLIARHGVTTVQGTPSLWQLLVGHDAEALR 285
           +  EL   LL+GA +V+AP E  P P  + +L  RH  T +  T S+  LL         
Sbjct: 232 SFWELAMGLLTGATLVVAPPETTPGPE-LAELATRHAATHLSLTTSVLGLLPPDSLP--D 288

Query: 286 GLRMLVGGEALPLSLAEALRALTDDLVNLYGPTETTIWSXXXXXXXXXXXXPIGRPIANT 345
           GL ++VG EA+P  L E        ++N YGPTETT+ S            PIG P+AN+
Sbjct: 289 GLTLVVGAEAIPPELVERWSP-GRTMLNSYGPTETTVCSTMSGPLSGPAVPPIGSPVANS 347

Query: 346 RVYVLDDGLQPVAPGVVGELYIAGAGLARGYLDRPALTAERFPADPYGLEPGGRMYRTGD 405
            VYVLD  L+PV PGV GELY AGA LARGY DR ALTAERF A+P+G EPG R+YRTGD
Sbjct: 348 AVYVLDAALRPVPPGVPGELYAAGAHLARGYHDRRALTAERFVANPFG-EPGSRLYRTGD 406

Query: 406 LVRWNPDGELEFVGRADHQVKVRGFRIEPGEIEKVLTDHPDIAQAAVVVREDQPGDARLV 465
           LVRW PDG+LE++GRAD QVK+RG RIEP EIE V+T+ P +A+AAV+VRED+PGD RLV
Sbjct: 407 LVRWRPDGQLEYLGRADTQVKIRGLRIEPTEIEAVITERPHLARAAVIVREDRPGDRRLV 466

Query: 466 AYVV 469
           AYVV
Sbjct: 467 AYVV 470


>23_0 gi|21221664|ref|NP_627443.1| CDA peptide synthetase I [Streptomyces
           coelicolor A3(2)](1647 2191)
          Length = 545

 Score =  309 bits (791), Expect = 6e-89,   Method: Composition-based stats.
 Identities = 219/454 (48%), Positives = 261/454 (57%), Gaps = 24/454 (5%)

Query: 47  SLTYAEXXXXXXXXXXXXXXEGAGPDRLVALALPRTXXXXXXXXXXXKTGAAYLPLDPDH 106
           SL+YAE               G GPD LVALALPR+           K+GAAY+PLDP +
Sbjct: 48  SLSYAELNARANRLARLLTARGIGPDALVALALPRSAELVVALLAVVKSGAAYVPLDPGY 107

Query: 107 PAARLSHVLGDARPALLLTDTRTEQHLPADADTRRLALDS---AEVRALLADCPDTDPAE 163
           PA RL+H L D+ PA LLTD  T   LPA  +  R+ LD+   A+      D  D  PA 
Sbjct: 108 PADRLAHALSDSAPAALLTDRATAGRLPAH-EVPRIVLDAPAPADGGTTGGDPADAHPAT 166

Query: 164 -----EGVTPA-PGSAAYVIYTSGSTGRPKGVVVPHSALVNFVTAMRRQAPLRPQERLLA 217
                E V P  P   AYVIYTSGSTGRPKGV VPH  +V   +A          +    
Sbjct: 167 DLAQGERVRPLDPRDTAYVIYTSGSTGRPKGVAVPHGNVVRLFSATAPWFGFDEHDVWTL 226

Query: 218 VTTVAFDIAALELYHPLLSGAAVVLAPKEAVPQPSAVLDLIARHGVTTVQGTPSLWQLLV 277
             + AFD +  EL+ PLL G  +V+ P +    P+A L L+AR  VT +  TPS +  L 
Sbjct: 227 FHSYAFDFSVWELWGPLLHGGRLVVVPHDVTRDPAAFLALLARERVTVLNQTPSAFHQLA 286

Query: 278 GHDAEALRGLRM---LVGGEALPLS-LAEALRALTDD---LVNLYGPTETTI----WSXX 326
             D E    L +   + GGEAL LS LA+      +D   LVN+YG TETT+    ++  
Sbjct: 287 AADRENPTELALRTVVFGGEALDLSRLADWYERHAEDAPALVNMYGITETTVHVSHFALD 346

Query: 327 XXXXXXXXXXPIGRPIANTRVYVLDDGLQPVAPGVVGELYIAGAGLARGYLDRPALTAER 386
                      IG  I + RVYVLDD L+P APGV GE+Y+AGAGLARGYL RPALTA+R
Sbjct: 347 RATAAASSASTIGVNIPDLRVYVLDDRLRPTAPGVTGEMYVAGAGLARGYLGRPALTADR 406

Query: 387 FPADPYGL---EPGGRMYRTGDLVRWNPDGELEFVGRADHQVKVRGFRIEPGEIEKVLTD 443
           FPADPY     E G RMYRTGDL R   DG L+++GRAD QVK+RGFRIEPGEIE VL  
Sbjct: 407 FPADPYAALFGERGTRMYRTGDLARRRTDGGLDYLGRADQQVKIRGFRIEPGEIEAVLAA 466

Query: 444 HPDIAQAAVVVREDQPGDARLVAYVVTGGSADAR 477
           HP +   AVV RED  GD RLVAYVVTG  A AR
Sbjct: 467 HPAVDDVAVVAREDVQGDPRLVAYVVTGSGATAR 500


>78_0 gi|7522107|pir||T30289 pristinamycin I synthase 3 - Streptomyces
           pristinaespiralis(1496 1974)
          Length = 479

 Score =  296 bits (758), Expect = 4e-85,   Method: Composition-based stats.
 Identities = 207/458 (45%), Positives = 260/458 (56%), Gaps = 27/458 (5%)

Query: 44  GDDSLTYAEXXXXXXXXXXXXXXEGAGPDRLVALALPRTXXXXXXXXXXXKTGAAYLPLD 103
           GD SLTYAE               GAGP+++VAL LPR+           K+GAAYLP+D
Sbjct: 44  GDRSLTYAELDARANRLARHLVALGAGPEQIVALQLPRSLDLVTAVLAVWKSGAAYLPVD 103

Query: 104 PDHPAARLSHVLGDARPALLLTDTRTEQHLPADADTRRLALDSAEVRALLADCPDTDPAE 163
           PD+P  R++H+  DARPAL++     +  L A AD+R            L D   + P  
Sbjct: 104 PDYPPERIAHMRADARPALVVDAIPDDTTLAAYADSR------------LTDADRSAPL- 150

Query: 164 EGVTPAPGSAAYVIYTSGSTGRPKGVVVPHSALVNFVTAMRRQAPLRPQERLLAVTTVAF 223
                 P   AYVIYTSGSTG PKGVVV H +L   V A      L    R+L   +++F
Sbjct: 151 -----LPAHPAYVIYTSGSTGAPKGVVVAHRSLAATVPAQAAAFGLGTHSRVLNFASISF 205

Query: 224 DIAALELYHPLLSGAAVVLA-PKEAVPQPSAVLDLIARHGVTTVQGTPSLWQLLVGHDAE 282
           D A  EL   L +GA +VLA   + +P PS    +  RH +T +   PS    L   D  
Sbjct: 206 DAAVWELTSALFTGAGLVLADADDLLPGPSLARLVHDRH-ITLIALPPSALPAL--PDGA 262

Query: 283 ALRGLRMLVGGEALPLSLAEALRALTDDLVNLYGPTETTIWSXXXXXXXXXXXXPIGRPI 342
              G  ++V G+A     A A  A    +VN YG TETT+ +            PIGRP+
Sbjct: 263 LPPGTDLIVAGDATAPDQA-ARFAPGRRMVNAYGLTETTVCATMSEPATGDGAPPIGRPV 321

Query: 343 ANTRVYVLDDGLQPVAPGVVGELYIAGAGLARGYLDRPALTAERFPADPYGL---EPGGR 399
           A+ RVYVLD+ L+PV PGV GE+Y++GAG+ARGYL RPALTA+RF  DPY L   E G R
Sbjct: 322 AHARVYVLDERLRPVPPGVTGEMYVSGAGVARGYLHRPALTAQRFVPDPYALLFGETGTR 381

Query: 400 MYRTGDLVRWNPDGELEFVGRADHQVKVRGFRIEPGEIEKVLTDHPDIAQAAVVVREDQP 459
           MYRTGDL R + DG L F GRAD QVK+RGFRIEPGEIE VLT HP +A  AV+ RED P
Sbjct: 382 MYRTGDLARLDADGRLHFAGRADQQVKIRGFRIEPGEIETVLTAHPAVAAGAVIAREDTP 441

Query: 460 GDARLVAYVVTGGSADAR-DEQVEQDQLDEWQDLYDSV 496
           GD +LVAY+    +  A  D+ +   Q+D WQ  YDS+
Sbjct: 442 GDKQLVAYLTRDTTHHAAPDQDLGTGQVDRWQQTYDSL 479


>32_0 gi|24426512|emb|CAD55498.1| CDA peptide synthetase III
           [Streptomyces coelicolor A3(2)](1515 2033)
          Length = 519

 Score =  296 bits (758), Expect = 4e-85,   Method: Composition-based stats.
 Identities = 214/472 (45%), Positives = 254/472 (53%), Gaps = 6/472 (1%)

Query: 3   QEHHQLLDTWLDTAVEVGPDLXXXXXXXXXXXXXXXXXXXXGDDSLTYAEXXXXXXXXXX 62
           +E H++++ W  TA  + P                      GD SL+YAE          
Sbjct: 3   RERHRVVEEWNATAKGLAPATLPELFERHVRERPGAEAVVAGDTSLSYAELNARANRLAR 62

Query: 63  XXXXEGAGPDRLVALALPRTXXXXXXXXXXXKTGAAYLPLDPDHPAARLSHVLGDARPAL 122
                GAGP+RLVALALPR+           K GAAYLPLDP HPA R++  L DA P  
Sbjct: 63  LLVARGAGPERLVALALPRSAELPVAVLAVAKAGAAYLPLDPAHPAERIAGTLDDAAPVA 122

Query: 123 LLTDTRTEQHLPADADTRRLALDSAEVRALLADCPDTDPAEEGVTPAPGSAAYVIYTSGS 182
           LLT       LP D D  RL LD         D  D   A+      PG  AYVIYTSG+
Sbjct: 123 LLTTAAVAAGLP-DTDVPRLLLDEEPAAGGGEDAADLTDADRLAPLLPGHPAYVIYTSGT 181

Query: 183 TGRPKGVVVPHSALVNFVTAMRRQAPLRPQERLLAVTTVAFDIAALELYHPLLSGAAVVL 242
           TGRPKGV V HS L   +     Q  + P  R+L   + AFD    EL   LL+GAA+V+
Sbjct: 182 TGRPKGVTVTHSGLPALLDIFTSQLDVVPGSRVLHHLSPAFDGGFWELAMGLLTGAALVV 241

Query: 243 APKEAVPQPSAVLDLIARHGVTTVQGTPSLWQLLVGHDAEALRGLRMLVGGEALPLSLAE 302
                VP P A+  L  RH VT    TP++ QL+      A  G  ++V  E  P  L  
Sbjct: 242 VEPGTVPGP-ALAALAVRHRVTHAAITPAVLQLIPEGALPA--GTTLVVAAETCPPELVA 298

Query: 303 ALRALTDDLVNLYGPTETTIWSXXXXXXXXXXXXPIGRPIANTRVYVLDDGLQPVAPGVV 362
              A    + N YGPTETT+ +            PIGRPIA+T  YVLDD LQPV PGV 
Sbjct: 299 RWSA-GRLMRNSYGPTETTVCATMSAPLAGAAVPPIGRPIADTAGYVLDDALQPVPPGVP 357

Query: 363 GELYIAGAGLARGYLDRPALTAERFPADPYGLEPGGRMYRTGDLVRWNPDGELEFVGRAD 422
           GELY+ G GLARGYL RP+LTA RF A P+G   GG MYRTGDLVR   DG+LE++GR D
Sbjct: 358 GELYVRGPGLARGYLGRPSLTAGRFVACPFG-PAGGVMYRTGDLVRHRADGDLEYLGRTD 416

Query: 423 HQVKVRGFRIEPGEIEKVLTDHPDIAQAAVVVREDQPGDARLVAYVVTGGSA 474
            QVK+RG R+EP EIE V    P +AQAAV+VRED PGD RLV YVV    A
Sbjct: 417 TQVKLRGMRVEPAEIEAVTAGLPGVAQAAVLVREDTPGDRRLVGYVVPDAGA 468


>129_0 gi|5822843|dbj|BAA83994.1| mcyC [Microcystis aeruginosa](456 971)
          Length = 516

 Score =  287 bits (734), Expect = 2e-82,   Method: Composition-based stats.
 Identities = 179/480 (37%), Positives = 252/480 (52%), Gaps = 29/480 (6%)

Query: 1   TAQEHHQLLDTWLDTAVEVGPDLXXXXXXXXXXXXXXXXXXXXGDDSLTYAEXXXXXXXX 60
           T +E HQLL  W  T V                            + LTY E        
Sbjct: 1   TPEEQHQLLIEWNQTEVAYSQQCLHQLFEEKVRDNPEAIALIFDGEKLTYRELNSRANQV 60

Query: 61  XXXXXXEGAGPDRLVALALPRTXXXXXXXXXXXKTGAAYLPLDPDHPAARLSHVLGDARP 120
                 +G   + LV + + R+           K G AY+PLDP++P  RL +++ D+  
Sbjct: 61  GHYLQEKGVTSEVLVGIFIERSFEMIIGILGIIKAGGAYVPLDPNYPPERLDYMISDSAI 120

Query: 121 ALLLTDTRTEQHLPADADTRRLALDSAEVRALLADCPDTDPAEEGVTP--APGSAAYVIY 178
           +LLLT     Q LP +     L LD+   R         + ++E +T    P + AYVIY
Sbjct: 121 SLLLTQQSLVQFLPEN-QAEILCLDTDWSRI-------ANYSQENLTSPVKPENLAYVIY 172

Query: 179 TSGSTGRPKGVVVPHSALVNFVTAMRRQAPLRPQERLLAVTTVAFDIAALELYHPLLSGA 238
           TSGSTG+PKGV+  H  + N +        L  +ER+L +T  +FD++  E++  L SGA
Sbjct: 173 TSGSTGKPKGVMNIHQGICNTLKYNIDNYNLNSEERILQITPFSFDVSVWEIFLSLTSGA 232

Query: 239 AVVLAPKEAVPQPSAVLDLIARHGVTTVQGTPSLWQLLVGH----DAEALRGLRMLVGGE 294
            +V+A  +       ++DLI +  VT     PS+ ++ + H    D   L+  R++VGGE
Sbjct: 233 TLVVAKPDGYKDIDYLIDLIVQEQVTCFTCVPSILRVFLQHSKSKDCHCLK--RVIVGGE 290

Query: 295 ALPLSLAEAL-RALTDDLVNLYGPTE----TTIWSXXXXXXXXXXXXPIGRPIANTRVYV 349
           AL   L +   + L  +L N YGPTE    TTIW              IG PIAN +VY+
Sbjct: 291 ALSYELNQRFFQQLNCELYNAYGPTEVAVETTIWCCQPNSQIS-----IGTPIANAQVYI 345

Query: 350 LDDGLQPVAPGVVGELYIAGAGLARGYLDRPALTAERFPADPYGLEPGGRMYRTGDLVRW 409
           LD  LQPV  GV GEL+I G GLARGYL++P LTAE+F   P+     G++Y+TGDL R+
Sbjct: 346 LDSYLQPVPIGVAGELHIGGMGLARGYLNQPELTAEKFIPHPFA---QGKLYKTGDLARY 402

Query: 410 NPDGELEFVGRADHQVKVRGFRIEPGEIEKVLTDHPDIAQAAVVVREDQPGDARLVAYVV 469
            PDG +E++GR D+QVK+RG RIE GEI+ VL  HP++ Q  V++RED   + RLVAYV+
Sbjct: 403 LPDGNIEYLGRIDNQVKLRGLRIELGEIQTVLETHPNVEQTVVIMREDTLYNQRLVAYVI 462


>76_0 gi|7522106|pir||T30288 pristinamycin I synthase 2 [imported] -
           Streptomyces pristinaespiralis(425 941)
          Length = 517

 Score =  286 bits (731), Expect = 6e-82,   Method: Composition-based stats.
 Identities = 202/438 (46%), Positives = 244/438 (55%), Gaps = 40/438 (9%)

Query: 46  DSLTYAEXXXXXXXXXXXXXXEGAGPDRLVALALPRTXXXXXXXXXXXKTGAAYLPLDPD 105
           D LTYA+              +GAGP+RLVAL LPR+           K+GAAYLPLDPD
Sbjct: 51  DHLTYAQLDARANRLAHRLVEQGAGPERLVALTLPRSLDLVVALLAVLKSGAAYLPLDPD 110

Query: 106 HPAARLSHVLGDARPALLLTDTRTEQHLPADADTRRLALDSAEVRALLADCPDTDP--AE 163
           +PA RL+ +L DA P L+L                    D   +   LA  PDT P  A 
Sbjct: 111 YPADRLAWMLEDAAPVLVL--------------------DPQAMTEDLAGYPDTAPRTAV 150

Query: 164 EGVTPAPGSAAYVIYTSGSTGRPKGVVVPHSALVNFVTAMRRQAPLRPQERLLAVTTVAF 223
           +G  PA     YVIYTSGSTGRPKGVV+PHS +V   T+        P +      + AF
Sbjct: 151 DGAHPA-----YVIYTSGSTGRPKGVVIPHSNVVRLFTSTDHWFGFGPDDVWTLFHSYAF 205

Query: 224 DIAALELYHPLLSGAAVVLAPKEAVPQPSAVLDLIARHGVTTVQGTPSLWQLLVGHDAEA 283
           D +  E++  LL G  +V+ P      P   LDL+AR  VT +  TP+ +  L   D   
Sbjct: 206 DFSVWEIWGALLHGGRLVVVPYHVSRSPGDFLDLLAREKVTVLNQTPTAFHQLDAADRAR 265

Query: 284 LR----GLRMLV-GGEALPLS-LAE--ALRALTDDLVNLYGPTETTIWSXXXXX----XX 331
                  LR +V GGEAL ++ LA+  A R     LVN+YG TETT+             
Sbjct: 266 TAAPELALRYVVFGGEALDVARLADWYARRGTAARLVNMYGITETTVHVTHAPLGPGHAV 325

Query: 332 XXXXXPIGRPIANTRVYVLDDGLQPVAPGVVGELYIAGAGLARGYLDRPALTAERFPADP 391
                 +G PI +    VLD  L+PV PG  GELY+AGAGLARGYL+RPALTA+RFPADP
Sbjct: 326 PGTPSLLGGPIPDLTPRVLDAALRPVPPGFTGELYVAGAGLARGYLNRPALTAQRFPADP 385

Query: 392 YGLEPGGRMYRTGDLVRWNPDGELEFVGRADHQVKVRGFRIEPGEIEKVLTDHPDIAQAA 451
           YG  PG RMYRTGDLVR   DG   ++GR D QVK+RGFRIE GEIE VL  HP +AQAA
Sbjct: 386 YG-APGTRMYRTGDLVRHLDDGTYAYLGRGDDQVKIRGFRIELGEIENVLATHPGVAQAA 444

Query: 452 VVVREDQPGDARLVAYVV 469
            VVRED+ GD RL AY V
Sbjct: 445 AVVREDRHGDLRLAAYAV 462


>125_0 gi|5822841|dbj|BAA83992.1| mcyA [Microcystis aeruginosa](226 729)
          Length = 504

 Score =  278 bits (712), Expect = 9e-80,   Method: Composition-based stats.
 Identities = 184/515 (35%), Positives = 266/515 (51%), Gaps = 34/515 (6%)

Query: 1   TAQEHHQLLDTWLDTAVEVGPD--LXXXXXXXXXXXXXXXXXXXXGDDSLTYAEXXXXXX 58
           T +E  QLL  W DTA+E  P+                        +  LTY E      
Sbjct: 1   TTEEREQLLRDWNDTAIEY-PEKQWIHQLFEEQAKLYPERGAVIFENQELTYQELNEKAN 59

Query: 59  XXXXXXXXEGAGPDRLVALALPRTXXXXXXXXXXXKTGAAYLPLDPDHPAARLSHVLGDA 118
                    G  P+ LV + L R+           K G AY+PLDP++P  RLS++L D 
Sbjct: 60  QLGHYLQKLGVKPEELVGIYLERSLEMVVGLLAVLKAGGAYVPLDPNYPQERLSYLLEDT 119

Query: 119 RPALLLTDTRTEQHLPADADTRRLALDSAEVRALLADCPDTDPAEEGVTPAPGSAAYVIY 178
              +++T   + + L  +     +ALD+           + D A  G      + AYVIY
Sbjct: 120 GVKVIIT-AESLRGLLGEYRGIVVALDTDWPAISQESQNNCDSAVTG-----ENLAYVIY 173

Query: 179 TSGSTGRPKGVVVPHSALVNFVTAMRRQAPLRPQERLLAVTTVAFDIAALELYHPLLSGA 238
           TSGSTG+PKGV+  H  + N +  M+    L   + +L  T  +FD++  E + PLL+GA
Sbjct: 174 TSGSTGKPKGVMNNHKGIRNRLLWMQDTYQLTKSDGILQKTPFSFDVSVWEFFWPLLAGA 233

Query: 239 AVVLAPKEAVPQPSAVLDLIARHGVTTVQGTPSLWQLLVGH----DAEALRGLRMLVGGE 294
            +V+A  E     + ++ LI +  +TT+   PS+ ++ +      +  +L+  R+   GE
Sbjct: 234 TLVVAKPEGHKDSTYLIQLIQKQQITTLHFVPSMLRVFLQEPELKECSSLK--RVFCSGE 291

Query: 295 ALPLSLAEALRALTD-DLVNLYGPTETTI----WSXXXXXXXXXXXXPIGRPIANTRVYV 349
           AL L L +      D +L NLYGPTE  I    W              IG+PIANT++Y+
Sbjct: 292 ALSLDLTQRFFEHFDCELHNLYGPTEAAIDVTYWPCLPENQKAIVS--IGQPIANTQIYI 349

Query: 350 LDDGLQPVAPGVVGELYIAGAGLARGYLDRPALTAERFPADPY-------GLEPGGRMYR 402
           L+  LQPV  G+VGEL+I G GLARGYL+RP LTAE+F  +P+       G E   ++Y+
Sbjct: 350 LNPDLQPVPIGIVGELHIGGIGLARGYLNRPELTAEKFIPNPFAKVEGEIGGEIRAKLYK 409

Query: 403 TGDLVRWNPDGELEFVGRADHQVKVRGFRIEPGEIEKVLTDHPDIAQAAVVVREDQPGDA 462
           TGDL R+ PDG +EF+GR DHQVK+RGFRIE GEIE +L+ HP + QA V+  E + G  
Sbjct: 410 TGDLARYLPDGNIEFLGRIDHQVKIRGFRIELGEIETILSQHPAVEQAVVIASETETGSK 469

Query: 463 RLVAYVVTGGS-----ADARDEQVEQDQLDEWQDL 492
            L+AYVV         A +   Q+  +Q+++WQ L
Sbjct: 470 TLIAYVVGQSQEGELLATSEKGQLFDEQIEQWQSL 504


>92_0 gi|3510629|gb|AAC80285.1| syringomycin synthetase [Pseudomonas
           syringae pv. syringae](372 903)
          Length = 532

 Score =  278 bits (711), Expect = 1e-79,   Method: Composition-based stats.
 Identities = 189/497 (38%), Positives = 255/497 (51%), Gaps = 13/497 (2%)

Query: 2   AQEHHQLLDTWLDTAVEVGPDLXXXXXXXXXXXXXXXXXXXXGDDS--LTYAEXXXXXXX 59
           +   HQ L T+ DTA     D+                    GD    LTYAE       
Sbjct: 2   STSEHQQLATFNDTAHPYPRDVLIHQLIEQQAAQRPDACAVRGDSGPLLTYAELNQQANQ 61

Query: 60  XXXXXXXEGAGPDRLVALALPRTXXXXXXXXXXXKTGAAYLPLDPDHPAARLSHVLGDAR 119
                   G  PD  VA++L R            K G AY+P+DPD P+AR +++L D+ 
Sbjct: 62  LAHRLIELGVEPDTRVAVSLRRGAEMVVALLGILKAGGAYVPIDPDLPSARQAYMLEDSS 121

Query: 120 PALLLTDTRTEQHLPADADTRRLALDSAEVRALLADCPDTDPAEEGVTPAPGSAAYVIYT 179
           P  +LT      +LPA +D   L LD    RA LA     +P  + +   P   AYV+YT
Sbjct: 122 PQAVLTTRDLSDNLPA-SDLPVLVLDGHNDRAQLARQQSVNPDAKALGLQPNHLAYVLYT 180

Query: 180 SGSTGRPKGVVVPHSALVNFVTAMRRQAPLRPQERLLAVTTVAFDIAALELYHPLLSGAA 239
           SGSTG PKGV+  H  +VN +   R    +  Q+R+L  T   FD++  E + PLL+GA 
Sbjct: 181 SGSTGTPKGVMNEHLGVVNRLLWARDAYQVNSQDRVLQKTPCGFDLSVWEFFLPLLTGAE 240

Query: 240 VVLAPKEAVPQPSAVLDLIARHGVTTVQGTPSLWQLLVGH----DAEALRGLRMLVGGEA 295
           +V+AP      P  +  +++  G+T +   PS+  + + H    D   LR  R+L  GEA
Sbjct: 241 LVMAPPGGHQDPDYLAQVMSDAGITLLHFVPSMLDVFLEHRSTRDFPQLR--RVLCSGEA 298

Query: 296 LPLSLAEALRALTD--DLVNLYGPTETTI--WSXXXXXXXXXXXXPIGRPIANTRVYVLD 351
           LP +L           +L NLYGPTE  I   +            PIGRPIAN +++VLD
Sbjct: 299 LPRALQRRFEQQLKGVELHNLYGPTEAAIDVTAWECRPTDPGDSVPIGRPIANIQMHVLD 358

Query: 352 DGLQPVAPGVVGELYIAGAGLARGYLDRPALTAERFPADPYGLEPGGRMYRTGDLVRWNP 411
              Q    GV GEL+I G G+ARGYL++P L+AERF ADP+  +P  R+Y+TGD+ RW  
Sbjct: 359 ALGQLQPMGVAGELHIGGIGVARGYLNQPQLSAERFIADPFSNDPQARLYKTGDVGRWLA 418

Query: 412 DGELEFVGRADHQVKVRGFRIEPGEIEKVLTDHPDIAQAAVVVREDQPGDARLVAYVVTG 471
           +G LE++GR D QVK+RG RIE GEIE  L  HP + +A V  RED PGD RLVAY    
Sbjct: 419 NGALEYLGRNDFQVKIRGLRIEIGEIEAALAKHPAVHEAVVTAREDIPGDKRLVAYYTQS 478

Query: 472 GSADARDEQVEQDQLDE 488
               A D +  +  L +
Sbjct: 479 AEHTAVDLEALRSHLQQ 495


>25_0 gi|21221664|ref|NP_627443.1| CDA peptide synthetase I [Streptomyces
           coelicolor A3(2)](4256 4753)
          Length = 498

 Score =  275 bits (702), Expect = 1e-78,   Method: Composition-based stats.
 Identities = 199/446 (44%), Positives = 247/446 (55%), Gaps = 39/446 (8%)

Query: 47  SLTYAEXXXXXXXXXXXXXXEGAGPDRLVALALPRTXXXXXXXXXXXKTGAAYLPLDPDH 106
           SLTYAE              EG G +  VA+AL ++           KTGAAYLP+DPD+
Sbjct: 47  SLTYAELDGGANQLARHLLGEGLGAEDFVAIALAKSLDAVISMLAVLKTGAAYLPIDPDY 106

Query: 107 PAARLSHVLGDARPALLLTDTRTEQHLPADADTRRLALDSAEVRALLADCPDTDPAEEGV 166
           PA R++++L DARPAL LT+      +P +  T         V A+      TD  EE  
Sbjct: 107 PAERITYMLDDARPALTLTEP-----VPVERYT------GHSVTAV------TD--EERR 147

Query: 167 TP-APGSAAYVIYTSGSTGRPKGVVVPHSALVNFVTAMRRQAPLRPQERLLAVTTVAFDI 225
           +P +   AAY+IYTSGSTGRPKGVV+ H AL  ++   R          +L  + +AFD+
Sbjct: 148 SPWSARHAAYMIYTSGSTGRPKGVVIEHHALATYLHRARNTYTAMTGVTVLH-SPLAFDL 206

Query: 226 AALELYHPLLSGAAVVLAP-KEAVPQPSAVLDLIARHGVTTVQGTPSLWQLLVGHDAEAL 284
               L+ PL SG  V L   +E+  QPS             ++ TPS   LL      A 
Sbjct: 207 TITALWTPLTSGGTVHLTSLEESDTQPS------------LIKATPSHLPLLTTLPETAS 254

Query: 285 RGLRMLVGGEALPLSLAEALRALTD--DLVNLYGPTETT--IWSXXXXXXXXXXXXPIGR 340
               +++GGEAL        R       ++N YGPTE+T  I              PIGR
Sbjct: 255 PSHTLILGGEALHTDHLVTWRTQHPGVQIINAYGPTESTVNITDHHVGEDTPDGPVPIGR 314

Query: 341 PIANTRVYVLDDGLQPVAPGVVGELYIAGAGLARGYLDRPALTAERFPADPYGLEPGGRM 400
           P ANT+VYVLD  L+PVAPGV GELY+AG  LARGYL RPALTAERF A+P+   PG RM
Sbjct: 315 PFANTQVYVLDSALRPVAPGVTGELYLAGEQLARGYLGRPALTAERFTANPHSSTPGARM 374

Query: 401 YRTGDLVRWNPDGELEFVGRADHQVKVRGFRIEPGEIEKVLTDHPDIAQAAVVVREDQPG 460
           YRTGDL  WN  G L + GRADHQ+K+RG RIEPGEIE  LT    I QA V +REDQPG
Sbjct: 375 YRTGDLAHWNHHGHLTYDGRADHQIKLRGHRIEPGEIEATLTAQTGITQATVQLREDQPG 434

Query: 461 DARLVAYVVTGGSADARDEQVEQDQL 486
           D RLVAY+V   S +  DE+  +D L
Sbjct: 435 DQRLVAYLVVNDSTE-YDEKTVRDAL 459


>28_0 gi|21221665|ref|NP_627444.1| CDA peptide synthetase II
           [Streptomyces coelicolor A3(2)](445 939)
          Length = 495

 Score =  274 bits (701), Expect = 2e-78,   Method: Composition-based stats.
 Identities = 191/433 (44%), Positives = 235/433 (54%), Gaps = 35/433 (8%)

Query: 47  SLTYAEXXXXXXXXXXXXXXEGAGPDRLVALALPRTXXXXXXXXXXXKTGAAYLPLDPDH 106
           SLTYAE               G G +  VA+AL ++           KTGAAYLP+DPD+
Sbjct: 47  SLTYAELDGRANQLARHLLERGLGAEDFVAIALHKSLDAVTSMLAVLKTGAAYLPIDPDY 106

Query: 107 PAARLSHVLGDARPALLLTDTRTEQHLPADADTRRLALDSAEVRALLADCPDTDPAEEGV 166
           PA R++++L DARPAL L      + +PA A   R                D   AE   
Sbjct: 107 PAERITYMLDDARPALTL-----REPVPAAAYGHR-------------PTDDVTDAERRT 148

Query: 167 TPAPGSAAYVIYTSGSTGRPKGVVVPHSALVNFVTAMRRQAPLRPQERLLAVTTVAFDIA 226
             +   AAY+IYTSGSTGRPKGVV+ H AL  ++   R          +L  + +AFD+ 
Sbjct: 149 PWSALHAAYMIYTSGSTGRPKGVVIEHHALATYLHRARNTYTAMTGVTVLH-SPLAFDLT 207

Query: 227 ALELYHPLLSGAAVVLAP-KEAVPQPSAVLDLIARHGVTTVQGTPSLWQLLVGHDAEALR 285
              L+ PL +G  V L   +EA  QPS             ++ TPS   LL    A A  
Sbjct: 208 ITALWTPLTAGGTVHLTSLEEAEVQPS------------LIKATPSHLPLLTNLAATASP 255

Query: 286 GLRMLVGGEALPLSLAEALRALTD--DLVNLYGPTETTI-WSXXXXXXXXXXXXPIGRPI 342
              +++GGEAL        R       ++N YGPTE+T+  +            PIGRP 
Sbjct: 256 SHTLILGGEALHTDQLTDWRTQHPGAQIINAYGPTESTVNITDHRLDGTEEGPVPIGRPF 315

Query: 343 ANTRVYVLDDGLQPVAPGVVGELYIAGAGLARGYLDRPALTAERFPADPYGLEPGGRMYR 402
           ANT+VYVLD  L+PVAPG  GELY+AG  LARGYL RPALTAERF A+P+   PG RMYR
Sbjct: 316 ANTQVYVLDSALRPVAPGTTGELYLAGEQLARGYLGRPALTAERFTANPHSSVPGARMYR 375

Query: 403 TGDLVRWNPDGELEFVGRADHQVKVRGFRIEPGEIEKVLTDHPDIAQAAVVVREDQPGDA 462
           TGDL  WN  G L + GRADHQ+K+RG RIEPGEIE  LT    I QA V +REDQPGD 
Sbjct: 376 TGDLAHWNHHGHLTYDGRADHQIKLRGHRIEPGEIETTLTAQTGITQATVQLREDQPGDQ 435

Query: 463 RLVAYVVTGGSAD 475
           RLVAY+VT    D
Sbjct: 436 RLVAYLVTSTGYD 448


>109_0 gi|2623773|gb|AAC45930.1| tyrocidine synthetase 3 [Brevibacillus
           brevis](5634 6154)
          Length = 521

 Score =  270 bits (690), Expect = 3e-77,   Method: Composition-based stats.
 Identities = 179/440 (40%), Positives = 243/440 (55%), Gaps = 28/440 (6%)

Query: 45  DDSLTYAEXXXXXXXXXXXXXXEGAGPDRLVALALPRTXXXXXXXXXXXKTGAAYLPLDP 104
           + SLTY+E              +G GPDRLVA+   R+           K G AY+P+DP
Sbjct: 46  EQSLTYSELNERANRLARVLRAKGVGPDRLVAIMAERSPEMVIGILGILKAGGAYVPVDP 105

Query: 105 DHPAARLSHVLGDARPALLLTDTRTEQHLPADADTRRLALDSAEVRALLADCPDTDPAEE 164
            +P  R+ ++L D+  ALLL+       LP       LA  S+E+   L    + D    
Sbjct: 106 GYPQERIQYLLEDSNAALLLSQAHL---LPL------LAQVSSELPECLDLNAELDAGLS 156

Query: 165 GVT-PA---PGSAAYVIYTSGSTGRPKGVVVPHSALVNFVTAMRRQAPLRPQERLLAVTT 220
           G   PA   P   AYVIYTSG+TG+PKGV++PH  +VN +   R +    P ++ L V +
Sbjct: 157 GSNLPAVNQPTDLAYVIYTSGTTGKPKGVMIPHQGIVNCLQWRRDEYGFGPSDKALQVFS 216

Query: 221 VAFDIAALELYHPLLSGAAVVLAPKEAVPQPSAVLDLIARHGVTTVQGTPSLWQLLVG-- 278
            AFD     L+ PLL GA  VL  + A   P A+  L+A   VT   G PSL+Q ++   
Sbjct: 217 FAFDGFVASLFAPLLGGATCVLPQEAAAKDPVALKKLMAATEVTHYYGVPSLFQAILDCS 276

Query: 279 --HDAEALRGLRMLVGGEALPLSLAEALRAL--TDDLVNLYGPTETTIWSXXXXXXXXXX 334
              D   LR + +  GGE LP+ L +  +      ++ N YGPTE ++ +          
Sbjct: 277 TTTDFNQLRCVTL--GGEKLPVQLVQKTKEKHPAIEINNEYGPTENSVVTTISRSIEAGQ 334

Query: 335 XXPIGRPIANTRVYVLDDG--LQPVAPGVVGELYIAGAGLARGYLDRPALTAERFPADPY 392
              IGRP+AN +VY++D+   LQP+  GVVGEL I GAGLARGYL++P LTAE+F A+P+
Sbjct: 335 AITIGRPLANVQVYIVDEQHHLQPI--GVVGELCIGGAGLARGYLNKPELTAEKFVANPF 392

Query: 393 GLEPGGRMYRTGDLVRWNPDGELEFVGRADHQVKVRGFRIEPGEIEKVLTDHPDIAQAAV 452
              PG RMY+TGDLV+W  DG +E++GRAD QVKVRG+RIE GEIE  +  +  I QA V
Sbjct: 393 --RPGERMYKTGDLVKWRTDGTIEYIGRADEQVKVRGYRIEIGEIESAVLAYQGIDQAVV 450

Query: 453 VVREDQP-GDARLVAYVVTG 471
           V R+D     + L AY V  
Sbjct: 451 VARDDDATAGSYLCAYFVAA 470


>93_0 gi|3510629|gb|AAC80285.1| syringomycin synthetase [Pseudomonas
           syringae pv. syringae](1460 1991)
          Length = 532

 Score =  270 bits (690), Expect = 3e-77,   Method: Composition-based stats.
 Identities = 178/449 (39%), Positives = 238/449 (53%), Gaps = 11/449 (2%)

Query: 48  LTYAEXXXXXXXXXXXXXXEGAGPDRLVALALPRTXXXXXXXXXXXKTGAAYLPLDPDHP 107
           LTYAE               G  PD  VA++L R            K G AY+P+DPD P
Sbjct: 50  LTYAELNQQANQLAHRLIELGVEPDTRVAVSLRRGAEMVVALLGILKAGGAYVPIDPDLP 109

Query: 108 AARLSHVLGDARPALLLTDTRTEQHLPADADTRRLALDSAEVRALLADCPDTDPAEEGVT 167
            AR +++L D+ P  +LT       LP D     L LD  +  ALL   P  +P  + + 
Sbjct: 110 DARQAYMLSDSAPRAVLTSHELLADLP-DLGVPALVLDGRDDSALLKKQPTGNPDAKALD 168

Query: 168 PAPGSAAYVIYTSGSTGRPKGVVVPHSALVNFVTAMRRQAPLRPQERLLAVTTVAFDIAA 227
             P   AYV+YTSGSTG PKGV+  H  +VN +   R    +  Q+R+L  T   FD++ 
Sbjct: 169 LQPNHLAYVLYTSGSTGTPKGVMNEHLGVVNRLLWARDAYQVNSQDRVLQKTPFGFDVSV 228

Query: 228 LELYHPLLSGAAVVLAPKEAVPQPSAVLDLIARHGVTTVQGTPSLWQLLVGH----DAEA 283
            E + PLL+GA +V+A       P  +  +I+  G+T +   PS+  + + H    D   
Sbjct: 229 WEFFLPLLTGAELVMARPSGHQDPDYLAQVISDAGITLLHFVPSMLDVFLEHRSTRDFPQ 288

Query: 284 LRGLRMLVGGEALPLSLAEALRALTD--DLVNLYGPTETTI--WSXXXXXXXXXXXXPIG 339
           LR  R+L  GEALP +L           +L NLYGPTE  I   +            PIG
Sbjct: 289 LR--RVLCSGEALPRALQRRFEQHLKGVELHNLYGPTEAAIDVTAWECRPTDPGDSVPIG 346

Query: 340 RPIANTRVYVLDDGLQPVAPGVVGELYIAGAGLARGYLDRPALTAERFPADPYGLEPGGR 399
           RPIAN +++VLD   Q    GV GEL+I G G+ARGYL++P L+AERF ADP+  +P  R
Sbjct: 347 RPIANIQMHVLDALGQLQPMGVAGELHIGGIGVARGYLNQPQLSAERFIADPFSNDPQAR 406

Query: 400 MYRTGDLVRWNPDGELEFVGRADHQVKVRGFRIEPGEIEKVLTDHPDIAQAAVVVREDQP 459
           +Y+TGD+ RW  +G LE++GR D QVK+RG RIE GEIE  L  HP + +A V  RED P
Sbjct: 407 LYKTGDVGRWLANGALEYLGRNDFQVKIRGLRIEIGEIEAALAKHPAVHEAVVTAREDIP 466

Query: 460 GDARLVAYVVTGGSADARDEQVEQDQLDE 488
           GD RLVAY        A D +  +  L +
Sbjct: 467 GDKRLVAYYTQTAEHTAVDLETLRGHLQQ 495


>26_0 gi|21221664|ref|NP_627443.1| CDA peptide synthetase I [Streptomyces
           coelicolor A3(2)](5296 5793)
          Length = 498

 Score =  270 bits (689), Expect = 4e-77,   Method: Composition-based stats.
 Identities = 192/445 (43%), Positives = 239/445 (53%), Gaps = 37/445 (8%)

Query: 47  SLTYAEXXXXXXXXXXXXXXEGAGPDRLVALALPRTXXXXXXXXXXXKTGAAYLPLDPDH 106
           +LTYAE              EG G +  VA+AL ++           KTGAAYLP+DPD+
Sbjct: 47  TLTYAELDRRANQLARHLLGEGLGAEDFVAIALAKSLDAVISMLAVLKTGAAYLPIDPDY 106

Query: 107 PAARLSHVLGDARPALLLTDTRTEQHLPADADTRRLALDSAEVRALLADCPDTDPAEEGV 166
           PA R++++L DA+PAL LT        PA  D+R  +              +    E   
Sbjct: 107 PAERITYMLDDAQPALTLTAPIP----PASYDSRPTS--------------EITDVERRS 148

Query: 167 TPAPGSAAYVIYTSGSTGRPKGVVVPHSALVNFVTAMRRQAPLRPQERLLAVTTVAFDIA 226
             +   AAY+IYTSGSTGRPKGVV+ H AL  ++   R          +L  + +AFD+ 
Sbjct: 149 PWSARHAAYMIYTSGSTGRPKGVVIEHHALATYLHRARNTYTAMTGVTVLH-SPLAFDLT 207

Query: 227 ALELYHPLLSGAAVVLAP-KEAVPQPSAVLDLIARHGVTTVQGTPSLWQLLVGHDAEALR 285
              L+ PL +G  V L   +EA  QPS             ++ TPS   LL      A  
Sbjct: 208 ITALWTPLTAGGTVHLTSLEEAEVQPS------------LIKATPSHLPLLTTLPETASP 255

Query: 286 GLRMLVGGEALPLSLAEALRALTD--DLVNLYGPTETT--IWSXXXXXXXXXXXXPIGRP 341
              +++GGEAL        R       ++N YGPTE+T  I              PIGRP
Sbjct: 256 SHTLILGGEALHTDHLATWRTQHPGAQIINAYGPTESTVNITDHHVSEDTPDGPVPIGRP 315

Query: 342 IANTRVYVLDDGLQPVAPGVVGELYIAGAGLARGYLDRPALTAERFPADPYGLEPGGRMY 401
            ANT+VYVLD  L+PVAPGV GELY+AG  LARGYL RPALTAERF A+P+   PG RMY
Sbjct: 316 FANTQVYVLDSALRPVAPGVTGELYLAGEQLARGYLGRPALTAERFTANPHSSTPGARMY 375

Query: 402 RTGDLVRWNPDGELEFVGRADHQVKVRGFRIEPGEIEKVLTDHPDIAQAAVVVREDQPGD 461
           RTGDL  WN DG L + GRADHQ+K+RG RIEPGEIE  LT    I Q  V +RED PGD
Sbjct: 376 RTGDLAHWNHDGHLTYDGRADHQIKLRGHRIEPGEIETTLTAQTGITQTTVQLREDTPGD 435

Query: 462 ARLVAYVVTGGSADARDEQVEQDQL 486
            RLVAY+V   S +  DE   +D L
Sbjct: 436 QRLVAYLVVNDSTE-YDEPTLRDAL 459


>127_0 gi|5822841|dbj|BAA83992.1| mcyA [Microcystis aeruginosa](1710 2224)
          Length = 515

 Score =  267 bits (683), Expect = 2e-76,   Method: Composition-based stats.
 Identities = 175/480 (36%), Positives = 245/480 (51%), Gaps = 30/480 (6%)

Query: 1   TAQEHHQLLDTWLDTAVEVGPDLXXXXXXXXXXXXXXXXXXXXGDDSLTYAEXXXXXXXX 60
           + QE HQLL  W DT V                           ++ LTY +        
Sbjct: 1   SEQEQHQLLKEWNDTEVHYPDGCIHQLFEEQVKRSPDAIAIITENEQLTYRQLNEKANQL 60

Query: 61  XXXXXXEGAGPDRLVALALPRTXXXXXXXXXXXKTGAAYLPLDPDHPAARLSHVLGDARP 120
                 +G  P+ LV + L RT           K G AY+PLDP +P  RL+ +L DA+ 
Sbjct: 61  GHYLGKKGLKPESLVGICLERTPEMVIGLLAILKAGGAYVPLDPAYPTERLNVILEDAQV 120

Query: 121 ALLLTDTRTEQHL---PA-----DADTRRLALDSAEVRALLADCPDTDPAEEGVTPAPGS 172
           +LLLT  +  + L   P      +A+ R +AL+S E  +L     +T             
Sbjct: 121 SLLLTQAKLVEKLGNYPGNLVILEAEARNIALESPENLSLPVSSSNT------------- 167

Query: 173 AAYVIYTSGSTGRPKGVVVPHSALVNFVTAMRRQAPLRPQERLLAVTTVAFDIAALELYH 232
            AYVIYTSGSTG+PKGVV+ H +    +   +          +L  T++ FD++  EL+ 
Sbjct: 168 -AYVIYTSGSTGKPKGVVIEHHSTTTLLNWSKEVFSSEELAGVLGSTSICFDLSVFELFL 226

Query: 233 PLLSGAAVVLAPKEAVPQPSAVLDLIARHGVTTVQGTPSLWQLLVGHDAEALRGLRMLVG 292
           PL  G  ++LA +  +  PS    L A   VT +   P+    L+  +A       +   
Sbjct: 227 PLAVGGKIILA-QNVLDLPS----LSAAKEVTLINTVPTAIAQLLEIEAIPETVQTVNFA 281

Query: 293 GEALPLSLAEALRALTD--DLVNLYGPTETTIWSXXXXXXXXXXXXP-IGRPIANTRVYV 349
           GEAL   L + L    +  ++ NLYGP+E T +S            P IGRPIANT+VY+
Sbjct: 282 GEALSNQLVQKLYQQENIKNVYNLYGPSEDTTYSTFSLVPKKDHGQPSIGRPIANTQVYI 341

Query: 350 LDDGLQPVAPGVVGELYIAGAGLARGYLDRPALTAERFPADPYGLEPGGRMYRTGDLVRW 409
           LD   QPV  G +G+LYI G GLAR YL++P LTAE+F ++P+  EP  ++Y+TGDL R+
Sbjct: 342 LDSFKQPVPLGTIGDLYIGGKGLARCYLNQPELTAEKFISNPFSNEPKAKLYKTGDLARY 401

Query: 410 NPDGELEFVGRADHQVKVRGFRIEPGEIEKVLTDHPDIAQAAVVVREDQPGDARLVAYVV 469
            PDG ++F+GR D+QVK+RGFRIE GEIE  L  +P + Q  V V ED   + RLVAY+V
Sbjct: 402 LPDGNIDFLGRGDNQVKLRGFRIELGEIEATLGTYPQVKQKVVKVWEDSYRNKRLVAYLV 461


>126_0 gi|5822841|dbj|BAA83992.1| mcyA [Microcystis aeruginosa](1710 2224)
          Length = 515

 Score =  267 bits (683), Expect = 2e-76,   Method: Composition-based stats.
 Identities = 175/480 (36%), Positives = 245/480 (51%), Gaps = 30/480 (6%)

Query: 1   TAQEHHQLLDTWLDTAVEVGPDLXXXXXXXXXXXXXXXXXXXXGDDSLTYAEXXXXXXXX 60
           + QE HQLL  W DT V                           ++ LTY +        
Sbjct: 1   SEQEQHQLLKEWNDTEVHYPDGCIHQLFEEQVKRSPDAIAIITENEQLTYRQLNEKANQL 60

Query: 61  XXXXXXEGAGPDRLVALALPRTXXXXXXXXXXXKTGAAYLPLDPDHPAARLSHVLGDARP 120
                 +G  P+ LV + L RT           K G AY+PLDP +P  RL+ +L DA+ 
Sbjct: 61  GHYLGKKGLKPESLVGICLERTPEMVIGLLAILKAGGAYVPLDPAYPTERLNVILEDAQV 120

Query: 121 ALLLTDTRTEQHL---PA-----DADTRRLALDSAEVRALLADCPDTDPAEEGVTPAPGS 172
           +LLLT  +  + L   P      +A+ R +AL+S E  +L     +T             
Sbjct: 121 SLLLTQAKLVEKLGNYPGNLVILEAEARNIALESPENLSLPVSSSNT------------- 167

Query: 173 AAYVIYTSGSTGRPKGVVVPHSALVNFVTAMRRQAPLRPQERLLAVTTVAFDIAALELYH 232
            AYVIYTSGSTG+PKGVV+ H +    +   +          +L  T++ FD++  EL+ 
Sbjct: 168 -AYVIYTSGSTGKPKGVVIEHHSTTTLLNWSKEVFSSEELAGVLGSTSICFDLSVFELFL 226

Query: 233 PLLSGAAVVLAPKEAVPQPSAVLDLIARHGVTTVQGTPSLWQLLVGHDAEALRGLRMLVG 292
           PL  G  ++LA +  +  PS    L A   VT +   P+    L+  +A       +   
Sbjct: 227 PLAVGGKIILA-QNVLDLPS----LSAAKEVTLINTVPTAIAQLLEIEAIPETVQTVNFA 281

Query: 293 GEALPLSLAEALRALTD--DLVNLYGPTETTIWSXXXXXXXXXXXXP-IGRPIANTRVYV 349
           GEAL   L + L    +  ++ NLYGP+E T +S            P IGRPIANT+VY+
Sbjct: 282 GEALSNQLVQKLYQQENIKNVYNLYGPSEDTTYSTFSLVPKKDHGQPSIGRPIANTQVYI 341

Query: 350 LDDGLQPVAPGVVGELYIAGAGLARGYLDRPALTAERFPADPYGLEPGGRMYRTGDLVRW 409
           LD   QPV  G +G+LYI G GLAR YL++P LTAE+F ++P+  EP  ++Y+TGDL R+
Sbjct: 342 LDSFKQPVPLGTIGDLYIGGKGLARCYLNQPELTAEKFISNPFSNEPKAKLYKTGDLARY 401

Query: 410 NPDGELEFVGRADHQVKVRGFRIEPGEIEKVLTDHPDIAQAAVVVREDQPGDARLVAYVV 469
            PDG ++F+GR D+QVK+RGFRIE GEIE  L  +P + Q  V V ED   + RLVAY+V
Sbjct: 402 LPDGNIDFLGRGDNQVKLRGFRIELGEIEATLGTYPQVKQKVVKVWEDSYRNKRLVAYLV 461


>27_0 gi|21221664|ref|NP_627443.1| CDA peptide synthetase I [Streptomyces
           coelicolor A3(2)](6335 6875)
          Length = 541

 Score =  266 bits (681), Expect = 3e-76,   Method: Composition-based stats.
 Identities = 197/470 (41%), Positives = 252/470 (53%), Gaps = 41/470 (8%)

Query: 44  GDDSLTYAEXXXXXXXXXXXXXXEGAGPDRLVALALPRTXXXXXXXXXXXKTGAAYLPLD 103
           G  +++YAE              +G  P   V + + R+           K G AY+PL 
Sbjct: 43  GGTTVSYAELDLRTNRLARLLRQQGVRPGTPVVMLMERSPAHVVATLAIAKAGGAYVPLH 102

Query: 104 PDHPAARLSHVLGDARPALLLTDTRTEQHLPADADTRRLALDS--AEVRALLADCPDT-- 159
             +P  R+ HV+ D    L+LTD R E         R + +D   A      AD      
Sbjct: 103 DTYPLDRMRHVVADTAATLILTD-RAEAARAGQLGARVMVVDEFGAAPSGSEADAAPGTG 161

Query: 160 -------------DPAEEGVTPAPGSAAYVIYTSGSTGRPKGVVVPHSALVNFVTAMRRQ 206
                        D  E G+ P     AYV+YTSGSTG PKGV V H  +V+ V    R 
Sbjct: 162 TGTGTGSRSGYVDDAPEVGLRPQ--DLAYVMYTSGSTGVPKGVAVTHRGVVDLV----RD 215

Query: 207 APLRP--QERLLAVTTVAFDIAALELYHPLLSGAAVVLAPKEAVPQPSAVLDLIARHGVT 264
              RP   ER+L     AFD++  E++ PL+SG  VV+AP   +  P+A+ DLI  H +T
Sbjct: 216 HCWRPGVHERVLLHAPHAFDVSCYEMWVPLVSGGTVVVAPPGHL-DPAAITDLITAHDIT 274

Query: 265 TVQGTPSLWQLLVGHDAEALRGLR-MLVGGEALPLSLAEALRALTDD----LVNLYGPTE 319
            +  T   ++++     E   G+R +L GG+ +  S A   R L       L +LYGPTE
Sbjct: 275 AIHLTAGFFRVVAEEAPECFAGVREVLTGGDVV--SPAAVARVLAHHPRIVLRHLYGPTE 332

Query: 320 TTI---WSXXXXXXXXXXXXPIGRPIANTRVYVLDDGLQPVAPGVVGELYIAGAGLARGY 376
           TT+                 P+GR   NTR YVLD  LQPV  GV GEL+I+G+GLARGY
Sbjct: 333 TTLCVTQHEVTAPYEARGSLPVGRATGNTRAYVLDRYLQPVPAGVPGELFISGSGLARGY 392

Query: 377 LDRPALTAERFPADPYGLEPGGRMYRTGDLVRWNPDGELEFVGRADHQVKVRGFRIEPGE 436
           LDRP LT ERF ADPYG   G RMYRTGDLVR+N  GELE++ RAD QVK+RGFR+E GE
Sbjct: 393 LDRPDLTCERFVADPYG-GSGERMYRTGDLVRYNAAGELEYLARADDQVKIRGFRVELGE 451

Query: 437 IEKVLTDHPDIAQAAVVVREDQPGDARLVAYVVTGGSADARDEQVEQDQL 486
           IE VL   P++AQAAVVVRED+PGD RLV YVV   +A  RD +V+ D L
Sbjct: 452 IEAVLATRPELAQAAVVVREDRPGDRRLVGYVV---AAAGRDGEVDPDAL 498


>30_0 gi|21221665|ref|NP_627444.1| CDA peptide synthetase II
           [Streptomyces coelicolor A3(2)](2541 3071)
          Length = 531

 Score =  264 bits (675), Expect = 2e-75,   Method: Composition-based stats.
 Identities = 188/477 (39%), Positives = 251/477 (52%), Gaps = 11/477 (2%)

Query: 4   EHHQLLDTWLDTAVEVGPDLXXXXXXXXXXXXXXXXXXXXGDDSLTYAEXXXXXXXXXXX 63
           E  Q+L  W DTA                              +LTYAE           
Sbjct: 4   ERRQVLREWNDTARPQREGTLPRLFEEQVARTPRRPAFSAAGTTLTYAELNSRANRLAHL 63

Query: 64  XXXEGAGPDRLVALALPRTXXXXXXXXXXXKTGAAYLPLDPDHPAARLSHVLGDARPALL 123
               GAGP+++VA++LP +           KTGAAYLP+DP  P  R++ +  DA P   
Sbjct: 64  LAESGAGPEQVVAISLPPSVEMGVAVLAVLKTGAAYLPVDPGSPRERIATMAEDAAPVCA 123

Query: 124 LTDTRTEQHLPADADTRRLALDSAEVRALLADCPDTDPAEEGVTP--APGSAAYVIYTSG 181
           LT +     +   A+  RL LD  +V A LA  P  D  +E  T   +P +AAY+IYTSG
Sbjct: 124 LTTSAVPAGV-FPAELPRLLLDDPDVTARLAAQPAHDLTDEDRTQPLSPWNAAYIIYTSG 182

Query: 182 STGRPKGVVVPHSALVNFVTAMRRQAPLRPQERLLAVTTVAFDIAALELYHPLLSGAAVV 241
           STGRPKGV+V H  ++N++       P      LL  + ++FD+    L+ PLL+G  V 
Sbjct: 183 STGRPKGVLVEHQPVLNYLAVSAELYPGVAGNALLH-SPLSFDLTVTGLFAPLLNGGCVH 241

Query: 242 LAPKEAVPQPSAVLDLIARHGVTTVQGTPSLWQLLVGHDAEALRGLRMLVGGEALPLSLA 301
           LA  E +   +   ++      T ++ TPS   L+ G     +    +++GGE+L     
Sbjct: 242 LADLEELHARALDGEVPDLPQTTFLKATPSHLPLITGLPGVCVPDGELVLGGESLTGRAV 301

Query: 302 EALRALTDD--LVNLYGPTET----TIWSXXXXXXXXXXXXPIGRPIANTRVYVLDDGLQ 355
             L A      ++N YGPTET    T W              IGRP  NTR+ VLD  LQ
Sbjct: 302 RTLLAAHPGARVLNEYGPTETIVGCTTWRVEAPDDLADGVLTIGRPFPNTRMLVLDPYLQ 361

Query: 356 PVAPGVVGELYIAGAGLARGYLDRPALTAERFPADPYGLEPGGRMYRTGDLVRWNPDGEL 415
           PV  GV GELY++G  LARGYL+RP  +A RF A+P+   PG RMYRTGD+VRWN  G+L
Sbjct: 362 PVPAGVPGELYVSGVQLARGYLNRPGQSASRFVANPFE-GPGERMYRTGDIVRWNRRGDL 420

Query: 416 EFVGRADHQVKVRGFRIEPGEIEKVLTDHPDIAQAAVVVREDQPGDARLVAYVVTGG 472
           EF+ R D QVK+RGFR+E GE+E  L+  P + +A  VVRED+PGD RLVAY+VTG 
Sbjct: 421 EFISRVDDQVKIRGFRVELGEVESALSRQPGVPEAVAVVREDRPGDRRLVAYLVTGA 477


>79_0 gi|7522106|pir||T30288 pristinamycin I synthase 2 [imported] -
           Streptomyces pristinaespiralis(1476 1999)
          Length = 524

 Score =  261 bits (666), Expect = 2e-74,   Method: Composition-based stats.
 Identities = 201/446 (45%), Positives = 249/446 (55%), Gaps = 27/446 (6%)

Query: 44  GDD--SLTYAEXXXXXXXXXXXXXXEGAGPDRLVALALPRTXXXXXXXXXXXKTGAAYLP 101
           GDD   LTYAE               GAG +  VA+   R+           K G  Y+P
Sbjct: 48  GDDGTELTYAELDARSGALARRLAAAGAGRESAVAVLQQRSVHLVVSLLAVLKAGGFYVP 107

Query: 102 LDPDHPAARLSHVLGDARPALLLTDTRTEQHLPADADTRRLALDSAEVRALLADCPDTDP 161
           L+  +PA R+  +  D +  +LLTD  T+       + R  A D+     L+ D   T  
Sbjct: 108 LNTRYPADRMRLITADVKARVLLTDRATD----TAHECRSWAGDA---DVLVVDELPTGG 160

Query: 162 AEEGVTPA-PGSAAYVIYTSGSTGRPKGVVVPHSALVNFVTAMRRQAPLRP--QERLLAV 218
               V PA P   AYV+YTSGSTG PKGV + H      V A+      R   Q+R+L  
Sbjct: 161 EPLPVVPAHPHQLAYVMYTSGSTGNPKGVAITHGD----VAALAADTCWRTGNQQRVLLH 216

Query: 219 TTVAFDIAALELYHPLLSGAAVVLAPKEAVPQPSAVLDLIARHGVTTVQGTPSLWQLLVG 278
           +  +FD +  EL+ PLLSG  VV+AP   +    A+   I   GVT +  T  L+ LL  
Sbjct: 217 SPYSFDTSQYELWVPLLSGGTVVVAPPGDL-DTRALERAIVDGGVTGMWLTSGLFNLLAE 275

Query: 279 HDAEALRGLR-MLVGGEAL-PLSLAEALRALTDDLV-NLYGPTETTIWSX---XXXXXXX 332
                  G+R +  GG+ + P ++A  L A    +V + YGPTETT ++           
Sbjct: 276 ESPHCFTGVREVWTGGDVVSPAAVARVLAASPSTMVADGYGPTETTTFATHHFMRAPWQQ 335

Query: 333 XXXXPIGRPIANTRVYVLDDGLQPVAPGVVGELYIAGAGLARGYLDRPALTAERFPADPY 392
               PIG P+ NT  +VLDD L+PV PGV GELYI G+GLARGYL+RP LTAERF ADPY
Sbjct: 336 ETTVPIGTPLDNTTCHVLDDRLRPVPPGVTGELYIGGSGLARGYLNRPELTAERFVADPY 395

Query: 393 GLEPGGRMYRTGDLVRWNPDGELEFVGRADHQVKVRGFRIEPGEIEKVLTDHPDIAQAAV 452
              PGGRMYRTGDLVR   DG L F+GRADHQVKVRGFRIE GEIE VL  HP IAQ+AV
Sbjct: 396 A--PGGRMYRTGDLVRLRRDGVLTFLGRADHQVKVRGFRIELGEIESVLGAHPGIAQSAV 453

Query: 453 VVREDQPGDARLVAYVV--TGGSADA 476
           +VRED+PGD RLVAYVV   G +ADA
Sbjct: 454 LVREDRPGDKRLVAYVVPAPGATADA 479


>77_0 gi|7522106|pir||T30288 pristinamycin I synthase 2 [imported] -
           Streptomyces pristinaespiralis(1476 1999)
          Length = 524

 Score =  261 bits (666), Expect = 2e-74,   Method: Composition-based stats.
 Identities = 201/446 (45%), Positives = 249/446 (55%), Gaps = 27/446 (6%)

Query: 44  GDD--SLTYAEXXXXXXXXXXXXXXEGAGPDRLVALALPRTXXXXXXXXXXXKTGAAYLP 101
           GDD   LTYAE               GAG +  VA+   R+           K G  Y+P
Sbjct: 48  GDDGTELTYAELDARSGALARRLAAAGAGRESAVAVLQQRSVHLVVSLLAVLKAGGFYVP 107

Query: 102 LDPDHPAARLSHVLGDARPALLLTDTRTEQHLPADADTRRLALDSAEVRALLADCPDTDP 161
           L+  +PA R+  +  D +  +LLTD  T+       + R  A D+     L+ D   T  
Sbjct: 108 LNTRYPADRMRLITADVKARVLLTDRATD----TAHECRSWAGDA---DVLVVDELPTGG 160

Query: 162 AEEGVTPA-PGSAAYVIYTSGSTGRPKGVVVPHSALVNFVTAMRRQAPLRP--QERLLAV 218
               V PA P   AYV+YTSGSTG PKGV + H      V A+      R   Q+R+L  
Sbjct: 161 EPLPVVPAHPHQLAYVMYTSGSTGNPKGVAITHGD----VAALAADTCWRTGNQQRVLLH 216

Query: 219 TTVAFDIAALELYHPLLSGAAVVLAPKEAVPQPSAVLDLIARHGVTTVQGTPSLWQLLVG 278
           +  +FD +  EL+ PLLSG  VV+AP   +    A+   I   GVT +  T  L+ LL  
Sbjct: 217 SPYSFDTSQYELWVPLLSGGTVVVAPPGDL-DTRALERAIVDGGVTGMWLTSGLFNLLAE 275

Query: 279 HDAEALRGLR-MLVGGEAL-PLSLAEALRALTDDLV-NLYGPTETTIWSX---XXXXXXX 332
                  G+R +  GG+ + P ++A  L A    +V + YGPTETT ++           
Sbjct: 276 ESPHCFTGVREVWTGGDVVSPAAVARVLAASPSTMVADGYGPTETTTFATHHFMRAPWQQ 335

Query: 333 XXXXPIGRPIANTRVYVLDDGLQPVAPGVVGELYIAGAGLARGYLDRPALTAERFPADPY 392
               PIG P+ NT  +VLDD L+PV PGV GELYI G+GLARGYL+RP LTAERF ADPY
Sbjct: 336 ETTVPIGTPLDNTTCHVLDDRLRPVPPGVTGELYIGGSGLARGYLNRPELTAERFVADPY 395

Query: 393 GLEPGGRMYRTGDLVRWNPDGELEFVGRADHQVKVRGFRIEPGEIEKVLTDHPDIAQAAV 452
              PGGRMYRTGDLVR   DG L F+GRADHQVKVRGFRIE GEIE VL  HP IAQ+AV
Sbjct: 396 A--PGGRMYRTGDLVRLRRDGVLTFLGRADHQVKVRGFRIELGEIESVLGAHPGIAQSAV 453

Query: 453 VVREDQPGDARLVAYVV--TGGSADA 476
           +VRED+PGD RLVAYVV   G +ADA
Sbjct: 454 LVREDRPGDKRLVAYVVPAPGATADA 479


>80_0 gi|7522107|pir||T30289 pristinamycin I synthase 3 - Streptomyces
           pristinaespiralis(2926 3434)
          Length = 509

 Score =  260 bits (665), Expect = 3e-74,   Method: Composition-based stats.
 Identities = 191/443 (43%), Positives = 235/443 (53%), Gaps = 39/443 (8%)

Query: 45  DDSLTYAEXXXXXXXXXXXXXXEGAGPDRLVALALPRTXXXXXXXXXXXKTGAAYLPLDP 104
           D  LTYAE               GAGP+++VAL +PR+           KTGAAYLP+D 
Sbjct: 47  DGRLTYAELHARANRLARHLITLGAGPEQIVALRMPRSLDLYVALLAVLKTGAAYLPVDI 106

Query: 105 DHPAARLSHVLGDARPALLLTDTRTEQHLPADADTRRLALDSAEVRALLADCPDTDPAEE 164
            +PA R++ ++ DARP  +L   R    L A  DT             L D   T P   
Sbjct: 107 SYPAERIAFMIEDARPVTVLD--RLPDDLGAYRDTD------------LTDADRTAPLR- 151

Query: 165 GVTPAPGSAAYVIYTSGSTGRPKGVVVPHSALVNFVTAMRRQAPLRPQERLLAVTTVAFD 224
                P   AYVI+TSGSTG PK VV+PH+ L N +T   R+ P     R    T + FD
Sbjct: 152 -----PEHPAYVIHTSGSTGTPKAVVMPHAGLANLLTWHARRFPGGTGVRTAQFTAIGFD 206

Query: 225 IAALELYHPLLSGAAVVLAPKEAVPQPSAVLDLIARHGVTTVQGTPSLWQLLVGHDAEAL 284
            +  E+  PL+ G  + +  +E       +   +    +  +     + + L    AEA 
Sbjct: 207 FSVQEILSPLVMGKTLAVPSEEVRHSAELLAGWLETQQINELFAPNLVIEALAEAAAEAG 266

Query: 285 RGL----RMLVGGEALPLSLAEALRALT-----DDLVNLYGPTET---TIWSXXXXXXXX 332
           R L     +L GGEAL  +  E +RA T       L N+YGP ET   T  +        
Sbjct: 267 RTLPDLTDILQGGEAL--APTERVRAFTAAVPGRRLHNVYGPAETHAVTTHTLAADPAHW 324

Query: 333 XXXXPIGRPIANTRVYVLDDGLQPVAPGVVGELYIAGAGLARGYLDRPALTAERFPADPY 392
               PIGRP+ + RVYVLD  L+PV PGV GELY+AGAG+ARGYL RP  TAERF ADPY
Sbjct: 325 PPSAPIGRPVDHDRVYVLDSALRPVPPGVTGELYLAGAGVARGYLHRPRTTAERFVADPY 384

Query: 393 GLEPGGRMYRTGDLVRWNPDGELEFVGRADHQVKVRGFRIEPGEIEKVLTDHPDIAQAAV 452
              PG RMYRTGDL RWN  GELEF GRADHQVK+RGFR+EPGE+E  LT HP I QAAV
Sbjct: 385 APRPGARMYRTGDLGRWNTRGELEFAGRADHQVKIRGFRVEPGEVEAALTAHPRITQAAV 444

Query: 453 VVREDQPGDARLVAYVVTGGSAD 475
           +   D     RLVAYVVT    D
Sbjct: 445 LAHGD-----RLVAYVVTTADRD 462


>98_0 gi|3510629|gb|AAC80285.1| syringomycin synthetase [Pseudomonas
           syringae pv. syringae](5766 6285)
          Length = 520

 Score =  260 bits (664), Expect = 3e-74,   Method: Composition-based stats.
 Identities = 179/449 (39%), Positives = 237/449 (52%), Gaps = 16/449 (3%)

Query: 44  GDDSLTYAEXXXXXXXXXXXXXXEGAGPDRLVALALPRTXXXXXXXXXXXKTGAAYLPLD 103
           G+ +LTYAE               G GP   VA+ L R+           K GAAYL LD
Sbjct: 45  GEQTLTYAELDSRANALAQHLRKHGVGPGTRVAILLDRSVELLASMLATLKCGAAYLALD 104

Query: 104 PDHPAARLSHVLGDARPALLLTDTRTEQHLPADADTRRLALDSAEVRALLADCPDTDPAE 163
              P  RL  +L D+   +LL+ +     L A   T RL LD+ E+ AL     + +P  
Sbjct: 105 RLAPEERLRFMLEDSEAIMLLSRS----DLTAPDMTPRLDLDTLELSAL-----NQEPVV 155

Query: 164 EGVTPAPGSAAYVIYTSGSTGRPKGVVVPHSALVNFVTAMRRQAPLRPQERLLAVTTVAF 223
                A  + A +IYTSGSTG PKGV+V H+ +V  V           ++R+   +  AF
Sbjct: 156 PATEVAGETPACIIYTSGSTGVPKGVIVTHNGIVRLVQD-NGYYDFSAEDRVAFSSNPAF 214

Query: 224 DIAALELYHPLLSGAAVVLAPKEAVPQPSAVLDLIARHGVTTVQGTPSLWQLLVGHDAEA 283
           D +  E++  LL+G   V+   + + +P A   L+ RHGVT +  + +L+ L  G   EA
Sbjct: 215 DASTPEIWGALLNGCQSVIIEPQVLLEPVAFAALLKRHGVTAMISSTALFNLYAGLIPEA 274

Query: 284 LRGLRMLV-GGEALPLSLAEALRALTDD--LVNLYGPTETTIWSXXXX---XXXXXXXXP 337
           L GLRM++ GGE    +    +R  +    L N YGPTE T  +               P
Sbjct: 275 LAGLRMIMCGGERADPASFRRVREHSAQVRLFNGYGPTEGTTCATSYEIFDVLPDTLSLP 334

Query: 338 IGRPIANTRVYVLDDGLQPVAPGVVGELYIAGAGLARGYLDRPALTAERFPADPYGLEPG 397
           IG+P AN RVYVLD   +PV  GVVG++YI G G+A GYL+RP LTAERF  DP+  + G
Sbjct: 335 IGKPNANVRVYVLDARREPVPMGVVGDIYIGGTGVALGYLNRPELTAERFSEDPFSQQAG 394

Query: 398 GRMYRTGDLVRWNPDGELEFVGRADHQVKVRGFRIEPGEIEKVLTDHPDIAQAAVVVRED 457
            R+YRTGDL RW PDG LE++ R D QVKVRGFR+E GEIE VL  +  +  + VV  E 
Sbjct: 395 ARLYRTGDLARWLPDGNLEYLARNDGQVKVRGFRVELGEIESVLHLYDGVRNSVVVAHEA 454

Query: 458 QPGDARLVAYVVTGGSADARDEQVEQDQL 486
            PGD RLVAY        A D +  + QL
Sbjct: 455 SPGDTRLVAYYTVHAGVAAPDPEDLRAQL 483


>97_0 gi|3510629|gb|AAC80285.1| syringomycin synthetase [Pseudomonas
           syringae pv. syringae](5766 6285)
          Length = 520

 Score =  260 bits (664), Expect = 3e-74,   Method: Composition-based stats.
 Identities = 179/449 (39%), Positives = 237/449 (52%), Gaps = 16/449 (3%)

Query: 44  GDDSLTYAEXXXXXXXXXXXXXXEGAGPDRLVALALPRTXXXXXXXXXXXKTGAAYLPLD 103
           G+ +LTYAE               G GP   VA+ L R+           K GAAYL LD
Sbjct: 45  GEQTLTYAELDSRANALAQHLRKHGVGPGTRVAILLDRSVELLASMLATLKCGAAYLALD 104

Query: 104 PDHPAARLSHVLGDARPALLLTDTRTEQHLPADADTRRLALDSAEVRALLADCPDTDPAE 163
              P  RL  +L D+   +LL+ +     L A   T RL LD+ E+ AL     + +P  
Sbjct: 105 RLAPEERLRFMLEDSEAIMLLSRS----DLTAPDMTPRLDLDTLELSAL-----NQEPVV 155

Query: 164 EGVTPAPGSAAYVIYTSGSTGRPKGVVVPHSALVNFVTAMRRQAPLRPQERLLAVTTVAF 223
                A  + A +IYTSGSTG PKGV+V H+ +V  V           ++R+   +  AF
Sbjct: 156 PATEVAGETPACIIYTSGSTGVPKGVIVTHNGIVRLVQD-NGYYDFSAEDRVAFSSNPAF 214

Query: 224 DIAALELYHPLLSGAAVVLAPKEAVPQPSAVLDLIARHGVTTVQGTPSLWQLLVGHDAEA 283
           D +  E++  LL+G   V+   + + +P A   L+ RHGVT +  + +L+ L  G   EA
Sbjct: 215 DASTPEIWGALLNGCQSVIIEPQVLLEPVAFAALLKRHGVTAMISSTALFNLYAGLIPEA 274

Query: 284 LRGLRMLV-GGEALPLSLAEALRALTDD--LVNLYGPTETTIWSXXXX---XXXXXXXXP 337
           L GLRM++ GGE    +    +R  +    L N YGPTE T  +               P
Sbjct: 275 LAGLRMIMCGGERADPASFRRVREHSAQVRLFNGYGPTEGTTCATSYEIFDVLPDTLSLP 334

Query: 338 IGRPIANTRVYVLDDGLQPVAPGVVGELYIAGAGLARGYLDRPALTAERFPADPYGLEPG 397
           IG+P AN RVYVLD   +PV  GVVG++YI G G+A GYL+RP LTAERF  DP+  + G
Sbjct: 335 IGKPNANVRVYVLDARREPVPMGVVGDIYIGGTGVALGYLNRPELTAERFSEDPFSQQAG 394

Query: 398 GRMYRTGDLVRWNPDGELEFVGRADHQVKVRGFRIEPGEIEKVLTDHPDIAQAAVVVRED 457
            R+YRTGDL RW PDG LE++ R D QVKVRGFR+E GEIE VL  +  +  + VV  E 
Sbjct: 395 ARLYRTGDLARWLPDGNLEYLARNDGQVKVRGFRVELGEIESVLHLYDGVRNSVVVAHEA 454

Query: 458 QPGDARLVAYVVTGGSADARDEQVEQDQL 486
            PGD RLVAY        A D +  + QL
Sbjct: 455 SPGDTRLVAYYTVHAGVAAPDPEDLRAQL 483


>81_0 gi|7522107|pir||T30289 pristinamycin I synthase 3 - Streptomyces
           pristinaespiralis(3971 4497)
          Length = 527

 Score =  260 bits (664), Expect = 4e-74,   Method: Composition-based stats.
 Identities = 189/450 (42%), Positives = 242/450 (53%), Gaps = 23/450 (5%)

Query: 44  GDDSLTYAEXXXXXXXXXXXXXXEGAGPDRLVALALPRTXXXXXXXXXXXKTGAAYLPLD 103
           G   +TY+E               G   +  VA+   R+           K G  Y+PL 
Sbjct: 49  GGTLITYSELDARANRLARHLIRRGVTAETRVAVLAERSAQLVVTTLAILKAGGVYVPLH 108

Query: 104 PDHPAARLSHVLGDARPALLLTDTRTEQHLPADADTRRLALDSAEVRALLADCPDTDPAE 163
             +P  R+ HVL D   ALLLTDT       A  DT  L +D            + D   
Sbjct: 109 TGYPVDRMRHVLADTEAALLLTDTH-HAATAARLDTPALTVDEDTTAG------EQDTTA 161

Query: 164 EGVTPAPGSAAYVIYTSGSTGRPKGVVVPHSALVNFVTAMRRQAPLRPQERLLAVTTVAF 223
             VT  P   AY+++TSGSTG PKG+ + H   +    A  R   L    R+L  +  AF
Sbjct: 162 PDVTVRPDQLAYIMFTSGSTGTPKGIGITHRDAIAL--AADRCWDLDTGSRVLMHSPYAF 219

Query: 224 DIAALELYHPLLSGAAVVLAPKEAVPQPSAVLD-LIARHGVTTVQGTPSLWQLLVGHDAE 282
           DI+  EL+ PLL+G  +V+AP+  +   +AVL   +A HGVT++  T  L  ++     E
Sbjct: 220 DISTFELFAPLLAGGRIVVAPRGDID--AAVLQRTLAAHGVTSLLLTAGLLGVIADEAPE 277

Query: 283 ALRGLR-MLVGGEAL-PLSLAEALRALTDDLV-NLYGPTETTI---WSXXXXXXXXXXXX 336
              G++ +  GG+ + P ++   L A    +V  LYGPTETT+   W             
Sbjct: 278 VFTGVKDVWTGGDVVSPTAVRRVLEACPGTVVKTLYGPTETTLGCTWLPFTDPRRIPPAV 337

Query: 337 PIGRPIANTRVYVLDDGLQPVAPGVVGELYIAGAGLARGYLDRPALTAERFPADPYGL-- 394
           PIGRP+ NTR YVLD+ L+PV PGV GELYIAGAGLARGY D+ A TAERF ADP+    
Sbjct: 338 PIGRPLDNTRAYVLDERLRPVPPGVTGELYIAGAGLARGYWDQSARTAERFTADPHAHLF 397

Query: 395 -EPGGRMYRTGDLVRWNPDGELEFVGRADHQVKVRGFRIEPGEIEKVLTDHPDIAQAAVV 453
            + GGRMYRTGDL R + DG L F GRAD QVK+RGFRIEPGEIE  L  HPD+ +AAVV
Sbjct: 398 GDTGGRMYRTGDLARRDADGVLHFCGRADQQVKIRGFRIEPGEIETALAAHPDVTRAAVV 457

Query: 454 VREDQPGDARLVAYVVTGGSADARDEQVEQ 483
            R  + GD  LVAY+VT  + DA D   EQ
Sbjct: 458 ARPGRAGDKVLVAYLVT--APDAGDTTAEQ 485


>31_0 gi|24426512|emb|CAD55498.1| CDA peptide synthetase III
           [Streptomyces coelicolor A3(2)](441 969)
          Length = 529

 Score =  258 bits (658), Expect = 2e-73,   Method: Composition-based stats.
 Identities = 182/435 (41%), Positives = 228/435 (52%), Gaps = 14/435 (3%)

Query: 45  DDSLTYAEXXXXXXXXXXXXXXEGAGPDRLVALALPRTXXXXXXXXXXXKTGAAYLPLDP 104
           D  LTYAE               G GP+R VA+A+ R            K G AY+P+DP
Sbjct: 45  DGRLTYAELDAAANRLARRLVELGVGPERHVAVAVGRRTELVVGMLAVLKAGGAYVPVDP 104

Query: 105 DHPAARLSHVLGDARPALLLTDTRTEQHLPADA-DTRRLALDSAEVRALLADCPDT--DP 161
           ++P  R+ H++ DA PAL+LT +  +  +  +        +D       L     T    
Sbjct: 105 EYPPDRIRHMIQDADPALVLTTSDVDDRIGEECCGPLTFVMDDPNTGTSLGRHSGTALTD 164

Query: 162 AEEGVTPAPGSAAYVIYTSGSTGRPKGVVVPHSALVNFVTAMRRQAPLRPQERLLAVTTV 221
           A+      PG  AYVIYTSG+TGRPKGVVV H AL  FV   R           +   + 
Sbjct: 165 ADRAAPLLPGHPAYVIYTSGTTGRPKGVVVEHRALSAFVRHCRSSQAPDISGLSVMQASA 224

Query: 222 AFDIAALELYHPLLSGAAVVLAPKEAVPQPSAVLDLIARHGVTTVQGTPSLWQLLVGHDA 281
           +FD +   L+ PL+SG  V L    A+ + +        H  T ++GTPS   LL     
Sbjct: 225 SFDQSVGSLHAPLISGGCVRLTDLRALAETAG--SEPGFHRATFMKGTPSHLALLATMPP 282

Query: 282 EALRGLRMLVGGEALPLSLAEALRALTDDL--VNLYGPTETT-----IWSXXXXXXXXXX 334
           E      + +GGE L   +    R    D+  VN+YGPTE T      W           
Sbjct: 283 EVAPSGTLTLGGEELRGEILAPWREAAGDVTVVNVYGPTEATGHCLEHW-IAPDRTVEPG 341

Query: 335 XXPIGRPIANTRVYVLDDGLQPVAPGVVGELYIAGAGLARGYLDRPALTAERFPADPYGL 394
             PIG P    RVYVLD  L+PVAPG+ GE+Y+AG  LARGYL R  LTAERF ADP+G 
Sbjct: 342 PVPIGTPHEGVRVYVLDSALRPVAPGLDGEVYLAGVQLARGYLGRGGLTAERFTADPFG- 400

Query: 395 EPGGRMYRTGDLVRWNPDGELEFVGRADHQVKVRGFRIEPGEIEKVLTDHPDIAQAAVVV 454
            PG RMYRTGD+  WN  GEL F GRAD QVK+RG+RIE GEIE  +   P + QAAVV+
Sbjct: 401 APGSRMYRTGDVAHWNEAGELVFAGRADRQVKLRGYRIELGEIEAAVAGGPGVRQAAVVL 460

Query: 455 REDQPGDARLVAYVV 469
           RED+PGD RLVAYVV
Sbjct: 461 REDRPGDQRLVAYVV 475


>122_0 gi|16040972|dbj|BAB69700.1| iturin A synthetase C [Bacillus
           subtilis](1750 2278)
          Length = 529

 Score =  256 bits (655), Expect = 3e-73,   Method: Composition-based stats.
 Identities = 168/442 (38%), Positives = 230/442 (52%), Gaps = 29/442 (6%)

Query: 44  GDDSLTYAEXXXXXXXXXXXXXXEGAGPDRLVALALPRTXXXXXXXXXXXKTGAAYLPLD 103
           G+  LTY E              EG  PD+ V +   R+           K G AY+P+D
Sbjct: 46  GESQLTYRELNERANQLARTLQSEGVQPDQPVGIMAERSLEMIVGLFGILKAGGAYVPID 105

Query: 104 PDHPAARLSHVLGDARPALLLTDTRTEQHLPADADTRRLALDSAEVRALLADCPDTDPAE 163
           P +P  R+ ++L D+   LLL  +   + +P         LD  + R    D  +     
Sbjct: 106 PSYPVERIHYILEDSDTKLLLAQSHLRKSVPFTGKV----LDLEDPRFSWEDGSNLKQ-- 159

Query: 164 EGVTPAPGSAAYVIYTSGSTGRPKGVVVPHSALVNFVTAMRRQAPLRPQERLLAVTTVAF 223
              T  P   AYVIYTSGSTGRPKGV+V H +++N +  M+   PL  Q+ +L  T + F
Sbjct: 160 ---TAGPNHLAYVIYTSGSTGRPKGVMVEHRSVINRLVWMQEHYPLDKQDVILQKTPITF 216

Query: 224 DIAALELYHPLLSGAAVVLAPKEAVPQPSAVLDLIARHGVTTVQGTPSLWQLLV-----G 278
           D++  EL+   ++G+  VL        P  +LD IA+  VT +   P++    +      
Sbjct: 217 DVSVWELFWWSMTGSKAVLLSNGGEKNPDVILDTIAQKNVTIMHFVPAMLHAFLESMEQK 276

Query: 279 HDAEALRGLRML----VGGEAL-PLSLAEALRALTD----DLVNLYGPTETTI--WSXXX 327
            D E  R L  L      GEAL P  +A   R +T      ++NLYGPTE TI       
Sbjct: 277 SDEELKRKLASLKYVFASGEALTPAHVAGFHRMITPAGEAQIINLYGPTEATIDVSYFEC 336

Query: 328 XXXXXXXXXPIGRPIANTRVYVLDDGLQPVAP-GVVGELYIAGAGLARGYLDRPALTAER 386
                    PIG+PI+N ++Y++  G +   P GV GEL IAG GLARGYL+RP LTAE+
Sbjct: 337 EAGETLNSVPIGKPISNIQLYIVQPGSEYFQPLGVAGELCIAGDGLARGYLNRPELTAEK 396

Query: 387 FPADPYGLEPGGRMYRTGDLVRWNPDGELEFVGRADHQVKVRGFRIEPGEIEKVLTDHPD 446
           F A P+  E G RMYRTGDL RW PDG +E++GR DHQVK+RG+RIE GEIE  L    D
Sbjct: 397 FAAHPF--EAGKRMYRTGDLARWLPDGNIEYLGRIDHQVKIRGYRIELGEIEASLL-QLD 453

Query: 447 IAQAAVVVREDQPGDARLVAYV 468
             + AVV+  ++ G  +L AY+
Sbjct: 454 AVKEAVVIAIEKEGSKQLCAYL 475


>58_0 gi|2522214|gb|AAB80956.1| fengycin synthetase FenE [Bacillus
           subtilis](1480 1996)
          Length = 517

 Score =  256 bits (654), Expect = 5e-73,   Method: Composition-based stats.
 Identities = 165/451 (36%), Positives = 239/451 (52%), Gaps = 21/451 (4%)

Query: 44  GDD-SLTYAEXXXXXXXXXXXXXXEGAGPDRLVALALPRTXXXXXXXXXXXKTGAAYLPL 102
           GD+ +LTY E              +G GP+ +VAL   RT           K G AYLP+
Sbjct: 44  GDEQTLTYKELNIRANRIAAVLRRKGVGPETVVALLTTRTPEIAAGMLGILKAGGAYLPI 103

Query: 103 DPDHPAARLSHVLGDARPALLLTDTRTEQHLPADADTRRLALDSAEVRALLADCPDTDPA 162
             D PA R+S++L D+   +LL   +        A+ +RL L+    + ++ +       
Sbjct: 104 AKDLPADRISYMLSDSGAKILLQSEK--------ANNQRLDLELKCEKIVIEEIQGQGET 155

Query: 163 EEGVTPA-PGSAAYVIYTSGSTGRPKGVVVPHSALVNFVTAMRRQAPLRPQERLLAVTTV 221
           +    PA P S AY+IYTSGSTG+PKGV++   +++  V          P++RLL  +++
Sbjct: 156 KNFEAPAGPHSLAYIIYTSGSTGKPKGVMIEQRSVIRLVKN-SNYIEFTPEDRLLLTSSL 214

Query: 222 AFDIAALELYHPLLSGAAVVLAPKEAVPQPSAVLDLIARHGVTTVQGTPSLWQLLVGHDA 281
            FD+   E+  PLL+GAA+ L  KE       +   I ++G+TT+  T SL+  L   + 
Sbjct: 215 GFDVVTFEILGPLLNGAALHLTDKETFLDSHQLKRYIEQNGITTMWLTASLFNHLTEQNE 274

Query: 282 EAL-RGLRMLVGGEALPLSLAEALRALTDDLV--NLYGPTETTIWSX-XXXXXXXXXXXP 337
           +   R + +++GGEAL  S    ++    +L   N YGPTE T +S             P
Sbjct: 275 KIFSRLINLIIGGEALSASHVNRIKQACPELSIWNGYGPTENTTFSTCFHIEKLYEHSIP 334

Query: 338 IGRPIANTRVYVLDDG--LQPVAPGVVGELYIAGAGLARGYLDRPALTAERFPADPYGLE 395
           IGRPI N+  ++L+    LQP+  G VGEL + G G+ARGYL RP LT E+F  +P+   
Sbjct: 335 IGRPIGNSTAFILNKWGMLQPI--GAVGELCVGGDGVARGYLGRPDLTKEKFVPNPFA-- 390

Query: 396 PGGRMYRTGDLVRWNPDGELEFVGRADHQVKVRGFRIEPGEIEKVLTDHPDIAQAAVVVR 455
           PG +MYRTGDL RW PDG +E+VGR D QVK+RG+R+E GEIE  L     + +AAV+ R
Sbjct: 391 PGEQMYRTGDLARWLPDGTIEYVGRVDDQVKIRGYRVELGEIESALRHIDGVKEAAVLAR 450

Query: 456 EDQPGDARLVAYVVTGGSADARDEQVEQDQL 486
             Q G   L AY+      DA   +    Q+
Sbjct: 451 TGQLGTKELYAYISVKEGTDAEQVRTHLSQM 481


>39_0 gi|15029322|gb|AAK81827.1| peptide synthetase [Streptomyces
           lavendulae](436 948)
          Length = 513

 Score =  255 bits (651), Expect = 1e-72,   Method: Composition-based stats.
 Identities = 187/453 (41%), Positives = 239/453 (52%), Gaps = 35/453 (7%)

Query: 44  GDDSLTYAEXXXXXXXXXXXXXXEGAGPDRLVALALPRTXXXXXXXXXXXKTGAAYLPLD 103
           G  +LTYAE               G G    VA+ + R+           + GAAY+P+D
Sbjct: 44  GKRNLTYAELDADADRLAGHLIDRGVGRGDRVAVLMERSADLLTALLAIWRAGAAYVPVD 103

Query: 104 PDHPAARLSHVLGDARPALLLTDTRTEQHLPADADTRRLALDSAEVRALLADCPDTDPAE 163
             +PA R++ +L D+ P  +L    T   +P D     L LD            D     
Sbjct: 104 VSNPAERITFLLKDSAPTAVLCSRSTRGAVPEDTPVSPLVLD------------DLTAKG 151

Query: 164 EGVTPAPGSA---AYVIYTSGSTGRPKGVVVPHSALVNFVTAMRRQAPLRPQERLLAVTT 220
           E  +P P +A   AYV+YTSGS+G PKGV VPH A+     A      +  Q+ +L    
Sbjct: 152 ETPSPVPCAADDIAYVMYTSGSSGTPKGVAVPHDAVAAL--AGDPGWGVHAQDAVLLHAP 209

Query: 221 VAFDIAALELYHPLLSGAAVVLAPKEAVPQPSAVLDLIARH----GVTTVQGTPSLWQLL 276
            AFD +  E++ PL+SGA VV+A      +P  V  L  R     GVT +  T   +++L
Sbjct: 210 HAFDASLFEIWVPLVSGARVVVA------EPGVVDALRIREEVAAGVTALHLTAGTFRVL 263

Query: 277 VGHDAEALRGLR-MLVGGEALPLSLAEALRALTDDLV--NLYGPTETTI---WSXXXXXX 330
              + E   GLR +L GG+ +P    E +R +  +L   +LYGPTETT+   W       
Sbjct: 264 AEEEPECFAGLREVLTGGDVVPPQAVERVRQVCPELRIRHLYGPTETTLCATWHLVEPGS 323

Query: 331 XXXXXXPIGRPIANTRVYVLDDGLQPVAPGVVGELYIAGAGLARGYLDRPALTAERFPAD 390
                 PIGRP+A  RV+VLD  LQPV  GV GELYIAG G+A GY  R ALTAERF AD
Sbjct: 324 PAAGTLPIGRPLAGRRVHVLDAFLQPVPAGVPGELYIAGEGVAHGYAGRAALTAERFVAD 383

Query: 391 PYGLEPGGRMYRTGDLVRWNPDGELEFVGRADHQVKVRGFRIEPGEIEKVLTDHPDIAQA 450
           PY    G RMYRTGDLVRW  +GEL FVGRAD QVK+RGFR+EPGE+E  L   P + QA
Sbjct: 384 PY--TDGRRMYRTGDLVRWTDEGELVFVGRADAQVKIRGFRVEPGEVEAALAAQPGVRQA 441

Query: 451 AVVVREDQPGDARLVAYVVTGGSADARDEQVEQ 483
            V  R+D PG+ RL+ YVV  G     D   EQ
Sbjct: 442 VVAARDDGPGEKRLIGYVVADGPDLDPDHVREQ 474


>136_0 gi|6449057|gb|AAF08797.1|AF184956_4 MycC [Bacillus subtilis](239
           764)
          Length = 526

 Score =  254 bits (648), Expect = 2e-72,   Method: Composition-based stats.
 Identities = 161/429 (37%), Positives = 225/429 (52%), Gaps = 30/429 (6%)

Query: 45  DDSLTYAEXXXXXXXXXXXXXXEGAGPDRLVALALPRTXXXXXXXXXXXKTGAAYLPLDP 104
           ++ LTY E              EG  PD+ V +   R+           K G AY+P+DP
Sbjct: 46  ENQLTYQELNEKANQIARTLQSEGVHPDQPVGIMAERSLEMIVGLFGILKAGGAYVPIDP 105

Query: 105 DHPAARLSHVLGDARPALLLTDTRTEQHLPADADTRRLALDSAEVRALLADCPDTDPAEE 164
            +P  R+ ++L D+   LLL      + +P         LD  + +    D  + +    
Sbjct: 106 TYPEERIRYILEDSDTKLLLVQHHLREKVPFTGKV----LDMEDPQTFSEDGSNLESIS- 160

Query: 165 GVTPAPGSAAYVIYTSGSTGRPKGVVVPHSALVNFVTAMRRQAPLRPQERLLAVTTVAFD 224
                P   AYVIYTSGSTG+PKGV+V H +++N +  M+   PL  ++ +L  T + FD
Sbjct: 161 ----GPNQLAYVIYTSGSTGKPKGVMVEHRSVINRLVWMQENYPLDERDAILQKTAITFD 216

Query: 225 IAALELYHPLLSGAAVVLAPKEAVPQPSAVLDLIARHGVTTVQGTP--------SLWQLL 276
           ++  EL+   + G+ VVL P      P  +LD I + GV+T+   P        S+ Q  
Sbjct: 217 VSVWELFWWSIVGSKVVLLPNGGEKNPELILDTIEQKGVSTLHFVPAMLHAFLESMEQTP 276

Query: 277 VGHDAEALRGLR-MLVGGEAL-PLSLAEALRALTD----DLVNLYGPTETTI--WSXXXX 328
            G     L  LR +   GEAL P  +    R +T      ++NLYGPTE TI        
Sbjct: 277 SGKLKRKLASLRYVFASGEALTPKHVDGFQRIITPVSHAQIINLYGPTEATIDVSYFECE 336

Query: 329 XXXXXXXXPIGRPIANTRVYVLDDG-LQPVAPGVVGELYIAGAGLARGYLDRPALTAERF 387
                   PIG+PI+N ++Y+L  G +QPV  GV GEL IAG GLARGYL+RP LTAE+F
Sbjct: 337 ADKRYNSVPIGKPISNIQLYILQAGYMQPV--GVAGELCIAGDGLARGYLNRPELTAEKF 394

Query: 388 PADPYGLEPGGRMYRTGDLVRWNPDGELEFVGRADHQVKVRGFRIEPGEIEKVLTDHPDI 447
             +P+    G RMYRTGDL RW PDG +E++GR DHQVK+RG+RIE GE+E  L   P I
Sbjct: 395 VKNPF--SAGERMYRTGDLARWLPDGNIEYLGRIDHQVKIRGYRIETGEVEAALFHIPSI 452

Query: 448 AQAAVVVRE 456
            ++ V+ +E
Sbjct: 453 QESIVLAQE 461


>19_0 gi|5915762|sp|O68008|BACC_BACLI Bacitracin synthetase 3 (BA3)
           [Includes: ATP-dependent isoleucine adenylase (IleA)
           (Isoleucine activase); ATP-dependent D-phenylalanine
           adenylase (D-PheA) (D-phenylalanine activase);
           ATP-dependent histidine adenylase (HisA) (Histidine
           activase); ATP-dependent D-aspartate adenylase (D-AspA)
           (D-aspartate activase); ATP-dependent asparagine
           adenylase (AsnA) (Asparagine activase); Aspartate
           racemase ; Phenylalanine racemase [ATP hydrolyzing]
           ](1474 1985)
          Length = 512

 Score =  253 bits (646), Expect = 4e-72,   Method: Composition-based stats.
 Identities = 158/446 (35%), Positives = 232/446 (52%), Gaps = 20/446 (4%)

Query: 45  DDSLTYAEXXXXXXXXXXXXXXEGAGPDRLVALALPRTXXXXXXXXXXXKTGAAYLPLDP 104
           D +LTY +              +G  PD  V + + R+           K G AYLPLDP
Sbjct: 46  DQTLTYRQLHERSNQLARFLREKGVQPDTAVGIMVDRSPEMIIGLLGILKAGGAYLPLDP 105

Query: 105 DHPAARLSHVLGDARPALLLTDTRTEQHLPADADTRRLALDSAEVRALLADCPDTDPAEE 164
            +P  R+ ++LGD++   LL++    +      +   + +D  + +    D    +P   
Sbjct: 106 AYPEDRIKYILGDSQTKFLLSEEALIKKRAFIKEADMINIDIHDKQIAAQDAAQLEPVSR 165

Query: 165 GVTPAPGSAAYVIYTSGSTGRPKGVVVPHSALVNFVTAMRRQAPLRPQERLLAVTTVAFD 224
                 G  AY+IYTSGSTG+PKGV++    L N V+A+ +   L    R++   +++FD
Sbjct: 166 S-----GDLAYIIYTSGSTGKPKGVLIEQKGLSNLVSAVVKLMHLNTGSRVIQFASLSFD 220

Query: 225 IAALELYHPLLSGAAVVLAPKEAVPQPSAVLDLIARHGVTTVQGTPSLWQLLVGHDAEAL 284
            +A E++  L +G+A+VL  +E +     +   + ++ +T     P++  +L   +   L
Sbjct: 221 ASAFEIFPALAAGSALVLGRQEEMMPGQPLTSFLRQYNITHATLPPTVLDVL---NESGL 277

Query: 285 RGLRMLV-GGEALPLSLAEALRALTDDLVNLYGPTETTIWSXXXXXXXXXXXXPIGRPIA 343
             L+++V  G A    LA+         +N YGPTETT+ +             IG PIA
Sbjct: 278 ENLKVIVSAGSACSEELAKRWSG-NRLFINAYGPTETTVCATAGIYEGSGRPH-IGSPIA 335

Query: 344 NTRVYVLDDGLQPVAPGVVGELYIAGAGLARGYLDRPALTAERFPADPYGLEPGGRMYRT 403
           NT VYVLD   +PV  GVVGEL + G  LARGYL+RP LTAE+F + P+    G R+YRT
Sbjct: 336 NTNVYVLDQNQKPVPTGVVGELCVGGMSLARGYLNRPELTAEKFISHPFA--SGERLYRT 393

Query: 404 GDLVRWNPDGELEFVGRADHQVKVRGFRIEPGEIEKVLTDHPDIAQAAVVVREDQPGDAR 463
           GDL RW PDG LEF+GR DHQVK+RG+RIE GEIE  L     I +AAV+ R+D      
Sbjct: 394 GDLARWLPDGHLEFLGRIDHQVKIRGYRIELGEIENQLLKLDKIDEAAVIARKDDDHSDY 453

Query: 464 LVAYVVTGGSADARDEQVEQDQLDEW 489
           L AY+V+        E     ++ EW
Sbjct: 454 LCAYIVS-------KEDWTSTEISEW 472


>106_0 gi|2623773|gb|AAC45930.1| tyrocidine synthetase 3 [Brevibacillus
           brevis](2515 3032)
          Length = 518

 Score =  253 bits (646), Expect = 4e-72,   Method: Composition-based stats.
 Identities = 169/453 (37%), Positives = 239/453 (52%), Gaps = 30/453 (6%)

Query: 48  LTYAEXXXXXXXXXXXXXXEGAGPDRLVALALPRTXXXXXXXXXXXKTGAAYLPLDPDHP 107
           L+Y E               G  PD+ V +   R+           K G AY+P+DP++P
Sbjct: 49  LSYQELNERANQLAATLRERGVQPDQPVGIMANRSVEMVVGILAILKAGGAYVPIDPEYP 108

Query: 108 AARLSHVLGDARPALLLTDTRTEQHLPADADTRRLALDSAEVRALLADCPDTDPAEEGVT 167
             R++++L D +  L+LT       L +      L LD         D  +       + 
Sbjct: 109 EERVAYMLTDCQARLVLTQKHLGAKLGSSVTAECLYLD---------DESNYGVHRSNLQ 159

Query: 168 PAPGSA--AYVIYTSGSTGRPKGVVVPHSALVNFVTAMRRQAPLRPQERLLAVTTVAFDI 225
           P   ++  AY+IYTSG+TG+PKGV+V H  +VN V   + +  ++  +R L   + AFD 
Sbjct: 160 PINTASDLAYIIYTSGTTGKPKGVMVEHRGIVNNVLWKKAEYQMKVGDRSLLSLSFAFDA 219

Query: 226 AALELYHPLLSGAAVVLAPKEAVPQPSAVLDLIARHGVTTVQGTPSLWQLLVGHDAEA-L 284
             L  + P+LSGA VVLA  E    P ++  LIA    T + G PSL+Q ++     A +
Sbjct: 220 FVLSFFTPVLSGATVVLAEDEEAKDPVSLKKLIAASRCTLMTGVPSLFQAILECSTPADI 279

Query: 285 RGLRML-VGGEALPLSLAEALRALTDDLV--NLYGPTETTIWSXXXXXXXXXXXXPIGRP 341
           R L+ + +GGE +   L E  + L  DLV  N YGPTE+++ +             IGRP
Sbjct: 280 RPLQTVTLGGEKITAQLVEKCKQLNPDLVIVNEYGPTESSVVATWQRLAGPDAAITIGRP 339

Query: 342 IANTRVYVLDD--GLQPVAPGVVGELYIAGAGLARGYLDRPALTAERFPADPYGLEPGGR 399
           IANT +Y+++    LQP+  GVVGE+ I G GLARGY ++PALT E+F + P+    G R
Sbjct: 340 IANTSLYIVNQYHQLQPI--GVVGEICIGGRGLARGYWNKPALTEEKFVSHPFA--AGER 395

Query: 400 MYRTGDLVRWNPDGELEFVGRADHQVKVRGFRIEPGEIEKVLTDHPDIAQAAVVVREDQP 459
           MY+TGDL +W PDG +E++GR D QVKVRG+RIE GEIE  L     +  A VVV EDQ 
Sbjct: 396 MYKTGDLGKWLPDGTIEYIGRIDEQVKVRGYRIEIGEIESALLAAEKLTAAVVVVYEDQL 455

Query: 460 GDARLVAYVVTGGSADARDEQVEQDQLDEWQDL 492
           G + L AY          DEQ++  +L  W  L
Sbjct: 456 GQSALAAYFTA-------DEQLDVTKL--WSHL 479


>57_0 gi|2522214|gb|AAB80956.1| fengycin synthetase FenE [Bacillus
           subtilis](441 962)
          Length = 522

 Score =  252 bits (644), Expect = 7e-72,   Method: Composition-based stats.
 Identities = 176/445 (39%), Positives = 238/445 (53%), Gaps = 28/445 (6%)

Query: 47  SLTYAEXXXXXXXXXXXXXXEGAGPDRLVALALPRTXXXXXXXXXXXKTGAAYLPLDPDH 106
           SLTYA+               G   + +V +   R+           K G AY+PLDP +
Sbjct: 49  SLTYAQLDMYANRLAARLTAHGITKESIVGVLSERSPDMLTAVLAVLKAGGAYVPLDPAY 108

Query: 107 PAARLSHVLGDARPALLLTDTRTEQHLPA----DADTRRLALDSAEVRALLADCPDTDPA 162
           P  RLS++L D+  ALLLT    +  + +    + D   LA + +E  +L     D+D  
Sbjct: 109 PEERLSYMLKDSGAALLLTQPGLKAPVFSGKTLEVDMTALANEESECHSLHQ--ADSD-- 164

Query: 163 EEGVTPAPGSAAYVIYTSGSTGRPKGVVVPHSALVNFVTAMRRQAPLRPQERLLAVTTVA 222
                    S AYVIYTSGSTGRPKGV V H   V+F+T M+ Q PL   + ++  T+ +
Sbjct: 165 ---------SLAYVIYTSGSTGRPKGVAVEHRQAVSFLTGMQMQFPLEEDDIIMMKTSFS 215

Query: 223 FDIAALELYHPLLSGAAVVLAPKEAVPQPSAVLDLIARHGVTTVQGTPSLWQLLVGH-DA 281
           FD +  +L+   LSGA+  L P      P+ ++  I   GVTT    P++    +   + 
Sbjct: 216 FDASVWQLFWWTLSGASAYLLPSGWEKDPALMVKAIREEGVTTAHFIPAMLNSFLDQAEI 275

Query: 282 EALRGL-RMLVGGEALPLSLAEALRALTDD--LVNLYGPTETTI----WSXXXXXXXXXX 334
           EA R L R+  GGE L    A    +L  +  LV+ YGPTE T+    ++          
Sbjct: 276 EAPRSLKRVFAGGEPLAPHTAARFASLLPETSLVHGYGPTEATVDAAFYACDPELDKNRL 335

Query: 335 XXPIGRPIANTRVYVLDDGLQPVAPGVVGELYIAGAGLARGYLDRPALTAERFPADPYGL 394
             PIG+P+   R+YVLD  L     GV GELYIAGAG+ARGYL+RP LT ERF  DP+  
Sbjct: 336 RLPIGKPVPGARLYVLDPHLAVQPVGVAGELYIAGAGVARGYLNRPELTEERFLDDPF-- 393

Query: 395 EPGGRMYRTGDLVRWNPDGELEFVGRADHQVKVRGFRIEPGEIEKVLTDHPDIAQAAVVV 454
            PG RMY+TGDL RW PDG++EF+GR D QVK+RG+RIEPGEIE  L     + +AAV V
Sbjct: 394 YPGERMYKTGDLARWLPDGQVEFLGRLDDQVKIRGYRIEPGEIEAALRSIEGVREAAVTV 453

Query: 455 REDQPGDARLVAYVVTGGSADARDE 479
           R +  G+A L AY    G  + R +
Sbjct: 454 RTES-GEAELCAYAEGLGRNEVRKQ 477


>128_0 gi|5822842|dbj|BAA83993.1| mcyB [Microcystis aeruginosa](450 966)
          Length = 517

 Score =  252 bits (643), Expect = 1e-71,   Method: Composition-based stats.
 Identities = 170/479 (35%), Positives = 245/479 (51%), Gaps = 26/479 (5%)

Query: 1   TAQEHHQLLDTWLDTAVEVGPD--LXXXXXXXXXXXXXXXXXXXXGDDSLTYAEXXXXXX 58
           T QE HQLL  W +T  +   D  L                    G   LTY +      
Sbjct: 1   TTQEQHQLLVEWNNTEADYPLDKSLHQLFEEQVAQNPQGIAVIFEGQ-KLTYQQLNNRGN 59

Query: 59  XXXXXXXXEGAGPDRLVALALPRTXXXXXXXXXXXKTGAAYLPLDPDHPAARLSHVLGDA 118
                   +G GP+ LV + + R+           K G AY+PLDPD+P  RL  +L D+
Sbjct: 60  QLAHCLRDKGVGPESLVGIFMERSLEMVIGLLGILKAGGAYVPLDPDYPTERLGDILSDS 119

Query: 119 RPALLLTDTRTEQHLPADADTRRLALDSAEVRALLAD---CPDTDPAEEGVTPAPGSAAY 175
             +L+LT       LP            AE+  L  D        P        P + AY
Sbjct: 120 GVSLVLTQESLGDFLPQTG---------AELLCLDRDWEKIATYSPENPFNLTTPENLAY 170

Query: 176 VIYTSGSTGRPKGVVVPHSALVNFVTAMRRQAPLRPQERLLAVTTVAFDIAALELYHPLL 235
           VIYTSGSTG+PKGV++ H  L+N +   +    + P +++  +   AFD A  EL+  L 
Sbjct: 171 VIYTSGSTGKPKGVLISHRGLMNLICWHQDAFEITPLDKITQLARSAFDAAVWELWPCLT 230

Query: 236 SGAAVVLAPKEAVPQPSAVLD-LIARHGVTTVQGTPSLWQLLVGHDAEALRGLRMLVGGE 294
           +GA++VL   E +  P  + D LIA+    +   TP + ++L     E +    +L GG+
Sbjct: 231 AGASLVLVKPEIMQSPPDLRDWLIAQEITVSFLPTPLVEKILSLKWDENIALRIILTGGD 290

Query: 295 ALPLSLAEALRALTDDLVNLYGPTETTIWSXXXX----XXXXXXXXPIGRPIANTRVYVL 350
            L    + ++      L+N YGPTE T+ +                 IG+PI+NT++Y+L
Sbjct: 291 KLHHYPSVSMPF---KLINNYGPTENTVVTTSGLVPDYEEGNSSSPSIGKPISNTKIYIL 347

Query: 351 DDGLQPVAPGVVGELYIAGAGLARGYLDRPALTAERFPADPYGLEPGGRMYRTGDLVRWN 410
           D  LQP+  GV GEL+I+  GLARGYL+R  LT E+F ++P+     G +Y+TGDLVR+ 
Sbjct: 348 DQNLQPLPIGVPGELHISSVGLARGYLNRLELTQEKFISNPFN---SGILYKTGDLVRYL 404

Query: 411 PDGELEFVGRADHQVKVRGFRIEPGEIEKVLTDHPDIAQAAVVVREDQPGDARLVAYVV 469
           P+G +EF+GR D+QVK+RG RIE GEIE VL  H ++ +A V++RED   + RLVAY+V
Sbjct: 405 PEGNIEFLGRIDNQVKLRGLRIELGEIEAVLETHSEVEKAVVILREDTSDNQRLVAYIV 463


>36_0 gi|15029321|gb|AAK81826.1| peptide synthetase [Streptomyces
           lavendulae](436 950)
          Length = 515

 Score =  251 bits (641), Expect = 1e-71,   Method: Composition-based stats.
 Identities = 186/475 (39%), Positives = 246/475 (51%), Gaps = 20/475 (4%)

Query: 4   EHHQLLDTWLDTAVEVGPDLXXXXXXXXXXXXXXXXXXXXGDDSLTYAEXXXXXXXXXXX 63
           E  +++D W  TA +   +                     G+  LTYA+           
Sbjct: 4   ERTRVIDHWNSTATDRPAESVLELFARQVVRTPHAIAISDGERQLTYAQLAVESGQLARH 63

Query: 64  XXXEGAGPDRLVALALPRTXXXXXXXXXXXKTGAAYLPLDPDHPAARLSHVLGDARPALL 123
               G      VA+ L R+           K GAAY+P+D  +PA R++ +L D  PA +
Sbjct: 64  LADRGVSAGDRVAVVLERSADLLITLLAVWKAGAAYVPVDTAYPAERIAFLLTDCDPAAV 123

Query: 124 LTDTRTEQHLPADADTRRLALDSAEVRALLADCPDTDPAEEGVTPAPGSAAYVIYTSGST 183
           +   RT   +P D     + LD A +        D +P    V  A G  AYV+YTSGST
Sbjct: 124 VCSERTRVVVPEDVPAPLVPLDEASIL-------DGEPLSLPV--AGGDIAYVMYTSGST 174

Query: 184 GRPKGVVVPHSALVNFVTAMRRQAPLRPQERLLAVTTVAFDIAALELYHPLLSGAAVVLA 243
           G PKGV VPH ++   V        + P + +L     AFDI+  E++ PL SGA V +A
Sbjct: 175 GVPKGVAVPHGSVAALVG--EPGWAVGPGDSVLFHAPHAFDISLFEVWVPLASGARVEVA 232

Query: 244 PKEAVPQPSAVLDLIARHGVTTVQGTPSLWQLLVGHDAEALRGLR-MLVGGEALPLSLAE 302
               V   +AV + IA  GVT V  T  L+++L     E   G R +L GG+ +P    +
Sbjct: 233 EPSVVVDAAAVREYIA-GGVTHVHVTAGLFRVLAEESPECFTGAREVLTGGDVVPARAVQ 291

Query: 303 ALRALTDDLV--NLYGPTETTI---WSXXXXXXXXXXXXPIGRPIANTRVYVLDDGLQPV 357
            +R+   ++   +LYGPTE ++   W             P+GRP+ N +VYVLD  L PV
Sbjct: 292 RVRSACPEVRVRHLYGPTEVSLCATWHLLEPGEESPQVLPVGRPLGNRQVYVLDAYLHPV 351

Query: 358 APGVVGELYIAGAGLARGYLDRPALTAERFPADPYGLEPGGRMYRTGDLVRWNPDGELEF 417
           APGV GELYIAGAGLARGYL R  L++ERF A P+    G RMYRTGDLVRW  DGEL F
Sbjct: 352 APGVTGELYIAGAGLARGYLKRAGLSSERFVACPFA--DGERMYRTGDLVRWTSDGELVF 409

Query: 418 VGRADHQVKVRGFRIEPGEIEKVLTDHPDIAQAAVVVREDQPGDARLVAYVVTGG 472
           VGRAD QVKVRGFR+E GE+E  L     +  A V  RED+PG+ RL+ YV+  G
Sbjct: 410 VGRADAQVKVRGFRVELGEVEAALAAEAGVGHAVVTAREDRPGERRLIGYVLPDG 464


>104_0 gi|2623773|gb|AAC45930.1| tyrocidine synthetase 3 [Brevibacillus
           brevis](442 957)
          Length = 516

 Score =  251 bits (640), Expect = 2e-71,   Method: Composition-based stats.
 Identities = 161/477 (33%), Positives = 240/477 (50%), Gaps = 20/477 (4%)

Query: 1   TAQEHHQLLDTWLDTAVEVGPDLXXXXXXXXXXXXXXXXXXXX-GDDSLTYAEXXXXXXX 59
           T +E  QLL  + DTA E   D                      G+D+LTY E       
Sbjct: 1   TEEEKQQLLVAYNDTAAEYPRDKTIFELIAEQASRTPAKAAVVCGEDTLTYQELMERSAQ 60

Query: 60  XXXXXXXEGAGPDRLVALALPRTXXXXXXXXXXXKTGAAYLPLDPDHPAARLSHVLGDAR 119
                  +G     +V++    +           ++GAAYLP+DP++P  R+ ++L D++
Sbjct: 61  LANALREKGIASGSIVSIMAEHSLELIVAIMAVLRSGAAYLPIDPEYPQDRIQYLLDDSQ 120

Query: 120 PALLLTDTRTEQHLPADADTRRLALDSAEVRALLADCPDTDPAEEGVTPAPGSAAYVIYT 179
             LLLT +  + ++        L LD       L +   T  A E     P   AY+IYT
Sbjct: 121 TTLLLTQSHLQPNIRFAGSV--LYLDDRS----LYEGGSTSFAPES---KPDDLAYMIYT 171

Query: 180 SGSTGRPKGVVVPHSALVNFVTAMRRQAPLRPQERLLAVTTVAFDIAALELYHPLLSGAA 239
           SGSTG PKG ++ H  LVN++    +             ++++FD+    ++ PLLSG  
Sbjct: 172 SGSTGNPKGAMITHQGLVNYIWWANKVYVQGEAVDFPLYSSISFDLTVTSIFTPLLSGNT 231

Query: 240 VVLAPKEAVPQPSAVLDLIARHGVTTVQGTPSLWQLLVGHDAEALRGLRMLVGGEALPLS 299
           + +       +   +LD+I  + V  ++ TP+  +L+   D +A    R +VGGE LP  
Sbjct: 232 IHVY--RGADKVQVILDIIKDNKVGIIKLTPTHLKLIEHIDGKASSIRRFIVGGENLPTK 289

Query: 300 LAEALR---ALTDDLVNLYGPTETTIWSXX---XXXXXXXXXXPIGRPIANTRVYVLDDG 353
           LA+ +         + N YGPTET +                 PIG P  N ++Y+LD  
Sbjct: 290 LAKQIYDHFGENVQIFNEYGPTETVVGCMIYLYDPQTTTQESVPIGVPADNVQLYLLDAS 349

Query: 354 LQPVAPGVVGELYIAGAGLARGYLDRPALTAERFPADPYGLEPGGRMYRTGDLVRWNPDG 413
           +QPV  G +GE+YIAG G+A+GY +RP LT E+F  +P+   PG +MYRTGDL +W PDG
Sbjct: 350 MQPVPVGSLGEMYIAGDGVAKGYFNRPELTKEKFIDNPF--RPGTKMYRTGDLAKWLPDG 407

Query: 414 ELEFVGRADHQVKVRGFRIEPGEIEKVLTDHPDIAQAAVVVREDQPGDARLVAYVVT 470
            +E+ GR D+QVK+RG RIE GEIE  LT H  + +A V+V +D+ G   L AY+V+
Sbjct: 408 NMEYAGRMDYQVKIRGHRIEMGEIETRLTQHEAVKEAVVIVEKDESGQNVLYAYLVS 464


>62_0 gi|39372|emb|CAA43838.1| grsB [Brevibacillus brevis](2521 3045)
          Length = 525

 Score =  250 bits (638), Expect = 3e-71,   Method: Composition-based stats.
 Identities = 157/444 (35%), Positives = 237/444 (53%), Gaps = 25/444 (5%)

Query: 46  DSLTYAEXXXXXXXXXXXXXXEGAGPDRLVALALPRTXXXXXXXXXXXKTGAAYLPLDPD 105
           + L+Y E              +G  P+ +V + + R+           K G AY+P+D D
Sbjct: 47  EKLSYQELNAKANQLARVLRQKGVQPNSMVGIMVDRSLDMIVGMLGVLKAGGAYVPIDID 106

Query: 106 HPAARLSHVLGDARPALLLTDTRTEQHLPADADTRRLALDSAEVRALLADCPDTDPAEEG 165
           +P  R+S+++ D+  ALLLT  +  Q +    D   L LD  E   L  +  + +P    
Sbjct: 107 YPQERISYMMEDSGAALLLTQQKLTQQIAFSGDI--LYLDQEE--WLHEEASNLEPIAR- 161

Query: 166 VTPAPGSAAYVIYTSGSTGRPKGVVVPHSALVNFVTAMRRQAPLRP-QERLLAVTTVAF- 223
               P   AY+IYTSG+TG+PKGV++ H + VN   A +    L     RLL + + AF 
Sbjct: 162 ----PHYIAYIIYTSGTTGKPKGVMIEHQSYVNVAMAWKDAYRLDTFPVRLLQMASFAFA 217

Query: 224 -DIAALELYHPLLSGAAVVLAPKEAVPQPSAVLDLIARHGVTTVQGTPSLWQLLVGHDAE 282
            D++A +    LL+G  +++ P E    P+++  +I ++ +T  + TP+L   L+ +  E
Sbjct: 218 FDVSAGDFARALLTGGQLIVCPNEVKMDPASLYAIIKKYDITIFEATPALVIPLMEYIYE 277

Query: 283 ALRGLR----MLVGGEALPLSLAEALRAL---TDDLVNLYGPTETT----IWSXXXXXXX 331
               +     ++VG ++  +   + L +    T  +VN YG TE      I +       
Sbjct: 278 QKLDISQLQILIVGSDSCSMEDFKTLVSRFGSTIRIVNSYGVTEAALILAIMNQPLSSLH 337

Query: 332 XXXXXPIGRPIANTRVYVLDDGLQPVAPGVVGELYIAGAGLARGYLDRPALTAERFPADP 391
                PIG+P AN ++Y+++  LQ    GV+GEL I GAG+ARGYL+RP LTAE+F  +P
Sbjct: 338 VTGTVPIGKPYANMKMYIMNQYLQIQPVGVIGELCIGGAGVARGYLNRPDLTAEKFVPNP 397

Query: 392 YGLEPGGRMYRTGDLVRWNPDGELEFVGRADHQVKVRGFRIEPGEIEKVLTDHPDIAQAA 451
           +   PG ++YRTGDL RW PDG +EF+GR DHQVK+RG RIE GEIE  L  H  I +A 
Sbjct: 398 F--VPGEKLYRTGDLARWMPDGNVEFLGRNDHQVKIRGIRIELGEIEAQLRKHDSIKEAT 455

Query: 452 VVVREDQPGDARLVAYVVTGGSAD 475
           V+ RED   +  L AY+VT G  +
Sbjct: 456 VIAREDHMKEKYLCAYMVTEGEVN 479


>102_0 gi|2623772|gb|AAC45929.1| tyrocidine synthetase 2 [Brevibacillus
           brevis](1485 1999)
          Length = 515

 Score =  250 bits (638), Expect = 3e-71,   Method: Composition-based stats.
 Identities = 164/442 (37%), Positives = 239/442 (54%), Gaps = 21/442 (4%)

Query: 44  GDDSLTYAEXXXXXXXXXXXXXXEGAGPDRLVALALPRTXXXXXXXXXXXKTGAAYLPLD 103
           GD  LTY E              +G   ++ V +   R+           K G AY+P+D
Sbjct: 45  GDKRLTYRELNERANQLAHTLRAKGVQAEQSVGIMAQRSLEMAIGIIAILKAGGAYVPID 104

Query: 104 PDHPAARLSHVLGDARPALLLTDTRTEQHLPADADTRRLALDSAEVRALLADCPDTDPAE 163
           PD+P  R++++L D R  L+LT  +  + + A+ +   L  + +             P  
Sbjct: 105 PDYPNERIAYMLEDCR-RLVLTQQQLAEKMTANVECLYLDEEGS-----------YSPQT 152

Query: 164 EGVTPAPGSA--AYVIYTSGSTGRPKGVVVPHSALVNFVTAMRRQAPLRPQERLLAVTTV 221
           E + P   +A  AY+IYTSG+TGRPKGV+V H  +VN VT  R +  L  ++      + 
Sbjct: 153 ENIEPIHTAADLAYIIYTSGTTGRPKGVMVEHRGIVNSVTWNRDEFALSVRDSGTLSLSF 212

Query: 222 AFDIAALELYHPLLSGAAVVLAPKEAVPQPSAVLDLIARHGVTTVQGTPSLWQLLVGHDA 281
           AFD  AL  +  ++SG+ VVL P      P A+ +LIA    + V   PS++Q ++    
Sbjct: 213 AFDAFALTFFTLIVSGSTVVLMPDHEAKDPIALRNLIAAWECSYVVFVPSMFQAILECST 272

Query: 282 EA-LRGLR-MLVGGEALPLSLAEALRALTDDL--VNLYGPTETTIWSXXXXXXXXXXXXP 337
            A +R ++ +++GGE L   L +  +A+   +  +N YGPTE+++ +             
Sbjct: 273 PADIRSIQAVMLGGEKLSPKLVQLCKAMHPQMSVMNAYGPTESSVMATYLRDTQPDQPIT 332

Query: 338 IGRPIANTRVYVLDDGLQPVAPGVVGELYIAGAGLARGYLDRPALTAERFPADPYGLEPG 397
           IGRPIANT +Y++D   Q +  GVVGE+ I G GLARGY  +P LTAE+F A+P    PG
Sbjct: 333 IGRPIANTAIYIVDQHHQLLPVGVVGEICIGGHGLARGYWKKPELTAEKFVANP--AVPG 390

Query: 398 GRMYRTGDLVRWNPDGELEFVGRADHQVKVRGFRIEPGEIEKVLTDHPDIAQAAVVVRED 457
            RMY+TGDL RW  DG ++F+GR D Q+KVRG+RIE GEIE VL  +    +A VV  +D
Sbjct: 391 ERMYKTGDLGRWLHDGTIDFIGRVDDQIKVRGYRIEVGEIEAVLLAYDQTNEAIVVAYQD 450

Query: 458 QPGDARLVAYVVTGGSADARDE 479
             GD+ L AY VTG +A    E
Sbjct: 451 DRGDSYLAAY-VTGKTAIEESE 471


>63_0 gi|39372|emb|CAA43838.1| grsB [Brevibacillus brevis](3568 4083)
          Length = 516

 Score =  250 bits (638), Expect = 4e-71,   Method: Composition-based stats.
 Identities = 154/429 (35%), Positives = 232/429 (54%), Gaps = 19/429 (4%)

Query: 47  SLTYAEXXXXXXXXXXXXXXEGAGPDRLVALALPRTXXXXXXXXXXXKTGAAYLPLDPDH 106
           +L Y E              +G  P+  VA+   R+           K G AY+P+DP +
Sbjct: 48  ALIYHELNIKANQLARVLREKGVTPNHPVAIMTERSLEMIVGIFSILKAGGAYVPIDPAY 107

Query: 107 PAARLSHVLGDARPALLLTDTRTEQHLPADADTRRLALDSAEVRALLADCPDTDPAEEGV 166
           P  R+ ++L D+  ALLLT +     LP D +     LD  + +  + D  +     +  
Sbjct: 108 PQERIQYLLEDSGAALLLTQSHVLNKLPVDIEW----LDLTDEQNYVEDGTNLPFMNQST 163

Query: 167 TPAPGSAAYVIYTSGSTGRPKGVVVPHSALVNFVTAMRRQAPLRPQERLLAVTTVAFDIA 226
                  AY+IYTSG+TG+PKGV++ H +++N +   + +    P +  L V + AFD  
Sbjct: 164 -----DLAYIIYTSGTTGKPKGVMIEHQSIINCLQWRKEEYEFGPGDTALQVFSFAFDGF 218

Query: 227 ALELYHPLLSGAAVVLAPKEAVPQPSAVLDLIARHGVTTVQGTPSLWQLLVG-HDAEALR 285
              L+ P+L+GA  VL  +E    P A+  LIA   +T   G PSL+  ++    ++ L+
Sbjct: 219 VASLFAPILAGATSVLPKEEEAKDPVALKKLIASEEITHYYGVPSLFSAILDVSSSKDLQ 278

Query: 286 GLR-MLVGGEALPLSLAEALRALTDDLV--NLYGPTETTIWSXXXXXXXXXXXXPIGRPI 342
            LR + +GGE LP  + + ++    ++   N YGPTE ++ +             IGRP+
Sbjct: 279 NLRCVTLGGEKLPAQIVKKIKEKNKEIEVNNEYGPTENSVVTTIMRDIQVEQEITIGRPL 338

Query: 343 ANTRVYVLD--DGLQPVAPGVVGELYIAGAGLARGYLDRPALTAERFPADPYGLEPGGRM 400
           +N  VY+++    LQPV  GVVGEL I G GLARGYL++P LTA++F  +P+   PG RM
Sbjct: 339 SNVDVYIVNCNHQLQPV--GVVGELCIGGQGLARGYLNKPELTADKFVVNPF--VPGERM 394

Query: 401 YRTGDLVRWNPDGELEFVGRADHQVKVRGFRIEPGEIEKVLTDHPDIAQAAVVVREDQPG 460
           Y+TGDL +W  DG +E+VGR D QVKVRG+RIE GEIE  + ++  I +A V+V E    
Sbjct: 395 YKTGDLAKWRSDGMIEYVGRVDEQVKVRGYRIELGEIESAILEYEKIKEAVVMVSEHTAS 454

Query: 461 DARLVAYVV 469
           +  L AY+V
Sbjct: 455 EQMLCAYIV 463


>105_0 gi|2623773|gb|AAC45930.1| tyrocidine synthetase 3 [Brevibacillus
           brevis](1478 1994)
          Length = 517

 Score =  249 bits (636), Expect = 5e-71,   Method: Composition-based stats.
 Identities = 168/430 (39%), Positives = 226/430 (52%), Gaps = 20/430 (4%)

Query: 47  SLTYAEXXXXXXXXXXXXXXEGAGPDRLVALALPRTXXXXXXXXXXXKTGAAYLPLDPDH 106
           +LTY E               G GPD L+ + + R+           K G AY P+DP +
Sbjct: 48  ALTYRELNARANQLARLLRSHGTGPDTLIGIMVDRSPGMVVGMLAVLKAGGAYTPIDPSY 107

Query: 107 PAARLSHVLGDARPALLLTDTRTEQHLPADADTRRLALDSAEVRALLADCPDTDPAEEGV 166
           P  R+ ++L D++  +LLT    ++HL   A  +   +D  E         + D      
Sbjct: 108 PPERIQYMLSDSQAPILLT----QRHLQELAAYQGEIIDVDEEAIYTGADTNLDN----- 158

Query: 167 TPAPGSAAYVIYTSGSTGRPKGVVVPHSALVNFVTAMRRQAPLRPQERLLAVTTVAFDIA 226
                  AYVIYTSGSTG PKGV++ H A+ N +  MR   PL  ++ +L  T  +FD +
Sbjct: 159 VAGKDDLAYVIYTSGSTGNPKGVMISHQAICNHMLWMRETFPLTTEDAVLQKTPFSFDAS 218

Query: 227 ALELYHPLLSGAAVVLAPKEAVPQPSAVLDLIARHGVTTVQGTPSLWQLLVGHDA-EALR 285
             E Y PL++G  +VLA  +     + +  LI    +TT+Q  PSL  L++      A  
Sbjct: 219 VWEFYLPLITGGQLVLAKPDGHRDIAYMTRLIRDEKITTLQMVPSLLDLVMTDPGWSACT 278

Query: 286 GL-RMLVGGEAL-PLSLAEALRALTDDLVNLYGPTETTIWSX--XXXXXXXXXXXPIGRP 341
            L R+  GGEAL P  ++         L+NLYGPTETTI +              PIG+P
Sbjct: 279 SLQRVFCGGEALTPALVSRFYETQQAQLINLYGPTETTIDATYWPCPRQQEYSAIPIGKP 338

Query: 342 IANTRVYVLD--DGLQPVAPGVVGELYIAGAGLARGYLDRPALTAERFPADPYGLEPGGR 399
           I N R+YV++  + LQPV  GV GEL IAG GLARGY  R  LT   F  +P+  EPGG 
Sbjct: 339 IDNVRLYVVNASNQLQPV--GVAGELCIAGDGLARGYWQREELTKASFVDNPF--EPGGT 394

Query: 400 MYRTGDLVRWNPDGELEFVGRADHQVKVRGFRIEPGEIEKVLTDHPDIAQAAVVVREDQP 459
           MYRTGD+VR+ PDG +E++GR DHQVK+RG RIE GEIE  L  H  +    V+ R+D  
Sbjct: 395 MYRTGDMVRYLPDGHIEYLGRIDHQVKIRGHRIELGEIEATLLQHEAVKAVVVMARQDGK 454

Query: 460 GDARLVAYVV 469
           G   L AYVV
Sbjct: 455 GQNSLYAYVV 464


>61_0 gi|39372|emb|CAA43838.1| grsB [Brevibacillus brevis](1485 1999)
          Length = 515

 Score =  248 bits (634), Expect = 1e-70,   Method: Composition-based stats.
 Identities = 163/455 (35%), Positives = 239/455 (52%), Gaps = 35/455 (7%)

Query: 45  DDSLTYAEXXXXXXXXXXXXXXEGAGPDRLVALALPRTXXXXXXXXXXXKTGAAYLPLDP 104
           D +LTY E              +G  PD +V L + R+           K G AYLPLDP
Sbjct: 46  DQTLTYRELNERANQVARVLRQKGVQPDNIVGLLVERSPEMLVGIMGILKAGGAYLPLDP 105

Query: 105 DHPAARLSHVLGDARPALLLTDTRTEQHLPADADTRRLALDSAEVRALLADCPDTDPAEE 164
           ++PA R+S+++ D    ++LT    +QHL        L+L   E   ++ D  D+    +
Sbjct: 106 EYPADRISYMIQDCGVRIMLT----QQHL--------LSLVHDEFDCVILD-EDSLYKGD 152

Query: 165 GVTPAP----GSAAYVIYTSGSTGRPKGVVVPHSALVNFVTAMRRQAPLRPQERLLAVTT 220
               AP    G  AY++YTSGSTG+PKGV+V H  ++  V        +R  +R++    
Sbjct: 153 SSNLAPVNQAGDLAYIMYTSGSTGKPKGVMVEHRNVIRLVKNTN-YVQVREDDRIIQTGA 211

Query: 221 VAFDIAALELYHPLLSGAAVVLAPKEAVPQPSAVLDLIARHGVTTVQGTPSLWQLLVGHD 280
           + FD    E++  LL GA +    K+ +     +   +  + +T +  T  L+  L    
Sbjct: 212 IGFDALTFEVFGSLLHGAELYPVTKDVLLDAEKLHKFLQANQITIMWLTSPLFNQLSQGT 271

Query: 281 AEALRGLR-MLVGGEAL-PLSLAEALRALTD-DLVNLYGPTETTIWSX-XXXXXXXXXXX 336
            E   GLR ++VGG+AL P  +    R   +  + N YGPTE T +S             
Sbjct: 272 EEMFAGLRSLIVGGDALSPKHINNVKRKCPNLTMWNGYGPTENTTFSTCFLIDKEYDDNI 331

Query: 337 PIGRPIANTRVYVLD--DGLQPVAPGVVGELYIAGAGLARGYLDRPALTAERFPADPYGL 394
           PIG+ I+N+ VY++D    LQPV  GV GEL + G G+ARGY+++PALT E+F  +P+  
Sbjct: 332 PIGKAISNSTVYIMDRYGQLQPV--GVPGELCVGGDGVARGYMNQPALTEEKFVPNPFA- 388

Query: 395 EPGGRMYRTGDLVRWNPDGELEFVGRADHQVKVRGFRIEPGEIEKVLTDHPDIAQAAVVV 454
            PG RMYRTGDL RW PDG +E++GR D QVK+RG+RIEPGEIE +L  H  + ++ ++V
Sbjct: 389 -PGERMYRTGDLARWLPDGTIEYLGRIDQQVKIRGYRIEPGEIETLLVKHKKVKESVIMV 447

Query: 455 REDQPGDARLVAYVVTGGSADARDEQVEQDQLDEW 489
            ED  G   L AY V        +E+V   +L E+
Sbjct: 448 VEDNNGQKALCAYYVP-------EEEVTVSELREY 475


>99_0 gi|3510629|gb|AAC80285.1| syringomycin synthetase [Pseudomonas
           syringae pv. syringae](7922 8447)
          Length = 526

 Score =  248 bits (632), Expect = 2e-70,   Method: Composition-based stats.
 Identities = 173/435 (39%), Positives = 235/435 (54%), Gaps = 18/435 (4%)

Query: 45  DDSLTYAEXXXXXXXXXXXXXXEGAGPDRLVALALPRTXXXXXXXXXXXKTGAAYLPLDP 104
           D  L+Y +               G  PD  VA+   R+           K+GAAY+P+DP
Sbjct: 46  DRQLSYRQLNRRANHVARQLLQLGVQPDERVAICAERSLDMIAGLLGVLKSGAAYVPIDP 105

Query: 105 DHPAARLSHVLGDARPALLLTDTRTEQHLPADADTRRLALDSAEVRALLA---DCPDTDP 161
            HPA R++ +L D++P  LLT  +    LP   DT  + LDSAE  +LLA      D +P
Sbjct: 106 AHPADRMAFMLQDSQPRALLT--QGALSLPV-GDTPLMLLDSAE--SLLAADDQAFDANP 160

Query: 162 AEEGVTPAPGSAAYVIYTSGSTGRPKGVVVPHSALVNFVTAMRRQAPLR-PQERLLAVTT 220
             +G+T    + AYVIYTSGSTG+ KGV+V H ++ NF   + R      P    +A+  
Sbjct: 161 VVDGLTAE--NLAYVIYTSGSTGQSKGVMVEHRSVFNFWNVLTRTTHQHCPTPATVALNA 218

Query: 221 VAFDIAALELYHPLLSGAAVVLAPKEAVPQPSAVLDLIARHGVTTVQGTPSLWQLLVGH- 279
             F   +++    L SG  +V+ P+      S +LD +  H V     TPS    L+   
Sbjct: 219 GFFFDMSIKGISQLFSGHKLVIIPQLLRANGSELLDFLEAHQVHAFDSTPSQLDTLLSAG 278

Query: 280 --DAEALRGLRMLVGGEALPLSLAEALRAL-TDDLVNLYGPTETTIWSXXXXXXXXXXXX 336
             +  + + + +L+GGEA+  S  E LR   T  L N+YGPTE T+ +            
Sbjct: 279 LLERSSYQPVSVLLGGEAINASTWEKLRNCPTIRLYNMYGPTECTVDATIDLIRDLGEKP 338

Query: 337 PIGRPIANTRVYVLDDGLQPVAPGVVGELYIAGAGLARGYLDRPALTAERFPADPYGLEP 396
            IGRPIAN +V+VLD   +P   GV GE++I G+G+ARGYL+R  L+AERF  DP+    
Sbjct: 339 SIGRPIANVQVHVLDARGEPAPLGVAGEIHIGGSGVARGYLNRDELSAERFIVDPFSDAA 398

Query: 397 GGRMYRTGDLVRWNPDGELEFVGRADHQVKVRGFRIEPGEIEKVLTDHPDIAQAAVVVRE 456
             R+Y+TGDL RW  DG LE++GR D QVKVRGFRIE GEIE VL   P I +  V+ R 
Sbjct: 399 NARLYKTGDLGRWLADGTLEYMGRNDFQVKVRGFRIELGEIENVLLAVPGIREVVVIARN 458

Query: 457 DQPGDA---RLVAYV 468
           D  GD+   RLVAYV
Sbjct: 459 DSQGDSDSQRLVAYV 473


>94_0 gi|3510629|gb|AAC80285.1| syringomycin synthetase [Pseudomonas
           syringae pv. syringae](2544 3078)
          Length = 535

 Score =  246 bits (629), Expect = 4e-70,   Method: Composition-based stats.
 Identities = 176/461 (38%), Positives = 240/461 (52%), Gaps = 36/461 (7%)

Query: 48  LTYAEXXXXXXXXXXXXXXEGAGPDRLVALALPRTXXXXXXXXXXXKTGAAYLPLDPDHP 107
           L+YAE               G GPD  VA+ + R            K GAAY+PLDP +P
Sbjct: 50  LSYAELNRQANRLAHHLIGLGIGPDDRVAICVERGVEMMVGLLGVLKAGAAYVPLDPAYP 109

Query: 108 AARLSHVLGDARPALLLTDTRTEQHLPADADTRRLALDSAEVRALLADCPDTDPAEEGVT 167
           A RL++++ D++PA L+T    +++      T  L L   + R    +  D +P  E + 
Sbjct: 110 AERLAYMIEDSQPAALMTQRHLQEY--LPTLTLPLVLLDDDQRKTFTE-RDDNPVVEAL- 165

Query: 168 PAPGSAAYVIYTSGSTGRPKGVVVPHSALVNFVTAMRRQAPLRPQERLLAVTTVAFDIAA 227
               + AYVIYTSGSTG PKGV++ H  LVN+     R   L P + +L   T+ FD++ 
Sbjct: 166 -GVRNLAYVIYTSGSTGNPKGVMIEHRGLVNYSVDAARLFDLSPTDTVLQQNTLNFDLSV 224

Query: 228 LELYHPLLSGAAVVLAPKEAVPQPSAVLDLIARHGV--TTVQGTPSLWQLLVGH------ 279
            E++  LL+GA   L P   +            HG+  T +  T + W  LV        
Sbjct: 225 EEIFPALLAGAT--LTPSREIFGSEGT----ENHGINPTVLHLTAAHWHTLVAEWHKQPQ 278

Query: 280 -DAEALRGLRML-VGGEALP---LSLAEALRALTDDLVNLYGPTETTIWSXXXXXXXXXX 334
              + L+ +R++ V G+AL    L L + +R     L+N YGPTE T+            
Sbjct: 279 VAEQRLQHVRLINVTGDALSAQKLKLWDEVRPAHTRLINTYGPTEATVSCTAAYVSHDAA 338

Query: 335 X-------XPIGRPIANTRVYVLDDGLQPVAPGVVGELYIAGAGLARGYLDRPALTAERF 387
                     IG+P+ANTR+Y+LD   QPV  GV GE+YI G G+ARGYL+   + AERF
Sbjct: 339 AGSEGSGNATIGKPMANTRIYLLDAHQQPVPYGVAGEIYIGGDGVARGYLNLEEVNAERF 398

Query: 388 PADPYGLEPGGRMYRTGDLVRWNPDGELEFVGRADHQVKVRGFRIEPGEIEKVLTDHPDI 447
            ADP+   P  RMY+TGDL R+  DG +E++GR D QVKVRGFRIE GEIE  L +   +
Sbjct: 399 LADPFSESPDARMYKTGDLARYMADGRIEYLGRNDFQVKVRGFRIELGEIEARLGNCTGV 458

Query: 448 AQAAVVVREDQPGDARLVAYVVTG-----GSADARDEQVEQ 483
            +A V+ RED PGD RLVAYVV        +AD R E   Q
Sbjct: 459 KEAVVIAREDNPGDKRLVAYVVAQPQSQLTAADLRAELAPQ 499


>95_0 gi|3510629|gb|AAC80285.1| syringomycin synthetase [Pseudomonas
           syringae pv. syringae](3631 4165)
          Length = 535

 Score =  246 bits (629), Expect = 4e-70,   Method: Composition-based stats.
 Identities = 174/444 (39%), Positives = 234/444 (52%), Gaps = 35/444 (7%)

Query: 48  LTYAEXXXXXXXXXXXXXXEGAGPDRLVALALPRTXXXXXXXXXXXKTGAAYLPLDPDHP 107
           L+YA+               G  PD  VA+ + R            K GAAY+PLDP +P
Sbjct: 50  LSYADLNRQANRLAHHLISLGIVPDDRVAICVERGVEMMIGLLGVLKAGAAYVPLDPAYP 109

Query: 108 AARLSHVLGDARPALLLTDTRTEQHLPADADTRRLALDSAEVRALLADCPDTDPAEEGVT 167
           A RL++++ D++PA LLT    +  LPA   +  L L   E    LA+C D       V 
Sbjct: 110 AERLAYMITDSQPAALLTLPGLQDRLPAL--SMPLVLLDDEQYQGLAECDDNP-----VV 162

Query: 168 PAPG--SAAYVIYTSGSTGRPKGVVVPHSALVNFVTAMRRQAPLRPQERLLAVTTVAFDI 225
           P  G  + AYVIYTSGSTG PKGV++ H  LVN+     R   L   + +L   T+ FD+
Sbjct: 163 PTLGVRNLAYVIYTSGSTGNPKGVMIEHRGLVNYSVDAARLFDLSQSDTVLQQNTLNFDL 222

Query: 226 AALELYHPLLSGAAVVLAPKEAVPQPSAVLDLIARHGV--TTVQGTPSLWQLLVGH---- 279
           +  E++  LL+GA   LAP   +            HG+  T +  T + W  LV      
Sbjct: 223 SVEEIFPALLAGAT--LAPSREIFGSEGT----ETHGIQPTVLHLTTAHWHTLVAEWHNQ 276

Query: 280 ---DAEALRGLRML-VGGEALP---LSLAEALRALTDDLVNLYGPTETTIWSXXXXXXXX 332
                + L+ +R++ V G+AL    L L + +R     L+N YGPTE T+          
Sbjct: 277 PQAAEQRLQHVRLINVTGDALSAQKLKLWDEVRPAHTLLINTYGPTEATVSCTAAYVSYD 336

Query: 333 XXX-------XPIGRPIANTRVYVLDDGLQPVAPGVVGELYIAGAGLARGYLDRPALTAE 385
                       IG+P+ANTR+Y+LD   QPV  GV GE+YI G G+ARGYL+   + AE
Sbjct: 337 AAAGSEGSGNATIGKPMANTRIYLLDAHQQPVPYGVAGEIYIGGDGVARGYLNLEEVNAE 396

Query: 386 RFPADPYGLEPGGRMYRTGDLVRWNPDGELEFVGRADHQVKVRGFRIEPGEIEKVLTDHP 445
           RF ADP+   P  RMY+TGDL R+  DG +E++GR D QVKVRGFRIE GEIE  L +  
Sbjct: 397 RFLADPFSESPDARMYKTGDLARYMADGRIEYLGRNDFQVKVRGFRIELGEIEARLGNCK 456

Query: 446 DIAQAAVVVREDQPGDARLVAYVV 469
            + +A V+ RED PG+ R VAYVV
Sbjct: 457 GVKEAVVIAREDNPGEKRFVAYVV 480


>117_0 gi|16040971|dbj|BAB69699.1| iturin A synthetase B [Bacillus
           subtilis](241 756)
          Length = 516

 Score =  246 bits (629), Expect = 4e-70,   Method: Composition-based stats.
 Identities = 156/431 (36%), Positives = 225/431 (52%), Gaps = 19/431 (4%)

Query: 45  DDSLTYAEXXXXXXXXXXXXXXEGAGPDRLVALALPRTXXXXXXXXXXXKTGAAYLPLDP 104
           +D LTY E               G  PD LVA+   R+           K G AY+PLDP
Sbjct: 46  NDHLTYRELNEKASRLARTLRNCGVQPDTLVAILADRSLEMIVSIIAVWKAGGAYVPLDP 105

Query: 105 DHPAARLSHVLGDARPALLLTDTRTEQHLPADADTRRLALDSAEVRALLADCPDTDPAEE 164
           ++P  RL ++L DA   +LL     +  L  D       +D  +  +  ADC        
Sbjct: 106 EYPKERLQYLLHDADADVLLVQHHLKNSLAFDGPV----IDLNDETSYHADC-------S 154

Query: 165 GVTPAPGSA--AYVIYTSGSTGRPKGVVVPHSALVNFVTAMRRQAPLRPQERLLAVTTVA 222
            ++P  G +  AYVIYTSG+TG+PKGV+V H  +VN +   +      P +R+L +    
Sbjct: 155 LLSPVAGHSHLAYVIYTSGTTGKPKGVMVEHGGIVNSLQWKKAFFRHSPADRVLVLYPYV 214

Query: 223 FDIAALELYHPLLSGAAVVLAPKEAVPQPSAVLDLIARHGVTTVQGTPSLWQLLVG--HD 280
           FD   L  + PL+SGA + L P +   +  A+ + I +  +T    +P L + ++   + 
Sbjct: 215 FDAFILNFFGPLISGATLHLLPNKENKETFAIQNAIKQERITHFSTSPRLLKTMIEQMNR 274

Query: 281 AEALRGLRMLVGGEALPLSLAEALRALTDDLV--NLYGPTETTIWSXXXXXXXXXXXXPI 338
            + +    ++VGGE L     E L +L   +   N YGPTE ++ S             I
Sbjct: 275 EDFIHVQHVVVGGEQLEADTVEKLHSLQPRIRINNEYGPTENSVVSTFHPVQSADEQITI 334

Query: 339 GRPIANTRVYVLDDGLQPVAPGVVGELYIAGAGLARGYLDRPALTAERFPADPYGLEPGG 398
           G P+AN + Y+L    Q    GV GELY+ GAG+ARGYL+RP LT E+F    +   PG 
Sbjct: 335 GSPVANHQAYILGAHHQIQPIGVPGELYVGGAGVARGYLNRPELTEEKFVEHLH--VPGQ 392

Query: 399 RMYRTGDLVRWNPDGELEFVGRADHQVKVRGFRIEPGEIEKVLTDHPDIAQAAVVVREDQ 458
           +MY+TGDL RW PDG +E++GR DHQVK+RG+RIE GE+E  + +  ++ +AAVV RED 
Sbjct: 393 KMYKTGDLARWLPDGRIEYLGRIDHQVKIRGYRIEIGEVEAAMFNLENVREAAVVAREDA 452

Query: 459 PGDARLVAYVV 469
            G  +L AY V
Sbjct: 453 DGAKQLYAYYV 463


>68_0 gi|3080742|gb|AAD04757.1| lichenysin synthetase A; LicA [Bacillus
           licheniformis](438 964)
          Length = 527

 Score =  245 bits (626), Expect = 8e-70,   Method: Composition-based stats.
 Identities = 162/444 (36%), Positives = 227/444 (51%), Gaps = 30/444 (6%)

Query: 48  LTYAEXXXXXXXXXXXXXXEGAGPDRLVALALPRTXXXXXXXXXXXKTGAAYLPLDPDHP 107
           L+Y E               G GPD   A+ + R+           K G AY+P+DP  P
Sbjct: 49  LSYRELNEQSNRLARALRRRGIGPDAPAAVVMERSERVITAMLGVLKAGGAYVPIDPGFP 108

Query: 108 AARLSHVLGDARPALLLTDTRTEQHLPADADTRRLALDSAEVRALLADCPDTDPAEEGVT 167
             R+  +L D++  +++TD+         A+T R +       AL     +  P+ E   
Sbjct: 109 EERIRFMLEDSKVKVVITDSGLTFE---TAETVRFS------EALSESLENGHPSSEA-- 157

Query: 168 PAPGSAAYVIYTSGSTGRPKGVVVPHSALVNFVTAMRRQAPLRPQE--RLLAVTTVAFDI 225
              G  AY+IYTSG+TGRPKGV++ H  + + V  +++      Q+  +L  +    FD 
Sbjct: 158 -GAGHLAYIIYTSGTTGRPKGVMIEHRQVHHLVRGLQQAVGAYDQDDLKLALLAPFHFDA 216

Query: 226 AALELYHPLLSGAAVVLAPKEAVPQPSAVLDLIARHGVTTVQGTPSLWQLLVGHDAEALR 285
           +  +++  LL G  + + PK+ V    A+ D   RH +    GTP+  QLL   D  +  
Sbjct: 217 SVQQIFTSLLLGQTLYIVPKKTVSDGRALSDYYRRHQIDVTDGTPAHLQLLSAADDLSGV 276

Query: 286 GLR-MLVGGEALPLSLAEALRAL-------TDDLVNLYGPTETTI------WSXXXXXXX 331
            LR MLVGGEAL     E L  L         D+ N+YGPTET +       +       
Sbjct: 277 KLRHMLVGGEALSRVATERLLQLFAETAESVPDVTNVYGPTETCVDASSFTMTNHADLQG 336

Query: 332 XXXXXPIGRPIANTRVYVLDDGLQPVAPGVVGELYIAGAGLARGYLDRPALTAERFPADP 391
                PIGRPI N R Y+LD+    +  GV GELYIAG G+ RGYL+ P +TA++F  DP
Sbjct: 337 DTAYVPIGRPIGNNRFYILDENGALLPDGVEGELYIAGDGVGRGYLNLPDMTADKFLEDP 396

Query: 392 YGLEPGGRMYRTGDLVRWNPDGELEFVGRADHQVKVRGFRIEPGEIEKVLTDHPDIAQAA 451
           +   PGG MYRTGD VRW PDG ++F+GR D QVK+RG+RIE GEIE VL   P + +A 
Sbjct: 397 F--VPGGFMYRTGDAVRWLPDGTVDFIGRKDDQVKIRGYRIELGEIESVLQGAPAVGKAV 454

Query: 452 VVVREDQPGDARLVAYVVTGGSAD 475
           V+ R +  G   + AYVV   S +
Sbjct: 455 VLARPETGGSLEVCAYVVPKQSGE 478


>11_0 gi|5915760|sp|O68006|BACA_BACLI Bacitracin synthetase 1 (BA1)
           [Includes: ATP-dependent isoleucine adenylase (IleA)
           (Isoleucine activase); ATP-dependent cysteine adenylase
           (CysA) (Cysteine activase); ATP-dependent leucine
           adenylase (LeuA) (Leucine activase); ATP-dependent
           glutamate adenylase (GluA) (Glutamate activase);
           ATP-dependent isoleucine adenylase (IleA) (Isoleucine
           activase); Glutamate racemase ](15 531)
          Length = 517

 Score =  244 bits (624), Expect = 1e-69,   Method: Composition-based stats.
 Identities = 151/435 (34%), Positives = 232/435 (53%), Gaps = 26/435 (5%)

Query: 44  GDDSLTYAEXXXXXXXXXXXXXXEGAGPDRLVALALPRTXXXXXXXXXXXKTGAAYLPLD 103
           G   +TY E              +G G   + A+   R+           K G AYLP+D
Sbjct: 45  GAQRMTYRELNEKANQTARLLREKGIGRGSIAAIIADRSFEMIIGIIGILKAGGAYLPID 104

Query: 104 PDHPAARLSHVLGDARPALLLTDTRTEQHLPADADTRRLALDSAE--VRALLADCPDTDP 161
           P+ P  R++ +L D + A+LLT  +    +  +AD  +L  ++++   +  L+   D+  
Sbjct: 105 PETPKDRIAFMLSDTKAAVLLTQGKAADGIDCEADIVQLDREASDGFSKEPLSSVNDS-- 162

Query: 162 AEEGVTPAPGSAAYVIYTSGSTGRPKGVVVPHSALVNFVTAMRRQAPLRPQERLLAVTTV 221
                    G  AY+IYTSGSTG PKGV+ PH +++  V        +     +L ++  
Sbjct: 163 ---------GDTAYIIYTSGSTGTPKGVITPHYSVIRVVQNTN-YIDITEDNVILQLSNY 212

Query: 222 AFDIAALELYHPLLSGAAVVLAPKEAVPQPSAVLDLIARHGVTTVQGTPSLWQLLVGHDA 281
           +FD +  +++  LL+GA++V+  KEA+   + +   I    V+ +  T +L+ ++     
Sbjct: 213 SFDGSVFDIFGALLNGASLVMIEKEALLNINRLGSAINEEKVSVMFITTALFNMIADIHV 272

Query: 282 EALRGLR-MLVGGEALPLSLAEALRALT----DDLVNLYGPTETTIWSX---XXXXXXXX 333
           + L  LR +L GGE    S+    + L     D L+++YGPTE+T+++            
Sbjct: 273 DCLSNLRKILFGGERA--SIPHVRKVLNHVGRDKLIHVYGPTESTVYATYYFINEIDDEA 330

Query: 334 XXXPIGRPIANTRVYVLDDGLQPVAPGVVGELYIAGAGLARGYLDRPALTAERFPADPYG 393
              PIG P+ANT V ++D+  + V  GV GEL IAG GL++GYL+R  LTAE+F   P+ 
Sbjct: 331 ETIPIGSPLANTSVLIMDEAGKLVPIGVPGELCIAGDGLSKGYLNREELTAEKFIPHPF- 389

Query: 394 LEPGGRMYRTGDLVRWNPDGELEFVGRADHQVKVRGFRIEPGEIEKVLTDHPDIAQAAVV 453
             PG R+Y+TGDL +W PDG +EF+GR DHQVK+RGFRIE GEIE  L  H DI +  V 
Sbjct: 390 -IPGERLYKTGDLAKWLPDGNIEFIGRIDHQVKIRGFRIELGEIESRLEMHEDINETIVT 448

Query: 454 VREDQPGDARLVAYV 468
           VRED+     + AY+
Sbjct: 449 VREDEESRPYICAYI 463


>17_0 gi|5915761|sp|O68007|BACB_BACLI Bacitracin synthetase 2 (BA2)
           [Includes: ATP-dependent lysine adenylase (LysA) (Lysine
           activase); ATP-dependent D-ornithine adenylase (D-OrnA)
           (D-ornithine activase); Ornithine racemase ](1529 2051)
          Length = 523

 Score =  244 bits (623), Expect = 2e-69,   Method: Composition-based stats.
 Identities = 159/486 (32%), Positives = 239/486 (49%), Gaps = 33/486 (6%)

Query: 1   TAQEHHQLLDTWLDTAVEVGPDLXXXXXXXXXXXXXXXXXXXXGDDSLTYAEXXXXXXXX 60
           + +E H +L  + DT  E    +                     D  LTY E        
Sbjct: 1   SEEERHTVLYQFNDTNTEHPSGIFSELFEEQAEKSPNHPAAVFKDQMLTYRELNEKANQL 60

Query: 61  XXXXXXEGAGPDRLVALALPRTXXXXXXXXXXXKTGAAYLPLDPDHPAARLSHVLGDARP 120
                 +G   + +V +   R+           K G AY+P+DP  P  R+ +++ D+  
Sbjct: 61  ARTLRQKGVQRESVVGIMAERSLEMLTGILAVLKAGGAYMPIDPGLPKERIQYLITDSGA 120

Query: 121 ALLLTDTRTEQHLPADADTRRLALDSAEVRALLADCPDTDPAEEGVTPAPGSAAYVIYTS 180
            LLLT     QH    +    ++     ++   AD  DTD +      +PG  AYVIYTS
Sbjct: 121 DLLLT-----QHQLIGS----ISFAGEIIQIDQADAYDTDGSNLEHLNSPGDLAYVIYTS 171

Query: 181 GSTGRPKGVVVPHSALVNFVTAMRRQAPLRP-QERLLAVTTVAFDIAALELYHPLLSGAA 239
           G+TG PKGV+V H  +++     R+   L      LL + +++FD+ A +L   LL+G  
Sbjct: 172 GTTGNPKGVMVEHRNIIHAHYTWRKHYELASFSVNLLQLASMSFDVFAGDLCRSLLNGGT 231

Query: 240 VVLAPKEAVPQPSAVLDLIARHGVTTVQGTPSLWQLL---VGHDAEALRGLRMLVGG--- 293
           + + P +   + + + D+I ++G+  ++ TPSL   L   + H       +++L+ G   
Sbjct: 232 MYIVPDDVKLEMNLLYDMINKYGIHMLESTPSLIIPLMKYIDHHKLDFSSMKLLIMGSDT 291

Query: 294 ------EALPLSLAEALRALTDDLVNLYGPTETTI----WSXXXXXXXXXXXXPIGRPIA 343
                 + L     + +R     ++N YG TE ++    +             PIG+P+ 
Sbjct: 292 CTIKDYKWLVERFGQRMR-----IINSYGVTEASVDSGYYEEALDRIPEIANTPIGKPLD 346

Query: 344 NTRVYVLDDGLQPVAPGVVGELYIAGAGLARGYLDRPALTAERFPADPYGLEPGGRMYRT 403
           NT  Y+LD  L P   GV GELYI G G+ARGYL++P LT ERF   P     GG MY+T
Sbjct: 347 NTAFYILDPSLNPQPVGVYGELYIGGEGIARGYLNKPELTKERFV--PNRFAAGGNMYKT 404

Query: 404 GDLVRWNPDGELEFVGRADHQVKVRGFRIEPGEIEKVLTDHPDIAQAAVVVREDQPGDAR 463
           GDL RW PDG +EF+GR DHQVK+RGFRIE GEIE  L ++ +I++A V+ RED+ G   
Sbjct: 405 GDLARWLPDGNVEFLGRIDHQVKIRGFRIETGEIETKLLENQNISEAVVIDREDKKGHKY 464

Query: 464 LVAYVV 469
           L AY+V
Sbjct: 465 LCAYIV 470


>101_0 gi|2623772|gb|AAC45929.1| tyrocidine synthetase 2 [Brevibacillus
           brevis](446 964)
          Length = 519

 Score =  243 bits (621), Expect = 3e-69,   Method: Composition-based stats.
 Identities = 159/436 (36%), Positives = 223/436 (51%), Gaps = 23/436 (5%)

Query: 44  GDDSLTYAEXXXXXXXXXXXXXXEGAGPDRLVALALPRTXXXXXXXXXXXKTGAAYLPLD 103
            D  LTY E              +G G   LV   L R+           K G A++P+D
Sbjct: 44  ADQHLTYRELDEKSNQLARFLRKKGIGTGSLVGTLLDRSLDMIVGILGVLKAGGAFVPID 103

Query: 104 PDHPAARLSHVLGDARPALLLTDT--RTEQHLPADADTRRLALDSAEVRALLADCPDTDP 161
           P+ PA R++++L  +R  L++T    R +   P +      A+   E RA         P
Sbjct: 104 PELPAERIAYMLTHSRVPLVVTQNHLRAKVTTPTETIDINTAVIGEESRA---------P 154

Query: 162 AEEGVTPAPGSAAYVIYTSGSTGRPKGVVVPHSALVNFVTAMRRQAPLRPQERLLAVTTV 221
            E      P    Y+IYTSG+TG+PKGV++ H  + N +     Q  +   E++L  TT 
Sbjct: 155 IES--LNQPHDLFYIIYTSGTTGQPKGVMLEHRNMANLMHFTFDQTNIAFHEKVLQYTTC 212

Query: 222 AFDIAALELYHPLLSGAAVVLAPKEAVPQPSAVLDLIARHGVTTVQGTPSLWQLLVGHDA 281
           +FD+   E++  LLSG  + L   E       +   I    ++ +    S  + +     
Sbjct: 213 SFDVCYQEIFSTLLSGGQLYLITNELRRHVEKLFAFIQEKQISILSLPVSFLKFIFNEQD 272

Query: 282 EALRGLR----MLVGGEALPLS--LAEALRALTDDLVNLYGPTETTIWSXXXXX--XXXX 333
            A    R    ++  GE L ++  L + LR     L N YGP+ET + +           
Sbjct: 273 YAQSFPRCVKHIITAGEQLVVTHELQKYLRQHRVFLHNHYGPSETHVVTTCTMDPGQAIP 332

Query: 334 XXXPIGRPIANTRVYVLDDGLQPVAPGVVGELYIAGAGLARGYLDRPALTAERFPADPYG 393
              PIG+PI+NT +Y+LD+GLQ    G+VGELYI+GA + RGYL +P LTAE+F  +PY 
Sbjct: 333 ELPPIGKPISNTGIYILDEGLQLKPEGIVGELYISGANVGRGYLHQPELTAEKFLDNPY- 391

Query: 394 LEPGGRMYRTGDLVRWNPDGELEFVGRADHQVKVRGFRIEPGEIEKVLTDHPDIAQAAVV 453
            +PG RMYRTGDL  W PDG+LEF+GR DHQVK+RG RIE GEIE  L +HP I +A V+
Sbjct: 392 -QPGERMYRTGDLALWLPDGQLEFLGRIDHQVKIRGHRIELGEIESRLLNHPAIKEAVVI 450

Query: 454 VREDQPGDARLVAYVV 469
            R D+ G   L AYVV
Sbjct: 451 DRADETGGKFLCAYVV 466


>103_0 gi|2623772|gb|AAC45929.1| tyrocidine synthetase 2 [Brevibacillus
           brevis](2522 3032)
          Length = 511

 Score =  243 bits (620), Expect = 5e-69,   Method: Composition-based stats.
 Identities = 146/413 (35%), Positives = 223/413 (53%), Gaps = 22/413 (5%)

Query: 67  EGAGPDRLVALALPRTXXXXXXXXXXXKTGAAYLPLDPDHPAARLSHVLGDARPALLLTD 126
           +G GP ++VAL + R+           K G A+LP+DPD+P  R+ ++L D++  L++T 
Sbjct: 68  KGVGPAQIVALLVERSAEMVIATLATLKAGGAFLPVDPDYPEERIRYMLEDSQAKLVVT- 126

Query: 127 TRTEQHLPADADTRRLALDSAEVRALLADCPDTDPAEEGVTP---APGSAAYVIYTSGST 183
                HL     ++   +D         D P +   +    P    P   AY+IYTSG+T
Sbjct: 127 ---HAHLLHKVSSQSEVVD--------VDDPGSYATQTDNLPCANTPSDLAYIIYTSGTT 175

Query: 184 GRPKGVVVPHSALVNFVTAMRRQAPLRPQERLLAVTTVAFDIAALELYHPLLSGAAVVLA 243
           G+PKGV++ H  + N          + PQ+R     +++FD +  +++ PLLSGA + + 
Sbjct: 176 GKPKGVMLEHKGVANLQAVFAHHLGVTPQDRAGHFASISFDASVWDMFGPLLSGATLYVL 235

Query: 244 PKEAVPQPSAVLDLIARHGVTTVQGTPSLWQLLVGHDAEALRGLRMLVGGEALPLSLAEA 303
            ++ +       + +  + +T +   P+    L      +LR L  +  G A  ++L + 
Sbjct: 236 SRDVINDFQRFAEYVRDNAITFLTLPPTYAIYLEPEQVPSLRTL--ITAGSASSVALVDK 293

Query: 304 LRALTDDLVNLYGPTETTIWSX--XXXXXXXXXXXPIGRPIANTRVYVLDDGLQPVAPGV 361
            +      VN YGPTE+T+ +               IG+PI NT++Y++DD LQ  APG 
Sbjct: 294 WKEKVT-YVNGYGPTESTVCATLWKAKPDEPVETITIGKPIQNTKLYIVDDQLQLKAPGQ 352

Query: 362 VGELYIAGAGLARGYLDRPALTAERFPADPYGLEPGGRMYRTGDLVRWNPDGELEFVGRA 421
           +GEL I+G  LARGY +RP LTAE+F  +P+   PG +MYRTGDL RW PDG +E++GR 
Sbjct: 353 MGELCISGLSLARGYWNRPELTAEKFVDNPF--VPGTKMYRTGDLARWLPDGTIEYLGRI 410

Query: 422 DHQVKVRGFRIEPGEIEKVLTDHPDIAQAAVVVREDQPGDARLVAYVVTGGSA 474
           DHQVK+RG R+E GE+E VL  +  + +AA +  ED  G A L AY V  G A
Sbjct: 411 DHQVKIRGHRVELGEVESVLLRYDTVKEAAAITHEDDRGQAYLCAYYVAEGEA 463


>118_0 gi|16040971|dbj|BAB69699.1| iturin A synthetase B [Bacillus
           subtilis](1753 2268)
          Length = 516

 Score =  242 bits (618), Expect = 8e-69,   Method: Composition-based stats.
 Identities = 157/444 (35%), Positives = 234/444 (52%), Gaps = 30/444 (6%)

Query: 45  DDSLTYAEXXXXXXXXXXXXXXEGAGPDRLVALALPRTXXXXXXXXXXXKTGAAYLPLDP 104
           D  LTY E              +G   D+ VA+    +           K+G AY+P+DP
Sbjct: 45  DRQLTYGELNKRANRLARTLRAKGVQTDQPVAIITRNSIESVVGILAVLKSGGAYVPIDP 104

Query: 105 DHPAARLSHVLGDARPALLLTDTRTEQHLPADADTRRLALDSAEVRALLADCPDTDPAEE 164
           ++P  R+ ++L D++  ++L      + L  +            V  LL D  ++   ++
Sbjct: 105 EYPQDRIRYMLDDSQAGIVLMQQDVRKQLAYEG-----------VTVLLDD--ESSYHQD 151

Query: 165 GVTPAP----GSAAYVIYTSGSTGRPKGVVVPHSALVNFVTAMRRQAPLRPQERLLAVTT 220
           G   AP       AYVIYTSGSTGRPKGV++ H  L N++   +       +      ++
Sbjct: 152 GSDLAPINDVSHLAYVIYTSGSTGRPKGVLIEHGGLTNYIWWAKEVYVKGEKANFPLYSS 211

Query: 221 VAFDIAALELYHPLLSGAAVVLAPKEAVPQPSAVLDLIARHG-VTTVQGTPSLWQLLVGH 279
           ++FD+    ++ PL++G A+++   E     +A+L+ I R   V  ++ TP+  Q+L   
Sbjct: 212 ISFDLTVTSIFTPLVTGNAIIVYDGE---DKTALLESIVRDPRVDIIKLTPAHLQVLKEM 268

Query: 280 D-AEALRGLRMLVGGEALPLSLAEALRALTD---DLVNLYGPTETTIWSXX---XXXXXX 332
           + A+ +   RM+VGGE L   LA ++    +   ++ N YGPTET +             
Sbjct: 269 NIADQMAVRRMIVGGENLSTRLARSIHEQFEGRIEICNEYGPTETVVGCMIYRYDPAKDR 328

Query: 333 XXXXPIGRPIANTRVYVLDDGLQPVAPGVVGELYIAGAGLARGYLDRPALTAERFPADPY 392
               PIG   ANT +YVLD+ ++P   GV GE+YI+GAG+ARGYL+RP LTAE+F  D +
Sbjct: 329 RESVPIGTAAANTSIYVLDENMKPAPIGVPGEIYISGAGVARGYLNRPELTAEKFVDDLF 388

Query: 393 GLEPGGRMYRTGDLVRWNPDGELEFVGRADHQVKVRGFRIEPGEIEKVLTDHPDIAQAAV 452
             EPG +MY+TGDL +W  DG +E+ GR D QVK+RG+RIE GEIE  L     I +A V
Sbjct: 389 --EPGAKMYKTGDLAKWLADGNIEYAGRIDEQVKIRGYRIELGEIEAALLQEEAIKEAVV 446

Query: 453 VVREDQPGDARLVAYVVTGGSADA 476
             RED  G  +L AY V+GG   A
Sbjct: 447 TAREDVHGFKQLCAYYVSGGQTTA 470


>14_0 gi|5915760|sp|O68006|BACA_BACLI Bacitracin synthetase 1 (BA1)
           [Includes: ATP-dependent isoleucine adenylase (IleA)
           (Isoleucine activase); ATP-dependent cysteine adenylase
           (CysA) (Cysteine activase); ATP-dependent leucine
           adenylase (LeuA) (Leucine activase); ATP-dependent
           glutamate adenylase (GluA) (Glutamate activase);
           ATP-dependent isoleucine adenylase (IleA) (Isoleucine
           activase); Glutamate racemase ](3127 3649)
          Length = 523

 Score =  242 bits (618), Expect = 8e-69,   Method: Composition-based stats.
 Identities = 150/449 (33%), Positives = 232/449 (51%), Gaps = 28/449 (6%)

Query: 44  GDDSLTYAEXXXXXXXXXXXXXXEGAGPDRLVALALPRTXXXXXXXXXXXKTGAAYLPLD 103
           GD++++Y E              +G GPD +  +   R+           K G AYLP+D
Sbjct: 45  GDETISYRELNERANSLAFTLRQKGVGPDVIAGILTERSIEMIVGIMGILKAGGAYLPID 104

Query: 104 PDHPAARLSHVLGDARPALLLTDTRTEQHLPADADTRRL--ALDSAEVRALLADCPDTDP 161
           P +P  R+S+++ D+  ++L      +       D  R+     +  V  L  D      
Sbjct: 105 PAYPQERISYIVKDSDVSVLCAAGDVDPGEAYTGDIIRIDQTGQNDHVENLKHDI----- 159

Query: 162 AEEGVTPAPGSAAYVIYTSGSTGRPKGVVVPHSALVNFVTAM--RRQAPLRPQERLLAVT 219
                   P   AYVIYTSGSTG+PKGV++ H ++ N V  +  R    L     +  V 
Sbjct: 160 -------KPQHLAYVIYTSGSTGKPKGVMIEHHSVNNLVHGLNERIYQHLDAHLNVALVA 212

Query: 220 TVAFDIAALELYHPLLSGAAVVLAPKEAVPQPSAVLDLIARHGVTTVQGTPSLWQLLVGH 279
              FD +  +++  LL G  + + P+E      ++++  +++ +     TP+   +L   
Sbjct: 213 PYIFDASVKQIFAALLFGHTLCIVPRETAWDAMSLIEYYSKNNINVSDMTPAHLNMLAYV 272

Query: 280 DAEALRG--LRMLVGGEALPLSLAEAL----RALTDDLVNLYGPTETTIWSXXXXXXX-- 331
           D   L      ++VGG+AL   +   L      L+ ++ N+YGPTE  + +         
Sbjct: 273 DKTELEFDVKELIVGGDALTPDVIGGLFHKFPNLSCNITNVYGPTECCVDAASHQIESGK 332

Query: 332 --XXXXXPIGRPIANTRVYVLDDGLQPVAPGVVGELYIAGAGLARGYLDRPALTAERFPA 389
                  PIGRP+ NT +Y++D  L+P+  G+ GEL IAG G+ARGY++RP LTAE+F  
Sbjct: 333 VPQTPSIPIGRPLLNTSIYIVDKELRPLPVGIAGELCIAGEGVARGYVNRPELTAEKFVD 392

Query: 390 DPYGLEPGGRMYRTGDLVRWNPDGELEFVGRADHQVKVRGFRIEPGEIEKVLTDHPDIAQ 449
            P+  EPG +MY+TGDL  W PDG++EF+GRADHQVK+RG+RIE GE+E+ L  H  I +
Sbjct: 393 HPF--EPGKKMYKTGDLAMWLPDGQIEFLGRADHQVKIRGYRIELGEVEQQLLTHEKIKE 450

Query: 450 AAVVVREDQPGDARLVAYVVTGGSADARD 478
           AAV+  +DQ G++ L AY+ +     A D
Sbjct: 451 AAVIAGKDQNGNSYLCAYIASDKELPAAD 479


>53_0 gi|3643187|gb|AAC36721.1| peptide synthetase [Bacillus
           subtilis](438 957)
          Length = 520

 Score =  241 bits (616), Expect = 1e-68,   Method: Composition-based stats.
 Identities = 173/445 (38%), Positives = 235/445 (52%), Gaps = 29/445 (6%)

Query: 47  SLTYAEXXXXXXXXXXXXXXEGAGPDRLVALALPRTXXXXXXXXXXXKTGAAYLPLDPDH 106
           SLTYA+               G   + +V +   R+           K G AY+PLDP +
Sbjct: 48  SLTYAQLDMYANRLARLTA-HGITKESIVGVLSERSPDMLTAVLAVLKAGGAYVPLDPVY 106

Query: 107 PAARLSHVLGDARPALLLTDTRTEQHLPA----DADTRRLALDSAEVRALLADCPDTDPA 162
           P  RLS++L D+  ALLLT    +  + +    + D   LA + +E  +L     D+D  
Sbjct: 107 PEERLSYMLKDSGAALLLTQPGLKAPVFSGKTLEVDMTSLANEESEYHSLHQ--ADSD-- 162

Query: 163 EEGVTPAPGSAAYVIYTSGSTGRPKGVVVPHSALVNFVTAMRRQAPLRPQERLLAVTTVA 222
                    S AYVIYTSGSTG+PKGV V H   V+F+T M+ Q PL   + ++  T+ +
Sbjct: 163 ---------SLAYVIYTSGSTGQPKGVAVEHLQAVSFLTGMQMQFPLEEDDIIMMKTSFS 213

Query: 223 FDIAALELYHPLLSGAAVVLAPKEAVPQPSAVLDLIARHGVTTVQGTPSLWQLLVGH-DA 281
           FD +  +L+   LSGA+  L P      P+ ++  I   GVTT    P++    +   + 
Sbjct: 214 FDASVWQLFWWTLSGASAYLLPSGWEKDPALMVKAIREEGVTTAHFIPAMLNSFLDQAEI 273

Query: 282 EALRGL-RMLVGGEALPLSLAEALRALTDD--LVNLYGPTETTI----WSXXXXXXXXXX 334
           EA R L R+  GGE L    A    +L  +  LV+ YGPTE T+    ++          
Sbjct: 274 EAPRSLKRVFAGGEPLAPHTAARFASLLPETSLVHGYGPTEATVDAAFYACDPELDKDRL 333

Query: 335 XXPIGRPIANTRVYVLDDGLQPVAPGVVGELYIAGAGLARGYLDRPALTAERFPADPYGL 394
             PIG+P+   R+YVLD  L     GV GELYIAGAG+ARGYL+RP LT ERF  DP+  
Sbjct: 334 RLPIGKPVPGARLYVLDPHLAVQPVGVAGELYIAGAGVARGYLNRPELTEERFLDDPF-- 391

Query: 395 EPGGRMYRTGDLVRWNPDGELEFVGRADHQVKVRGFRIEPGEIEKVLTDHPDIAQAAVVV 454
            PG RMY+TGDL  W PDG++EF+GR D QVK+RG+RIEPGE E  L     +  AAV V
Sbjct: 392 YPGERMYKTGDLAHWLPDGQVEFLGRLDDQVKIRGYRIEPGECEAALRSIEGVRDAAVTV 451

Query: 455 REDQPGDARLVAYVVTGGSADARDE 479
           R +  G+A L AY    G  + R +
Sbjct: 452 RTES-GEAELCAYAEGLGRNEVRKQ 475


>52_0 gi|145843|gb|AAA92015.1| enterobactin(437 964)
          Length = 528

 Score =  241 bits (616), Expect = 1e-68,   Method: Composition-based stats.
 Identities = 175/446 (39%), Positives = 238/446 (53%), Gaps = 43/446 (9%)

Query: 68  GAGPDRLVALALPRTXXXXXXXXXXXKTGAAYLPLDPDHPAARLSHVLGDARPALLLTDT 127
           G  P   VA+ALPR+           + GAA+LPLD  +P  RL  +L DARP+LL+T  
Sbjct: 65  GVKPGDSVAVALPRSVFLTLALHAIVEAGAAWLPLDTGYPDDRLKMMLEDARPSLLIT-- 122

Query: 128 RTEQHLPADADTRRLALDSAEVRALLADCPDTDPAEEGVTP----APGSAAYVIYTSGST 183
            T+  LP  +D          V  L + C +     +G  P     P   AY+I+TSGST
Sbjct: 123 -TDDQLPRFSD----------VPNLTSLCYNAPLTPQGSAPLQLSQPHHTAYIIFTSGST 171

Query: 184 GRPKGVVVPHSALVNFVTAMRRQAPLRPQERLLAVTTVAFDIAALELYHPLLSGAAVVLA 243
           GRPKGV+V  +A+VN +  M+   PL  ++ +   T  +FD++  E + P ++GA +V+A
Sbjct: 172 GRPKGVMVGQTAIVNRLLWMQNHYPLTGEDVVAQKTPCSFDVSVWEFFWPFIAGAKLVMA 231

Query: 244 PKEAVPQPSAVLDLIARHGVTTVQGTPSLWQLLVG--------HDAEALRGLRMLVGGEA 295
             EA   P A+    A +GVTT    PS+    V              L+  ++   GEA
Sbjct: 232 EPEAHRDPLAMQQFFAEYGVTTTHFVPSMLAAFVASLTPQTARQSCATLK--QVFCSGEA 289

Query: 296 LPLSLAEALRALTD-DLVNLYGPTETTI---WSXX---XXXXXXXXXXPIGRPIANTRVY 348
           LP  L    + LT   L NLYGPTE  +   W                PIG P+ NT + 
Sbjct: 290 LPADLCREWQQLTGAPLHNLYGPTEAAVDVSWYPAFGEELAQVRGSSVPIGYPVWNTGLR 349

Query: 349 VLDDGLQPVAPGVVGELYIAGAGLARGYLDRPALTAERFPADPYGLEPGGRMYRTGDLVR 408
           +LD  + PV PGV G+LY+ G  LA+GYL RP LTA RF ADP+   PG RMYRTGD+ R
Sbjct: 350 ILDAMMHPVPPGVAGDLYLTGIQLAQGYLGRPDLTASRFIADPFA--PGERMYRTGDVAR 407

Query: 409 WNPDGELEFVGRADHQVKVRGFRIEPGEIEKVLTDHPDIAQA---AVVVREDQP--GDAR 463
           W  +G +E++GR+D Q+K+RG RIE GEI++V+   PD+ QA   A V+ +     GDAR
Sbjct: 408 WLDNGAVEYLGRSDDQLKIRGQRIELGEIDRVMQALPDVEQAVTHACVINQAAATGGDAR 467

Query: 464 -LVAYVVTGGSADARDEQVEQDQLDE 488
            LV Y+V+  S    D    Q QL E
Sbjct: 468 QLVGYLVS-QSGLPLDTSALQAQLRE 492


>85_0 gi|396481|emb|CAA49816.1| srfA1 [Bacillus subtilis](439 963)
          Length = 525

 Score =  241 bits (614), Expect = 2e-68,   Method: Composition-based stats.
 Identities = 157/440 (35%), Positives = 230/440 (52%), Gaps = 30/440 (6%)

Query: 45  DDSLTYAEXXXXXXXXXXXXXXEGAGPDRLVALALPRTXXXXXXXXXXXKTGAAYLPLDP 104
           D +L+Y                +G GPD  VA+ + R+           K G AY+ +DP
Sbjct: 46  DRTLSYRTLHEQSARIANVLKQKGVGPDSPVAVLIERSERMITAIMGILKAGGAYVAIDP 105

Query: 105 DHPAARLSHVLGDARPALLLTDTRTEQHLPADADTRRLALDSAEVRALLADCPDTDPAEE 164
             PA R+ ++L D      LT+++       +AD   + LD A            + AEE
Sbjct: 106 GFPAERIQYILEDCGADFYLTESKVAA---PEADAELIDLDQA----------IEEGAEE 152

Query: 165 GVTPAPGSA--AYVIYTSGSTGRPKGVVVPHSALVNFVTAMRRQAPLRPQERL--LAVTT 220
            +     +   AY+IYTSG+TGRPKGV++ H  + + V ++++     P + L    +  
Sbjct: 153 SLNADVNARNLAYIIYTSGTTGRPKGVMIEHRQVHHLVESLQQTIYQSPTQTLPMAFLPP 212

Query: 221 VAFDIAALELYHPLLSGAAVVLAPKEAVPQPSAVLDLIARHGVTTVQGTPSLWQLLVGH- 279
             FD +  +++  LL G  + + PK+ V   +A+     ++ +    GTP+  Q+L    
Sbjct: 213 FHFDASVKQIFASLLLGQTLYIVPKKTVTNGAALTAYYRKNSIEATDGTPAHLQMLAAAG 272

Query: 280 DAEALRGLRMLVGGEALPLSLAEALRALTDD------LVNLYGPTET----TIWSXXXXX 329
           D E L+   ML+GGE L   +A+ L  L  +      L N+YGPTET    ++       
Sbjct: 273 DFEGLKLKHMLIGGEGLSSVVADKLLKLFKEAGTAPRLTNVYGPTETCVDASVHPVIPEN 332

Query: 330 XXXXXXXPIGRPIANTRVYVLDDGLQPVAPGVVGELYIAGAGLARGYLDRPALTAERFPA 389
                  PIG+ + N R+Y+LD   +    GV GELYIAG G+ RGYL  P LT E+F  
Sbjct: 333 AVQSAYVPIGKALGNNRLYILDQKGRLQPEGVAGELYIAGDGVGRGYLHLPELTEEKFLQ 392

Query: 390 DPYGLEPGGRMYRTGDLVRWNPDGELEFVGRADHQVKVRGFRIEPGEIEKVLTDHPDIAQ 449
           DP+   PG RMYRTGD+VRW PDG +E++GR D QVKVRG+RIE GEIE V+   PD+A+
Sbjct: 393 DPF--VPGDRMYRTGDVVRWLPDGTIEYLGREDDQVKVRGYRIELGEIEAVIQQAPDVAK 450

Query: 450 AAVVVREDQPGDARLVAYVV 469
           A V+ R D+ G+  + AYVV
Sbjct: 451 AVVLARPDEQGNLEVCAYVV 470


>20_0 gi|5915762|sp|O68008|BACC_BACLI Bacitracin synthetase 3 (BA3)
           [Includes: ATP-dependent isoleucine adenylase (IleA)
           (Isoleucine activase); ATP-dependent D-phenylalanine
           adenylase (D-PheA) (D-phenylalanine activase);
           ATP-dependent histidine adenylase (HisA) (Histidine
           activase); ATP-dependent D-aspartate adenylase (D-AspA)
           (D-aspartate activase); ATP-dependent asparagine
           adenylase (AsnA) (Asparagine activase); Aspartate
           racemase ; Phenylalanine racemase [ATP hydrolyzing]
           ](2978 3490)
          Length = 513

 Score =  240 bits (613), Expect = 3e-68,   Method: Composition-based stats.
 Identities = 157/421 (37%), Positives = 225/421 (53%), Gaps = 27/421 (6%)

Query: 67  EGAGPDRLVALALPRTXXXXXXXXXXXKTGAAYLPLDPDHPAARLSHVLGDARPALLLTD 126
           +G  PD +V +   R+           K G AYLP+DP++P  R+ +++ D+  ++LL  
Sbjct: 68  KGVKPDMIVGVMAERSVEMIVGMLAVLKAGGAYLPIDPEYPEDRIRYMIEDSGISILLKK 127

Query: 127 TRTEQHLP---ADADTRRLALDSAEVRALLADCPDTDPAEE-GVTPAPGSAAYVIYTSGS 182
              +  +     D + + LA D A              AE  G T      AYVIYTSGS
Sbjct: 128 ADKQIDVDFTCIDMNEKGLAKDMA--------------AENLGHTSGSSDMAYVIYTSGS 173

Query: 183 TGRPKGVVVPHSALVNFVTAMRRQAPLRPQERLLAVTTVAFDIAALELYHPLLSGAAVVL 242
           TG+PKGV+V H ++VN +   ++       +  L V + +FD +  +++  L+SGA +VL
Sbjct: 174 TGKPKGVMVNHQSIVNTLYWRKQSYGYSTADATLQVPSFSFDSSVEDIFTTLISGAKLVL 233

Query: 243 APKEAVPQPSAVLDLIARHGVTTVQGTPSLWQLLVGHDAEALRGLRML-VGGEALPLSLA 301
             ++    P  ++ ++  H  T +   PS +  L+    + L  LR + V GE    SL 
Sbjct: 234 I-RDLRMNPREIIGVLRTHKATNLLAVPSFYLNLLDTIEQPLDDLRFVTVAGEGFNESLI 292

Query: 302 -EALRALTD-DLVNLYGPTETTIWSXXXXXXXXXXXXPIGRPIANTRVYVLDDGLQPVAP 359
            +    L +  L N YGPTE ++ S             IGRPI+N +VY+L+   Q +  
Sbjct: 293 RQHFEKLPNVKLFNEYGPTENSVCSTRGELRKDDEKVVIGRPISNHKVYILNHNQQLLPL 352

Query: 360 GVVGELYIAGAGLARGYLDRPALTAERFPADPYGLEPGGRMYRTGDLVRWNPDGELEFVG 419
           G  GEL ++G GLARGYL+RP LT E+F  +P+   PG  MYRTGDL R+ PDG++E++G
Sbjct: 353 GTPGELCLSGEGLARGYLNRPDLTLEKFVPNPFA--PGESMYRTGDLARFLPDGQIEYLG 410

Query: 420 RADHQVKVRGFRIEPGEIEKVLTDHPDIAQAAVVVREDQPGDARLVAYVV---TGGSADA 476
           R DHQVK+RGFRIE GEIE  L     I  AAV+ REDQ G   L AY+V     G AD 
Sbjct: 411 RIDHQVKIRGFRIELGEIENQLLKIEGIDAAAVMAREDQAGGKYLCAYIVADKAAGVADV 470

Query: 477 R 477
           R
Sbjct: 471 R 471


>13_0 gi|5915760|sp|O68006|BACA_BACLI Bacitracin synthetase 1 (BA1)
           [Includes: ATP-dependent isoleucine adenylase (IleA)
           (Isoleucine activase); ATP-dependent cysteine adenylase
           (CysA) (Cysteine activase); ATP-dependent leucine
           adenylase (LeuA) (Leucine activase); ATP-dependent
           glutamate adenylase (GluA) (Glutamate activase);
           ATP-dependent isoleucine adenylase (IleA) (Isoleucine
           activase); Glutamate racemase ](2103 2608)
          Length = 506

 Score =  240 bits (613), Expect = 3e-68,   Method: Composition-based stats.
 Identities = 147/424 (34%), Positives = 216/424 (50%), Gaps = 17/424 (4%)

Query: 45  DDSLTYAEXXXXXXXXXXXXXXEGAGPDRLVALALPRTXXXXXXXXXXXKTGAAYLPLDP 104
           D  LTY +              +G  PD LV + + R+           K G AYLP+DP
Sbjct: 46  DQKLTYRQLNEKANQVARLLREKGVKPDTLVGIMMERSSDMIAAILGVLKAGGAYLPIDP 105

Query: 105 DHPAARLSHVLGDARPALLLTDTRTEQHLPADADTRRLALDSAEVRALLADCPDTDPAEE 164
           ++P  R+ ++  D+   ++++D    + L A++    + +D   +     D  D D   +
Sbjct: 106 EYPPERMRYMAFDSEVKVIISDVPLAEELTAES-IELIHMDDERIAG--QDRSDIDNVNQ 162

Query: 165 GVTPAPGSAAYVIYTSGSTGRPKGVVVPHSALVNFVTAMRRQAPLRPQERLLAVTTVAFD 224
                 G  AYVIYTSGSTG+PKGV++ H +L+N  +  +    +   +      +++FD
Sbjct: 163 S-----GDLAYVIYTSGSTGKPKGVMIEHQSLINLCSWHQSCFEVGQNDNSSIYASISFD 217

Query: 225 IAALELYHPLLSGAAVVLAPKEAVPQPSAVLDLIARHGVTTVQGTPSLWQLLVGHDAEAL 284
               EL+  + +GA V +  +E       +      H +T       + +     D  +L
Sbjct: 218 AFVWELFPYITAGATVHVLNQETRLDVEKLNRYFHDHHITISFLPTPVCEQFTALDNHSL 277

Query: 285 RGLRMLVGGEALPLSLAEALRALTDDLVNLYGPTETTIWSXXXXXXXXXXXXPIGRPIAN 344
           R L  L GG+ L        +  +  +VN YGPTE T+ +            PIG+PI N
Sbjct: 278 RTL--LTGGDKL-----NVFKEKSYQIVNNYGPTENTVVATSFPIDKSHQNIPIGKPIDN 330

Query: 345 TRVYVLDDGLQPVAPGVVGELYIAGAGLARGYLDRPALTAERFPADPYGLEPGGRMYRTG 404
            +VY+L+  LQ    G  GEL IAG GLARGY++RP LT E+F  +P+   PG RMYRTG
Sbjct: 331 VKVYILNKDLQLCPLGASGELCIAGEGLARGYVNRPELTREKFIGNPF--VPGERMYRTG 388

Query: 405 DLVRWNPDGELEFVGRADHQVKVRGFRIEPGEIEKVLTDHPDIAQAAVVVREDQPGDARL 464
           DL +  PDG ++F+GR D QVK+RG+RIEPGEIE  L  +  I +AAV+ RED   D  L
Sbjct: 389 DLAKMLPDGNIQFLGRVDQQVKIRGYRIEPGEIENRLLKYEKIEEAAVIAREDGDHDPYL 448

Query: 465 VAYV 468
            AYV
Sbjct: 449 CAYV 452


>21_0 gi|5915762|sp|O68008|BACC_BACLI Bacitracin synthetase 3 (BA3)
           [Includes: ATP-dependent isoleucine adenylase (IleA)
           (Isoleucine activase); ATP-dependent D-phenylalanine
           adenylase (D-PheA) (D-phenylalanine activase);
           ATP-dependent histidine adenylase (HisA) (Histidine
           activase); ATP-dependent D-aspartate adenylase (D-AspA)
           (D-aspartate activase); ATP-dependent asparagine
           adenylase (AsnA) (Asparagine activase); Aspartate
           racemase ; Phenylalanine racemase [ATP hydrolyzing]
           ](4009 4533)
          Length = 525

 Score =  239 bits (611), Expect = 4e-68,   Method: Composition-based stats.
 Identities = 163/441 (36%), Positives = 231/441 (52%), Gaps = 33/441 (7%)

Query: 44  GDDSLTYAEXXXXXXXXXXXXXXEGAGPDRLVALALPRTXXXXXXXXXXXKTGAAYLPLD 103
            D+ LTY E              +GA  D+ VA+ +  +           K GAAY+P++
Sbjct: 46  ADEKLTYRELNERANQLARLLRDKGADADQPVAIMIEPSLEMIISMLAVLKAGAAYVPIE 105

Query: 104 PDHPAARLSHVLGDARPALLLTDTRTEQHLPADADTRRLA--LDSAEVRALLADCPDTDP 161
           P+  A R + +L D+R A+LL     ++++    +   +A  L  A+V + L+       
Sbjct: 106 PEQLAKRTNEILSDSRAAILLVKGSVKENVAFAGEIVNVADGLIDAKVASNLS------- 158

Query: 162 AEEGVTPAPGSA---AYVIYTSGSTGRPKGVVVPHSALVNFVTAMRRQAPLRPQERLLAV 218
                  A GSA   AY+IYTSGSTG+PKGV V H  +VN+ T   ++A L   ++ + V
Sbjct: 159 -------ASGSADQNAYIIYTSGSTGKPKGVFVRHGNVVNYTTWFMKEAGLTENDKAMLV 211

Query: 219 TTVAFDIAALELYHPLLSGAAVVLAPKEAVPQPSAVLDLIARHGVTTVQGTPSLWQLLV- 277
           ++ AFD+    ++  LLSG+ + +A KE        L  I  +G+T ++ TPSL+ + V 
Sbjct: 212 SSYAFDLGYTSIFSALLSGSELHIARKECYTNAHRALKYIKENGITYIKLTPSLFNIFVN 271

Query: 278 --GHDAEA-LRGLRMLV-GGEALPLSLAEALRALTDD--LVNLYGPTETTIWSXXXXXXX 331
             G  AE     LR++V GGE +     E       D  ++N YGPTETTI S       
Sbjct: 272 DPGFSAEKPCATLRLVVLGGEMINTRDVETFYNQYPDHVVMNHYGPTETTIGSVFKVIDP 331

Query: 332 XXXXX-----PIGRPIANTRVYVLDDGLQPVAPGVVGELYIAGAGLARGYLDRPALTAER 386
                      IG PI NT  YVLD+ ++ +  GV GEL IAGAG+  GY++RP  T E+
Sbjct: 332 EHLDSFKECPVIGTPIHNTNAYVLDENMKLLPEGVYGELCIAGAGVTGGYVNRPDETKEK 391

Query: 387 FPADPYGLEPGGRMYRTGDLVRWNPDGELEFVGRADHQVKVRGFRIEPGEIEKVLTDHPD 446
           F  +P+   P  +MYRTGDL R   DG +E  GR D QVKVRG+RIEP EI+  L  H D
Sbjct: 392 FIENPFA--PHTKMYRTGDLARRLSDGNIELAGRIDTQVKVRGYRIEPEEIKNRLLAHDD 449

Query: 447 IAQAAVVVREDQPGDARLVAY 467
           I +A +  RED  G  +L AY
Sbjct: 450 IKEAFIAAREDHKGAKQLCAY 470


>18_0 gi|5915762|sp|O68008|BACC_BACLI Bacitracin synthetase 3 (BA3)
           [Includes: ATP-dependent isoleucine adenylase (IleA)
           (Isoleucine activase); ATP-dependent D-phenylalanine
           adenylase (D-PheA) (D-phenylalanine activase);
           ATP-dependent histidine adenylase (HisA) (Histidine
           activase); ATP-dependent D-aspartate adenylase (D-AspA)
           (D-aspartate activase); ATP-dependent asparagine
           adenylase (AsnA) (Asparagine activase); Aspartate
           racemase ; Phenylalanine racemase [ATP hydrolyzing]
           ](437 953)
          Length = 517

 Score =  239 bits (611), Expect = 5e-68,   Method: Composition-based stats.
 Identities = 159/479 (33%), Positives = 239/479 (49%), Gaps = 27/479 (5%)

Query: 1   TAQEHHQLLDTWLDTAVEVGPDLXXXXXXXXXXXXXXXXXXXX-GDDSLTYAEXXXXXXX 59
           + +E H++LDT+ DT      D                      G   +TY E       
Sbjct: 1   SKEEQHRILDTFNDTKTGYPKDKPLHELFEEQAMKTPDHTALVFGAQRMTYRELNEKANQ 60

Query: 60  XXXXXXXEGAGPDRLVALALPRTXXXXXXXXXXXKTGAAYLPLDPDHPAARLSHVLGDAR 119
                  +G G   + A+   R+           K G AYLP+DP+ P  R++ +L D +
Sbjct: 61  TARLLREKGIGRGSIAAIIADRSFEMIIGIIGILKAGGAYLPIDPETPKHRIAFMLSDTK 120

Query: 120 PALLLTDTRTEQHLPADADTRRLALDSAE--VRALLADCPDTDPAEEGVTPAPGSAAYVI 177
             +LL   +    +  +AD   L    A+   +  L+   D+           G  AY+I
Sbjct: 121 AGVLLAQGKAADGIDCEADIIHLDKGVADGFSKKRLSSVNDS-----------GDTAYII 169

Query: 178 YTSGSTGRPKGVVVPHSALVNFVTAMRRQAPLRPQERLLAVTTVAFDIAALELYHPLLSG 237
           YTSGSTG PKGVV PH +    V        +   + +L ++  +FD +  +++  LL+G
Sbjct: 170 YTSGSTGMPKGVVTPHYSAARVVKNTN-YIDITEDDAILQLSNYSFDGSVFDIFGALLNG 228

Query: 238 AAVVLAPKEAVPQPSAVLDLIARHGVTTVQGTPSLWQLLVGHDAEALRGLR-MLVGGEAL 296
           A++VL  KE V     + ++I +  V+ +  T +L+  L   +   L  LR + +GGE  
Sbjct: 229 ASLVLIEKETVLNTHELAEVIKKEQVSVMFITTALFNTLADINIGCLAKLRKIFLGGERA 288

Query: 297 PLSLAEALRALT----DDLVNLYGPTETTIWSX---XXXXXXXXXXXPIGRPIANTRVYV 349
             S+    + L     D L+++YGPTE+T+++               PIG P+ANT V +
Sbjct: 289 --SIPHVRKVLNHVGRDKLIHVYGPTESTVYATYYFINEIDDEAETIPIGSPLANTSVLI 346

Query: 350 LDDGLQPVAPGVVGELYIAGAGLARGYLDRPALTAERFPADPYGLEPGGRMYRTGDLVRW 409
           +D+  + +  GV GEL IAG GL++GYL+R  LTAE+F   P+   PG R+Y+TGDL +W
Sbjct: 347 MDEAGKLLPIGVPGELCIAGDGLSKGYLNREELTAEKFIPHPF--IPGERLYKTGDLAKW 404

Query: 410 NPDGELEFVGRADHQVKVRGFRIEPGEIEKVLTDHPDIAQAAVVVREDQPGDARLVAYV 468
            PDG +EF+GR DHQVK+RGFRIE GEIE  L  H DI +  V VRED+     + AY+
Sbjct: 405 LPDGNIEFIGRIDHQVKIRGFRIELGEIESRLEMHEDINETIVTVREDEESRPYICAYI 463


>108_0 gi|2623773|gb|AAC45930.1| tyrocidine synthetase 3 [Brevibacillus
           brevis](4588 5111)
          Length = 524

 Score =  239 bits (609), Expect = 7e-68,   Method: Composition-based stats.
 Identities = 159/449 (35%), Positives = 233/449 (51%), Gaps = 27/449 (6%)

Query: 44  GDDSLTYAEXXXXXXXXXXXXXXEGAGPDRLVALALPRTXXXXXXXXXXXKTGAAYLPLD 103
           G++ LTY E              +G  P+  V + + R+           K G  ++P+D
Sbjct: 45  GNEQLTYQELNAKANQLARVLRRKGVKPESTVGILVDRSLYMVIGMLAVLKAGGTFVPID 104

Query: 104 PDHPAARLSHVLGDARPALLLTDTRTEQHLPADADTRRLALDSAEVRALLADCPDTDPAE 163
           PD+P  R + +L D+   LLLT  +    +    +T    LD+  V     D  +T   E
Sbjct: 105 PDYPLERQAFMLEDSEAKLLLTLQKMNSQVAFPYET--FYLDTETV-----DQEETGNLE 157

Query: 164 EGVTPAPGSAAYVIYTSGSTGRPKGVVVPHSALVNFVTAMRRQAPLRP-QERLLAVTTVA 222
                 P + AY+IYTSG+TG+PKGVV+ H +  N   A + +  L     RLL + + A
Sbjct: 158 H--VAQPENVAYIIYTSGTTGKPKGVVIEHRSYANVAFAWKDEYHLDSFPVRLLQMASFA 215

Query: 223 FDIAALELYHPLLSGAAVVLAPKEAVPQPSAVLDLIARHGVTTVQGTPSLWQLLVGHDAE 282
           FD++  +    LL+G  +V+ P      P+++ + I RH +T  + TP+L   L+ +  E
Sbjct: 216 FDVSTGDFARALLTGGQLVICPNGVKMDPASLYETIRRHEITIFEATPALIMPLMHYVYE 275

Query: 283 A---LRGLRMLV-GGEALPLSLAEALRALTDD---LVNLYGPTE----TTIWSXXXXXXX 331
               +  +++L+ G ++ P    + L A       ++N YG TE    T+ +        
Sbjct: 276 NELDMSQMKLLILGADSCPAEDFKTLLARFGQKMRIINSYGVTEACIDTSYYEETDVTAI 335

Query: 332 XXXXXPIGRPIANTRVYVLDD--GLQPVAPGVVGELYIAGAGLARGYLDRPALTAERFPA 389
                PIG+P+ N  +YV+D    LQPV  GVVGEL I GAG+ARGYL+RP LT E+F  
Sbjct: 336 RSGTVPIGKPLPNMTMYVVDAHLNLQPV--GVVGELCIGGAGVARGYLNRPELTEEKFVP 393

Query: 390 DPYGLEPGGRMYRTGDLVRWNPDGELEFVGRADHQVKVRGFRIEPGEIEKVLTDHPDIAQ 449
           +P+   PG R+YRTGDL +W  DG +EF+GR DHQVK+RG RIE GEIE  L     I +
Sbjct: 394 NPFA--PGERLYRTGDLAKWRADGNVEFLGRNDHQVKIRGVRIELGEIETQLRKLDGITE 451

Query: 450 AAVVVREDQPGDARLVAYVVTGGSADARD 478
           A VV RED+  +  L AYVV     D  +
Sbjct: 452 AVVVAREDRGQEKELCAYVVADHKLDTAE 480


>107_0 gi|2623773|gb|AAC45930.1| tyrocidine synthetase 3 [Brevibacillus
           brevis](4588 5111)
          Length = 524

 Score =  239 bits (609), Expect = 7e-68,   Method: Composition-based stats.
 Identities = 159/449 (35%), Positives = 233/449 (51%), Gaps = 27/449 (6%)

Query: 44  GDDSLTYAEXXXXXXXXXXXXXXEGAGPDRLVALALPRTXXXXXXXXXXXKTGAAYLPLD 103
           G++ LTY E              +G  P+  V + + R+           K G  ++P+D
Sbjct: 45  GNEQLTYQELNAKANQLARVLRRKGVKPESTVGILVDRSLYMVIGMLAVLKAGGTFVPID 104

Query: 104 PDHPAARLSHVLGDARPALLLTDTRTEQHLPADADTRRLALDSAEVRALLADCPDTDPAE 163
           PD+P  R + +L D+   LLLT  +    +    +T    LD+  V     D  +T   E
Sbjct: 105 PDYPLERQAFMLEDSEAKLLLTLQKMNSQVAFPYET--FYLDTETV-----DQEETGNLE 157

Query: 164 EGVTPAPGSAAYVIYTSGSTGRPKGVVVPHSALVNFVTAMRRQAPLRP-QERLLAVTTVA 222
                 P + AY+IYTSG+TG+PKGVV+ H +  N   A + +  L     RLL + + A
Sbjct: 158 H--VAQPENVAYIIYTSGTTGKPKGVVIEHRSYANVAFAWKDEYHLDSFPVRLLQMASFA 215

Query: 223 FDIAALELYHPLLSGAAVVLAPKEAVPQPSAVLDLIARHGVTTVQGTPSLWQLLVGHDAE 282
           FD++  +    LL+G  +V+ P      P+++ + I RH +T  + TP+L   L+ +  E
Sbjct: 216 FDVSTGDFARALLTGGQLVICPNGVKMDPASLYETIRRHEITIFEATPALIMPLMHYVYE 275

Query: 283 A---LRGLRMLV-GGEALPLSLAEALRALTDD---LVNLYGPTE----TTIWSXXXXXXX 331
               +  +++L+ G ++ P    + L A       ++N YG TE    T+ +        
Sbjct: 276 NELDMSQMKLLILGADSCPAEDFKTLLARFGQKMRIINSYGVTEACIDTSYYEETDVTAI 335

Query: 332 XXXXXPIGRPIANTRVYVLDD--GLQPVAPGVVGELYIAGAGLARGYLDRPALTAERFPA 389
                PIG+P+ N  +YV+D    LQPV  GVVGEL I GAG+ARGYL+RP LT E+F  
Sbjct: 336 RSGTVPIGKPLPNMTMYVVDAHLNLQPV--GVVGELCIGGAGVARGYLNRPELTEEKFVP 393

Query: 390 DPYGLEPGGRMYRTGDLVRWNPDGELEFVGRADHQVKVRGFRIEPGEIEKVLTDHPDIAQ 449
           +P+   PG R+YRTGDL +W  DG +EF+GR DHQVK+RG RIE GEIE  L     I +
Sbjct: 394 NPFA--PGERLYRTGDLAKWRADGNVEFLGRNDHQVKIRGVRIELGEIETQLRKLDGITE 451

Query: 450 AAVVVREDQPGDARLVAYVVTGGSADARD 478
           A VV RED+  +  L AYVV     D  +
Sbjct: 452 AVVVAREDRGQEKELCAYVVADHKLDTAE 480


>72_0 gi|3080743|gb|AAD04758.1| lichenysin synthetase B; LicB [Bacillus
           licheniformis](1474 2004)
          Length = 531

 Score =  238 bits (607), Expect = 1e-67,   Method: Composition-based stats.
 Identities = 164/439 (37%), Positives = 229/439 (52%), Gaps = 26/439 (5%)

Query: 44  GDDSLTYAEXXXXXXXXXXXXXXEGAGPDRLVALALPRTXXXXXXXXXXXKTGAAYLPLD 103
           G+  LTY                EG G D +V + L R+           K+G A+LP+D
Sbjct: 45  GETILTYRVLDEKANQIANVLRSEGVGKDDVVGIMLNRSAEVAAAILGVMKSGGAFLPID 104

Query: 104 PDHPAARLSHVLGDARPALLLTDTRTEQHLPADADTRRLALDSAEVR--ALLADCPDTDP 161
           P+ P +R+ ++L D+    LLT+   +  L AD  T RL     +VR   L+A      P
Sbjct: 105 PEMPTSRVQYMLEDSGVRWLLTEPSHQADL-ADWYTGRLI----DVRKDTLMASNKRPHP 159

Query: 162 AEEGVTPAPGSAAYVIYTSGSTGRPKGVVVPHSALVNFVTAMRRQAPLRPQERLLAVTTV 221
             +G      S AY+IYTSG+TGRPKGV + H  L N+V+    +A L   ++ + +++ 
Sbjct: 160 TTDG-----ASLAYIIYTSGTTGRPKGVQLEHRNLANYVSWFINEAHLSSSDKTMLLSSY 214

Query: 222 AFDIAALELYHPLLSGAAVVLAPKEAVPQPSAVLDLIARHGVTTVQGTPSLWQLLVGHD- 280
           AFD+     +  LL+G  + + PKE   +P A    I   G+T ++ TPSL+  +V    
Sbjct: 215 AFDLGYTSFFPVLLAGGELHIVPKETYTEPEAFTHYIGEQGITYMKLTPSLFHTVVQPQS 274

Query: 281 ---AEALRGLRMLV-GGEALPLSLAEALRALTDD--LVNLYGPTETTIWSXXXXXXXX-- 332
              A+ L+ LR++V GGE +     E   +   D   +N YGPTETTI +          
Sbjct: 275 FALAKGLQSLRLIVLGGEKINPKDVERFHSRYPDTRFINHYGPTETTIGAIAKPLEPDMI 334

Query: 333 ---XXXXPIGRPIANTRVYVLDDGLQPVAPGVVGELYIAGAGLARGYLDRPALTAERFPA 389
                   IGRPI+     VLD   + V  G  GELYI G+GLARGY++ P LTA +F A
Sbjct: 335 GQFAERPTIGRPISGAGALVLDASHRLVPAGAAGELYITGSGLARGYVNNPELTAAKFVA 394

Query: 390 DPYGLEPGGRMYRTGDLVRWNPDGELEFVGRADHQVKVRGFRIEPGEIEKVLTDHPDIAQ 449
           +PY   PG  MYRTGDLVR  P+GE+EF+GR D QVK+RG+RIE  EIE+      DI +
Sbjct: 395 NPY--TPGTFMYRTGDLVRRLPNGEIEFLGRTDDQVKIRGYRIELKEIEEAFNGLDDIER 452

Query: 450 AAVVVREDQPGDARLVAYV 468
           A V+      G   L AY+
Sbjct: 453 AIVLSFTTDSGLDELCAYI 471


>34_0 gi|15029319|gb|AAK81824.1| peptide synthetase [Streptomyces
           lavendulae](1023 1528)
          Length = 506

 Score =  236 bits (602), Expect = 5e-67,   Method: Composition-based stats.
 Identities = 180/429 (41%), Positives = 223/429 (51%), Gaps = 22/429 (5%)

Query: 44  GDDSLTYAEXXXXXXXXXXXXXXEGAGPDRLVALALPRTXXXXXXXXXXXKTGAAYLPLD 103
            D  LTYAE               G GPD  VA+  PR+             G AY+P+D
Sbjct: 43  ADRRLTYAELAHDSKHLAHHLAARGIGPDTRVAVLAPRSVELITALLGIALAGGAYVPVD 102

Query: 104 PDHPAARLSHVLGDARPALLLTDTRTEQHLPADADTRRLALDSAEVRALLADCPDTDPAE 163
           PDHPA R++ VL DA PA +L   +T   +P       + LD         D P+ D  +
Sbjct: 103 PDHPADRIAFVLADAAPAAVLCTAQTRPMVPEGFTGLVVTLDE--------DLPEGDFDD 154

Query: 164 EGVTPAPGS--AAYVIYTSGSTGRPKGVVVPHSALVNFVTAMRRQAPLRPQERLLAVTTV 221
             V  AP +   AYVI+TSGSTG PKG  V    L N V     +  +    RL+ + + 
Sbjct: 155 GRVLTAPDADHIAYVIHTSGSTGTPKGAAVTWGGLRNLVADRIERYGIGTDTRLVQLVSP 214

Query: 222 AFDIAALELYHPLLSGAAVVLAPKEAVPQPSAVLDLIARHGVTTVQGTPSLWQLLVGHDA 281
           +FD++  +++  L +G  +VLAP         + DL+A H +T         QL    D 
Sbjct: 215 SFDVSMADIWPTLCAGGRLVLAPPGGHTTGDELGDLLADHRIT--HAVMPAVQLTHLPDR 272

Query: 282 EALRGLRMLV-GGEALPLSLAEALRALTDDLVNLYGPTETTIWSXXXXXXXXXXXXPIGR 340
           E L  LR+LV GG+ALP        A  D L N YG TE T+ S             IG 
Sbjct: 273 E-LPALRVLVSGGDALPADTRRRWVARCD-LHNEYGVTEATVVSTVTAPLDDAGPLTIGG 330

Query: 341 PIANTRVYVLDDGLQPVAPGVVGELYIAGAGLARGYLDRPALTAERFPADPYGLEPGGRM 400
           PIA   V+VLD  L+PV PGV GELY+ G G+ARGYL+RP LTA RF ADP     GGRM
Sbjct: 331 PIARAGVHVLDGFLRPVPPGVTGELYVTGTGVARGYLNRPTLTAHRFIADPR--TRGGRM 388

Query: 401 YRTGDLVRWNPDGELEFVGRADHQVKVRGFRIEPGEIEKVLTDHPDIAQAAVVVREDQPG 460
           YRTGDLVR    GEL FVGRAD QVK+RG RIE GE+E  L DHPD+ QA   +      
Sbjct: 389 YRTGDLVRHTHGGELVFVGRADEQVKLRGHRIELGEVEAALADHPDVEQAVAAIH----- 443

Query: 461 DARLVAYVV 469
           DARL+ YVV
Sbjct: 444 DARLIGYVV 452


>137_0 gi|6449057|gb|AAF08797.1|AF184956_4 MycC [Bacillus subtilis](1759
           2274)
          Length = 516

 Score =  234 bits (596), Expect = 3e-66,   Method: Composition-based stats.
 Identities = 152/446 (34%), Positives = 229/446 (51%), Gaps = 23/446 (5%)

Query: 45  DDSLTYAEXXXXXXXXXXXXXXEGAGPDRLVALALPRTXXXXXXXXXXXKTGAAYLPLDP 104
           D  LTY +              +G   DR  A+    +           K G AY+P+DP
Sbjct: 46  DQKLTYRQLNEQANQLARTLRAKGVRSDRTAAIISDHSIELVVGILAVLKAGGAYVPIDP 105

Query: 105 DHPAARLSHVLGDARPALLLTDTRTEQHLPADADTRRLALDSAEVRALLADCPDTDPAEE 164
           D+P  R+ ++L D++  ++LT +  +Q L A   T  L  D        ++       ++
Sbjct: 106 DYPEQRIQYILNDSKTEIVLTQSHLQQRL-AHEGTIVLLDDENSYHKERSNLERISNIKD 164

Query: 165 GVTPAPGSAAYVIYTSGSTGRPKGVVVPHSALVNFVTAMRRQAPLRPQERLLAVTTVAFD 224
                    AYVIYTSGSTG+PKGV++ H  L N++    R      +      +++AFD
Sbjct: 165 --------LAYVIYTSGSTGKPKGVLIEHQGLTNYIWWADRVYVKGEKTTFPLYSSIAFD 216

Query: 225 IAALELYHPLLSGAAVVLAPKEAVPQPSAVLDLIARHGVTTVQGTPSLWQLLVGHDAEAL 284
           +    ++ PL+SG A+++   +   + + +  +I    V  ++ TP+  QLL   +    
Sbjct: 217 LTVTSIFTPLISGNAIIVYGDK--DRTTLLSSIIEDSRVDIIKLTPAHLQLLKEMNISPE 274

Query: 285 RGLR-MLVGGEALPLSLAEALRALTDD---LVNLYGPTETTIWSXX---XXXXXXXXXXP 337
             +R M+VGG+ L   LA+ +     D   + N YGPTET +                 P
Sbjct: 275 CTIRKMIVGGDNLSTRLAQNISEQFQDQIEIFNEYGPTETVVGCMIYLYDPKKDRQESVP 334

Query: 338 IGRPIANTRVYVLDDGLQPVAPGVVGELYIAGAGLARGYLDRPALTAERFPADPYGLEPG 397
           IG   AN  +Y+LD G++PV  GV GE+YI+GAG+ARGYL+RP LTAE+F   P+    G
Sbjct: 335 IGTAAANMNIYLLDTGMKPVPIGVPGEMYISGAGVARGYLNRPDLTAEKFVEHPFA--AG 392

Query: 398 GRMYRTGDLVRWNPDGELEFVGRADHQVKVRGFRIEPGEIEKVLTDHPDIAQAAVVVRED 457
            RMY+TGD  RW PDG +E++GR DHQVKVRG+RIE GE+E  L     + +A V+  E+
Sbjct: 393 ERMYKTGDAARWMPDGHMEYLGRIDHQVKVRGYRIELGEVEAALLLVESVKEAVVIAVEE 452

Query: 458 QPGDARLVAYVVTGGSADARDEQVEQ 483
           + G  +L AYV   G    +  Q++Q
Sbjct: 453 E-GSNQLCAYVT--GDESLKTLQLKQ 475


>133_0 gi|6449056|gb|AAF08796.1|AF184956_3 MycB [Bacillus subtilis](1752
           2267)
          Length = 516

 Score =  234 bits (596), Expect = 3e-66,   Method: Composition-based stats.
 Identities = 157/482 (32%), Positives = 235/482 (48%), Gaps = 30/482 (6%)

Query: 1   TAQEHHQLLDTWLDTAVEVGPDLXXXXXXXXXXXXXXXXXXXXGDDSLTYAEXXXXXXXX 60
           T  E  QLL    DTA                           GD  +TY +        
Sbjct: 1   TEGEKRQLLQNLNDTAAPYPQSTVGQWFEAQSQQIPDQAAVIDGDKQITYRQLNERANRL 60

Query: 61  XXXXXXEGAGPDRLVALALPRTXXXXXXXXXXXKTGAAYLPLDPDHPAARLSHVLGDARP 120
                  G   D+ VA     +           K G AY+P+DP++P  R+ ++L D++ 
Sbjct: 61  ARTLRARGVQADQPVATISRNSIELVTGILAILKAGGAYVPIDPEYPQDRIQYILEDSKA 120

Query: 121 ALLLTDTRTEQHLPADADTRRLALDSAEVRALLADCPDTDPAEEGVTPAPGS----AAYV 176
            ++L      Q +            + E   +L D  ++   EE     P S     AYV
Sbjct: 121 GIILMPRDVRQQI------------TYEGVVILLD-EESSYHEEAFNLEPLSNANHLAYV 167

Query: 177 IYTSGSTGRPKGVVVPHSALVNFVTAMRRQAPLRPQERLLAVTTVAFDIAALELYHPLLS 236
           IYTSGSTG+PKGV++ H  L N++   +       +      ++++FD+    ++ PL++
Sbjct: 168 IYTSGSTGKPKGVLIEHRGLSNYIWWAKEVYVKNEKTNFPLYSSISFDLTVTSIFTPLVT 227

Query: 237 GAAVVLAPKEAVPQPSAVLDLIAR-HGVTTVQGTPSLWQLLVGHD-AEALRGLRMLVGGE 294
           G  +++   E     +A+L  I +   V  ++ TP+   +L   + A  +   +M+VGGE
Sbjct: 228 GNTIIVYDGE---DKTALLSSIVQDQRVDIIKLTPAHLHVLKAMNIANKIAIRKMIVGGE 284

Query: 295 ALPLSLAEALRALTD---DLVNLYGPTETTIWSXX---XXXXXXXXXXPIGRPIANTRVY 348
            L   LA+++    D   ++ N YGPTET +                 PIG   ANT +Y
Sbjct: 285 NLSTQLAQSIHEQFDGQIEICNEYGPTETVVGCMLYRYDAVKDRRESVPIGTAAANTSIY 344

Query: 349 VLDDGLQPVAPGVVGELYIAGAGLARGYLDRPALTAERFPADPYGLEPGGRMYRTGDLVR 408
           VLD+ ++PV  GV GE+YI+GAG+ARGYL+RP LTAE+F  +P+    G RMY+TGDL +
Sbjct: 345 VLDEDMKPVPIGVPGEMYISGAGVARGYLNRPELTAEKFVENPF--VTGERMYKTGDLAK 402

Query: 409 WNPDGELEFVGRADHQVKVRGFRIEPGEIEKVLTDHPDIAQAAVVVREDQPGDARLVAYV 468
           W PDG +E++GR D QVK+RGFRIE GEIE  +    +I +A V  RED  G  +L  Y 
Sbjct: 403 WLPDGNIEYLGRMDEQVKIRGFRIELGEIETAMLQAEEIKEAVVTAREDVHGLKQLCGYY 462

Query: 469 VT 470
           V+
Sbjct: 463 VS 464


>55_0 gi|3724089|emb|CAA09819.1| fengycin synthetase [Bacillus
           subtilis](448 959)
          Length = 512

 Score =  233 bits (595), Expect = 3e-66,   Method: Composition-based stats.
 Identities = 159/433 (36%), Positives = 226/433 (52%), Gaps = 24/433 (5%)

Query: 44  GDDSLTYAEXXXXXXXXXXXXXXEGAGPDRLVALALPRTXXXXXXXXXXXKTGAAYLPLD 103
           GD+  TY +              +GAG   +VA+ + R+           K G AYLPLD
Sbjct: 44  GDECRTYRQLDERANQIAHALIEKGAGSGGIVAVMMERSMDMAAALLGIWKAGGAYLPLD 103

Query: 104 PDHPAARLSHVLGDARPALLLTDTRTEQHLPADADTRRLALDSAEVRALLADCPDTDPAE 163
           P +P  RLS +L D++ ALLLT+      +P+  +     + S        D PD     
Sbjct: 104 PSYPKERLSFLLHDSQAALLLTEEELISSIPSGYEGS--IVTSGHTTHYRTDSPDA---- 157

Query: 164 EGVTPAPGSAAYVIYTSGSTGRPKGVVVPHSALVNFVTAMRRQAPLRPQERLLAVTTVAF 223
                + G  AY+IYTSG+TGRPKGV+V H  + N +   R +  +   +  L + +  F
Sbjct: 158 -----SIGELAYLIYTSGTTGRPKGVLVDHQGIANTLQWRREEYGMSEGDTALHLFSYVF 212

Query: 224 DIAALELYHPLLSGAAVVLAPKEAVPQPSAVLDLIARHGVTTVQGTPSLW----QLLVGH 279
           D     L+ PLLSGA V+L          A+   IA++ V+ +   PSL+    ++L   
Sbjct: 213 DGCVTSLFTPLLSGACVLLTTDNEAKDVLALRRKIAQYKVSHMLIVPSLYRVLLEVLTAE 272

Query: 280 DAEALRGLRMLVGGEALPLSLAEALRAL--TDDLVNLYGPTETTIWSXXXXXXXXXXXXP 337
           DA++LR +     GEA+   L E  R +  + +L N YGPTE ++ +             
Sbjct: 273 DAKSLRIVTF--AGEAVTPDLLETSRKICPSAELANEYGPTENSVATTILRHLNEEERIT 330

Query: 338 IGRPIANTRVYVLD-DGLQPVAPGVVGELYIAGAGLARGYLDRPALTAERFPADPYGLEP 396
           IG PIANT+VY+L  + LQP+  G  GEL I+GAGLARGY  R  LT + F   P+    
Sbjct: 331 IGHPIANTKVYILQGEQLQPI--GAAGELCISGAGLARGYYKRTELTEKAFTDHPF--LK 386

Query: 397 GGRMYRTGDLVRWNPDGELEFVGRADHQVKVRGFRIEPGEIEKVLTDHPDIAQAAVVVRE 456
           G R+YRTGD  R+ PDG +E++GR D QVK+RG+RIE  EIE VL     + +AAV+ R+
Sbjct: 387 GERLYRTGDAGRFLPDGTIEYIGRFDDQVKIRGYRIELSEIETVLRQASGVKEAAVLARD 446

Query: 457 DQPGDARLVAYVV 469
               +  LVAY+V
Sbjct: 447 VSDEEKELVAYIV 459


>89_0 gi|396482|emb|CAA49817.1| srfA2 [Bacillus subtilis](1477 2002)
          Length = 526

 Score =  233 bits (595), Expect = 4e-66,   Method: Composition-based stats.
 Identities = 161/460 (35%), Positives = 235/460 (51%), Gaps = 35/460 (7%)

Query: 44  GDDSLTYAEXXXXXXXXXXXXXXEGAGPDRLVALALPRTXXXXXXXXXXXKTGAAYLPLD 103
           G + LTY E              +GAG + +VA+ + R+           K GAA+LP+D
Sbjct: 42  GGNLLTYRELDEQANQLAHHLRAQGAGNEDIVAIVMDRSAEVMVSILGVMKAGAAFLPID 101

Query: 104 PDHPAARLSHVLGDARPALLLTDTRTEQHLPADADTRRLALDSAEVRALLADCPDTDPAE 163
           PD P  R+ + L D+     + + R    +    +   ++LD  + R    + P +    
Sbjct: 102 PDTPGERIRYSLEDSGAKFAVVNERNMTAI-GQYEGIIVSLDDGKWRNESKERPSSISGS 160

Query: 164 EGVTPAPGSAAYVIYTSGSTGRPKGVVVPHSALVNFVTAMRRQAPLRPQ-----ERLLAV 218
             +       AYVIYTSG+TG+PKGV + H  L N+V+    +A L  +     ++ + +
Sbjct: 161 RNL-------AYVIYTSGTTGKPKGVQIEHRNLTNYVSWFSEEAGLTKRRADGNDKTVLL 213

Query: 219 TTVAFDIAALELYHPLLSGAAVVLAPKEAVPQPSAVLDLIARHGVTTVQGTPSLWQLLVG 278
           ++ AFD+    ++  LL G  + +  KE    P  +   I  HG+T ++ TPSL+  +V 
Sbjct: 214 SSYAFDLGYTCMFPVLLGGGELHIVQKETYTAPDEIAHYIKEHGITYIKLTPSLFHTIVN 273

Query: 279 HDAEAL----RGLRMLV-GGEALPLSLAEALRALT--DDLVNLYGPTETTIWSXXX---- 327
             + A       LR++V GGE +  +   A R +    + +N YGPTE TI +       
Sbjct: 274 TASFAFDANFESLRLIVLGGEKIIPTDVIAFRKMYGHTEFINHYGPTEATIGAIAGRVDL 333

Query: 328 -XXXXXXXXXPIGRPIANTRVYVLDDGLQPVAPGVVGELYIAGAGLARGYLDRPALTAER 386
                      IGRPIAN    VL++ L+ V PG  G+LYI G GLARGYL+RP LTAER
Sbjct: 334 YEPDAFAKRPTIGRPIANAGALVLNEALKLVPPGASGQLYITGQGLARGYLNRPQLTAER 393

Query: 387 FPADPYGLEPGGRMYRTGDLVRWNPDGELEFVGRADHQVKVRGFRIEPGEIEKVLTDHPD 446
           F  +PY   PG  MY+TGD+VR   DG L F+GRAD QVK+RG+RIE GEIE V+     
Sbjct: 394 FVENPY--SPGSLMYKTGDVVRRLSDGTLAFIGRADDQVKIRGYRIELGEIETVMLSLSG 451

Query: 447 IAQAAVVVREDQPGDARLVAYVVTGGSADARDEQVEQDQL 486
           I Q AVV+   + G   L AY  +       D+ +E+ +L
Sbjct: 452 I-QEAVVLAVSEGGLQELCAYYTS-------DQDIEKAEL 483


>33_0 gi|15029319|gb|AAK81824.1| peptide synthetase [Streptomyces
           lavendulae](1 483)
          Length = 483

 Score =  233 bits (594), Expect = 5e-66,   Method: Composition-based stats.
 Identities = 177/435 (40%), Positives = 230/435 (52%), Gaps = 40/435 (9%)

Query: 44  GDDSLTYAEXXXXXXXXXXXXXXEGAGPDRLVALALPRTXXXXXXXXXXXKTGAAYLPLD 103
           G   ++Y E                 G    VA+ L R+           K GAAY+P+D
Sbjct: 32  GGRQVSYGELDAASDRVAAYLRDREVGRGDRVAVRLERSADLIGVLLGVWKAGAAYVPVD 91

Query: 104 PDHPAARLSHVLGDARPALLLTDTRTEQHLPADADTRRLALDSAEVRALLADCPDTDPAE 163
             +PA R++ VL ++ PA+ +     +  +    D   +ALD  ++              
Sbjct: 92  GAYPAERVAFVLKNSTPAVTI-----DAVVEGAGDASSVALDGDDL-------------- 132

Query: 164 EGVTPAPGSAAYVIYTSGSTGRPKGVVVPHSALVNFVTAMRRQAPLRPQERLLAVTTVAF 223
                     AYV+YTSGSTG PKGV VPH ++   V        L P + +L     AF
Sbjct: 133 ----------AYVMYTSGSTGTPKGVAVPHGSVAALVG--ESGWGLGPGDSVLFHAPHAF 180

Query: 224 DIAALELYHPLLSGAAVVLAPKEAVPQPSAVLDLIARHGVTTVQGTPSLWQLLVGHDAEA 283
           DI+  E++ PL SGA VV+A        +AV   IA  GVT V  T  L+++L     + 
Sbjct: 181 DISLFEVWVPLASGARVVIAEPGVAVDAAAVRRHIAA-GVTHVHVTAGLFRVLAEEAPDC 239

Query: 284 LRGLR-MLVGGEALPLSLAEALRALTDDLV--NLYGPTETTI---WSXXXXXXXXXXXXP 337
             G R +L GG+ +PL   E +RA   D+   +LYGPTE+T+   W             P
Sbjct: 240 FTGAREVLTGGDVVPLEAVERVRAACPDVRVRHLYGPTESTLCATWHLVEPGDDTARVLP 299

Query: 338 IGRPIANTRVYVLDDGLQPVAPGVVGELYIAGAGLARGYLDRPALTAERFPADPYGLEPG 397
           IG P+ N  ++VLDD L+ VAPGV GELYIAGAGLARGYL R  L+AERF A P+    G
Sbjct: 300 IGHPLTNRHIHVLDDSLRRVAPGVTGELYIAGAGLARGYLKRAGLSAERFVACPFA--DG 357

Query: 398 GRMYRTGDLVRWNPDGELEFVGRADHQVKVRGFRIEPGEIEKVLTDHPDIAQAAVVVRED 457
            RMYRTGDL RW  DGEL F GRAD QVK+RGFR+E GE+E  L   P +AQA VV RED
Sbjct: 358 ERMYRTGDLARWTDDGELAFAGRADAQVKIRGFRVELGEVEAALAAQPAVAQAVVVARED 417

Query: 458 QPGDARLVAYVVTGG 472
           +PG+ RLV Y+V  G
Sbjct: 418 RPGEKRLVGYLVPDG 432


>100_0 gi|2623771|gb|AAC45928.1| tyrocidine synthetase 1 [Brevibacillus
           brevis](11 519)
          Length = 509

 Score =  233 bits (594), Expect = 5e-66,   Method: Composition-based stats.
 Identities = 151/434 (34%), Positives = 223/434 (51%), Gaps = 22/434 (5%)

Query: 48  LTYAEXXXXXXXXXXXXXXEGAGPDRLVALALPRTXXXXXXXXXXXKTGAAYLPLDPDHP 107
           L+Y E              +G   D +V + + ++           K G AY+P+D ++P
Sbjct: 43  LSYQELNRKANQLARALLEKGVQTDSIVGVMMEKSIENVIAILAVLKAGGAYVPIDIEYP 102

Query: 108 AARLSHVLGDARPALLLTDTRTEQHLPADADTRRLALDSAEVRALLADCPDTDPAEEGVT 167
             R+ ++L D++  ++LT     Q L  D         S EV  L  +  D         
Sbjct: 103 RDRIQYILQDSQTKIVLTQKSVSQ-LVHDVGY------SGEVVVLDEEQLDARETANLHQ 155

Query: 168 PA-PGSAAYVIYTSGSTGRPKGVVVPHSALVNFVTAMRRQAPLRPQERLLAVTTVAFDIA 226
           P+ P   AYVIYTSG+TG+PKG ++ H  + N  +  +    +  Q+R+    +++FD +
Sbjct: 156 PSKPTDLAYVIYTSGTTGKPKGTMLEHKGIANLQSFFQNSFGVTEQDRIGLFASMSFDAS 215

Query: 227 ALELYHPLLSGAAVVLAPKEAVPQPSAVLDLIARHGVTTVQGTPSLWQLLVGHDAEALRG 286
             E++  LLSGA++ +  K+ +   +A    ++ + +T +   P+    L      +LR 
Sbjct: 216 VWEMFMALLSGASLYILSKQTIHDFAAFEHYLSENELTIITLPPTYLTHLTPERITSLR- 274

Query: 287 LRMLVGGEALPLSLAEALRALTDDL--VNLYGPTET----TIWSXXXXXXXXXXXXPIGR 340
             M+  G A   S A  +    D L  +N YGPTET    TIW             PIG+
Sbjct: 275 -IMITAGSA---SSAPLVNKWKDKLRYINAYGPTETSICATIWEAPSNQLSVQSV-PIGK 329

Query: 341 PIANTRVYVLDDGLQPVAPGVVGELYIAGAGLARGYLDRPALTAERFPADPYGLEPGGRM 400
           PI NT +Y++++ LQ +  G  GEL I G GLARGY +RP LTAE+F  +P+   PG +M
Sbjct: 330 PIQNTHIYIVNEDLQLLPTGSEGELCIGGVGLARGYWNRPDLTAEKFVDNPF--VPGEKM 387

Query: 401 YRTGDLVRWNPDGELEFVGRADHQVKVRGFRIEPGEIEKVLTDHPDIAQAAVVVREDQPG 460
           YRTGDL +W  DG +EF+GR DHQVK+RG RIE GEIE VL  H  I +A V+ REDQ  
Sbjct: 388 YRTGDLAKWLTDGTIEFLGRIDHQVKIRGHRIELGEIESVLLAHEHITEAVVIAREDQHA 447

Query: 461 DARLVAYVVTGGSA 474
              L AY ++   A
Sbjct: 448 GQYLCAYYISQQEA 461


>132_0 gi|6449056|gb|AAF08796.1|AF184956_3 MycB [Bacillus subtilis](239
           756)
          Length = 518

 Score =  233 bits (593), Expect = 5e-66,   Method: Composition-based stats.
 Identities = 153/436 (35%), Positives = 222/436 (50%), Gaps = 15/436 (3%)

Query: 45  DDSLTYAEXXXXXXXXXXXXXXEGAGPDRLVALALPRTXXXXXXXXXXXKTGAAYLPLDP 104
           ++ +TY E               G   D LVA+   R+           K G AY+PLDP
Sbjct: 48  NNHMTYRELNEKSNRLARTLRNYGVQADTLVAIMAERSLEMIVSIMAIWKAGGAYVPLDP 107

Query: 105 DHPAARLSHVLGDARPALLLTDTRTEQHLPADADTRRLALDSAEVRALLADCPDTDPAEE 164
           ++P  RL +VL DA   +L+     +  L  D       +D  +  +  ADC    P  E
Sbjct: 108 EYPEERLQYVLNDANADVLVVQRHFKNSLVFDGPM----IDLNDETSYHADCSLLSPIAE 163

Query: 165 GVTPAPGSAAYVIYTSGSTGRPKGVVVPHSALVNFVTAMRRQAPLRPQERLLAVTTVAFD 224
                    AYVIYTSG+TG+PKGV+V H  +VN +   +       ++R+L +    FD
Sbjct: 164 H-----SHLAYVIYTSGTTGKPKGVMVEHGGIVNSLQWKKAFFKHSAEDRVLVLYPYVFD 218

Query: 225 IAALELYHPLLSGAAVVLAPKEAVPQPSAVLDLIARHGVTTVQGTPSLWQLLVGH-DAEA 283
              L  + PL+SGAA+ L P E      A+ +++    +T    +P L Q +    +AE 
Sbjct: 219 AFILNFFGPLISGAALYLLPNEDNKDLFAIQNVLKLERITHFSTSPRLLQAMTEQMNAED 278

Query: 284 LRGLR-MLVGGEALPLSLAEALRALTDDLV--NLYGPTETTIWSXXXXXXXXXXXXPIGR 340
              ++ ++VGGE L     E L +L   +   N YGPTE ++ S             IG+
Sbjct: 279 FYHVQHVVVGGEKLEPDTVERLFSLQPQIRINNEYGPTENSVVSTFQPVYSADEQITIGK 338

Query: 341 PIANTRVYVLDDGLQPVAPGVVGELYIAGAGLARGYLDRPALTAERFPADPYGLEPGGRM 400
           P+AN + Y+L    Q    GV GELY+ G+G+ARGYL++P LT E+F    + L P  +M
Sbjct: 339 PVANHQAYILGAHRQIQPIGVPGELYVGGSGVARGYLNQPDLTEEKFV--DHLLIPRRKM 396

Query: 401 YRTGDLVRWNPDGELEFVGRADHQVKVRGFRIEPGEIEKVLTDHPDIAQAAVVVREDQPG 460
           Y+TGDL RW PDG +E++GR DHQVK+RG+RIE GE+E  L++  ++ +  V  RE   G
Sbjct: 397 YKTGDLARWLPDGRIEYLGRIDHQVKIRGYRIELGEVEAALSNLEEVRETTVESREGIDG 456

Query: 461 DARLVAYVVTGGSADA 476
             +L AY V   S  A
Sbjct: 457 TKQLYAYYVGEPSLSA 472


>35_0 gi|15029320|gb|AAK81825.1| peptide synthetase [Streptomyces
           lavendulae](444 941)
          Length = 498

 Score =  233 bits (593), Expect = 5e-66,   Method: Composition-based stats.
 Identities = 177/438 (40%), Positives = 231/438 (52%), Gaps = 44/438 (10%)

Query: 44  GDDSLTYAEXXXXXXXXXXXXXXEGAGPDRLVALALPRTXXXXXXXXXXXKTGAAYLPLD 103
           G+  ++Y E               G G    VA+ L R+           K GAAY+P+D
Sbjct: 45  GERQVSYGELDADSNRMAAYLQGRGVGRGDRVAVRLERSIDLIAALLGVWKAGAAYVPVD 104

Query: 104 PDHPAARLSHVLGDARPALLLTDTRTEQHLPADADTRRLALDSAEVRALLADCPDTDPAE 163
             +PA R++ ++ D+ P L + D                              P    AE
Sbjct: 105 SAYPAERVAFMVEDSAPVLTIDD------------------------------PSVVTAE 134

Query: 164 ---EGVTPAPGSAAYVIYTSGSTGRPKGVVVPHSALVNFVTAMRRQAPLRPQERLLAVTT 220
              E V  A G  AYV+YTSGSTG PKGV VPH+++   V        + P + +L    
Sbjct: 135 GEPEVVETAGGDIAYVMYTSGSTGTPKGVAVPHASVAALVG--EPGWGVGPGDAVLFHAP 192

Query: 221 VAFDIAALELYHPLLSGAAVVLAPKEAVPQPSAVLDLIARHGVTTVQGTPSLWQLLVGHD 280
            AFDI+  E++ PL SG  +V+A        +AV   IA  GVT V  T  L+++L    
Sbjct: 193 HAFDISLFEVWVPLASGGRIVVAEPSMAVDGAAVRRHIA-DGVTHVHVTAGLFRVLAEEA 251

Query: 281 AEALRGL-RMLVGGEALPLSLAEALRALTDDLV--NLYGPTETTI---WSXXXXXXXXXX 334
           ++   G+  +L GG+ +PL   E +RA   D+   +LYGPTE ++   W           
Sbjct: 252 SDCFDGVHEVLTGGDVVPLEAVERVRAACPDVRVRHLYGPTEVSLCATWHLFEPGEEQGE 311

Query: 335 XXPIGRPIANTRVYVLDDGLQPVAPGVVGELYIAGAGLARGYLDRPALTAERFPADPYGL 394
             P+GRP+ N +VYVLD  LQPV PGV GELY+AGAGLARGYL R  L+AERF A P+  
Sbjct: 312 VLPLGRPLNNRQVYVLDPFLQPVPPGVTGELYVAGAGLARGYLGRAGLSAERFVASPFA- 370

Query: 395 EPGGRMYRTGDLVRWNPDGELEFVGRADHQVKVRGFRIEPGEIEKVLTDHPDIAQAAVVV 454
             G RMYRTGDLVRW    EL FVGRAD QVK+RGFR+E GE+E  L   P +AQA VV 
Sbjct: 371 -DGERMYRTGDLVRWTTGVELVFVGRADAQVKIRGFRVELGEVEAALAAQPAVAQAVVVA 429

Query: 455 REDQPGDARLVAYVVTGG 472
           RED+PG+ RLV Y+V  G
Sbjct: 430 REDRPGEKRLVGYLVPSG 447


>37_0 gi|15029321|gb|AAK81826.1| peptide synthetase [Streptomyces
           lavendulae](1951 2445)
          Length = 495

 Score =  232 bits (591), Expect = 9e-66,   Method: Composition-based stats.
 Identities = 181/446 (40%), Positives = 231/446 (51%), Gaps = 53/446 (11%)

Query: 44  GDDSLTYAEXXXXXXXXXXXXXXEGAGPDRLVALALPRTXXXXXXXXXXXKTGAAYLPLD 103
           G+  ++YAE               G G    VA+ L R+           K GAAY+P+D
Sbjct: 44  GERQVSYAELDAESNLAAAHLRERGVGRGDRVAVRLERSIDLIAALLGVWKAGAAYVPVD 103

Query: 104 PDHPAARLSHVLGDARPALLLTDTRTEQHLPADADTRRLALDSAEVRALLADCPDTDPAE 163
             +PA R++ VL D+ PA+ +                                   D   
Sbjct: 104 GAYPAERVAFVLEDSSPAVTI-----------------------------------DAVV 128

Query: 164 EGVTPAP------GSAAYVIYTSGSTGRPKGVVVPHSALVNFVTAMRRQAPLRPQERLLA 217
           +G   AP      G  AYV+YTSGSTG PKGV VPH ++   V        L P + +L 
Sbjct: 129 KGGGEAPSVAVTEGDLAYVMYTSGSTGTPKGVAVPHGSVAALVG--ETGWGLGPGDSVLF 186

Query: 218 VTTVAFDIAALELYHPLLSGAAVVLAPKEAVPQPSAVLDLIARHGVTTVQGTPSLWQLLV 277
               AFDI+  E++ PL SGA VV+A        +AV   IA  GVT V  T  L+++L 
Sbjct: 187 HAPHAFDISLFEVWVPLASGARVVIAEPGVAVDAAAVRRHIAA-GVTHVHVTAGLFRVLA 245

Query: 278 GHDAEALRGL-RMLVGGEALPLSLAEALRALTDDLV--NLYGPTETTI---WSXXXXXXX 331
             + E   G   +L GG+ +PL     +RA   ++   +LYGPTE ++   W        
Sbjct: 246 DEEPECFNGAHEVLTGGDVVPLEAVARVRAACPEVRVRHLYGPTEVSLCATWHLLEPGEG 305

Query: 332 XXXXXPIGRPIANTRVYVLDDGLQPVAPGVVGELYIAGAGLARGYLDRPALTAERFPADP 391
                P+G P+AN +VYVLD  LQPV PGV GELYIAGAGLARGYL R  L+AERF A P
Sbjct: 306 TDRVLPVGSPLANRQVYVLDAFLQPVPPGVAGELYIAGAGLARGYLKRAGLSAERFVACP 365

Query: 392 YGLEPGGRMYRTGDLVRWNPDGELEFVGRADHQVKVRGFRIEPGEIEKVLTDHPDIAQAA 451
           +    G RMYRTGDL RW  DGEL F GRAD QVK+RGFR+E GE+E  L   P +AQA 
Sbjct: 366 FA--DGERMYRTGDLARWTDDGELAFAGRADAQVKIRGFRVELGEVEAALAAQPAVAQAV 423

Query: 452 VVVREDQPGDARLVAYVVT-GGSADA 476
           VV RE +PG+ RLV Y+V  GG  D+
Sbjct: 424 VVAREGRPGEKRLVGYLVPHGGQPDS 449


>15_0 gi|5915760|sp|O68006|BACA_BACLI Bacitracin synthetase 1 (BA1)
           [Includes: ATP-dependent isoleucine adenylase (IleA)
           (Isoleucine activase); ATP-dependent cysteine adenylase
           (CysA) (Cysteine activase); ATP-dependent leucine
           adenylase (LeuA) (Leucine activase); ATP-dependent
           glutamate adenylase (GluA) (Glutamate activase);
           ATP-dependent isoleucine adenylase (IleA) (Isoleucine
           activase); Glutamate racemase ](4644 5158)
          Length = 515

 Score =  231 bits (590), Expect = 1e-65,   Method: Composition-based stats.
 Identities = 152/433 (35%), Positives = 228/433 (52%), Gaps = 24/433 (5%)

Query: 44  GDDSLTYAEXXXXXXXXXXXXXXEGAGPDRLVALALPRTXXXXXXXXXXXKTGAAYLPLD 103
           G   +TY E              +G G   + A+   R+           K G  YLP+D
Sbjct: 45  GAQRMTYRELNEKANQTARLLREKGIGRGSIAAIIADRSFEMIIGIIGILKAGGTYLPID 104

Query: 104 PDHPAARLSHVLGDARPALLLTDTRTEQHLPADADTRRLALDSAEVRALLADCPDTDPAE 163
           P+ P  R+ ++L ++  ALL+T       L    D + + L S E+  L         +E
Sbjct: 105 PETPRDRIDYMLKNSGAALLVT----TDSLLKPFDIKTVDLCSDELHLL---------SE 151

Query: 164 EGVTPAPGSA--AYVIYTSGSTGRPKGVVVPHSALVNFVTAMRRQAPLRPQERLLAVTTV 221
           E +     S+  AY++YTSGSTG PKGVV+PH +    V        +   + +L ++  
Sbjct: 152 ENLPRVNRSSDTAYIVYTSGSTGTPKGVVIPHYSAARVVKNTN-YIDITGNDVILQLSNY 210

Query: 222 AFDIAALELYHPLLSGAAVVLAPKEAVPQPSAVLDLIARHGVTTVQGTPSLWQLLVGHDA 281
           +FD +  +++  LL+GA++VL  KE V     + ++I +  V+ +  T +L+  L   + 
Sbjct: 211 SFDGSVFDIFGALLNGASLVLIEKETVLNTHELAEVIKKEQVSVMFITTALFNTLADINI 270

Query: 282 EALRGLR-MLVGGE--ALPLSLAEALRALTDDLVNLYGPTETTIWSX---XXXXXXXXXX 335
             L  LR +L GGE  ++P           D L+++YGPTE+T+++              
Sbjct: 271 GCLAKLRKILFGGERASIPHVRKVLDHVGRDKLIHVYGPTESTVYATYYFINEIDDEAET 330

Query: 336 XPIGRPIANTRVYVLDDGLQPVAPGVVGELYIAGAGLARGYLDRPALTAERFPADPYGLE 395
            PIG P+ANT V ++D+  + +  GV GEL IAG GL++GYL+R  LTAE+F   P+   
Sbjct: 331 IPIGSPLANTSVLIMDEAGKLLPIGVPGELCIAGDGLSKGYLNREELTAEKFIPHPF--I 388

Query: 396 PGGRMYRTGDLVRWNPDGELEFVGRADHQVKVRGFRIEPGEIEKVLTDHPDIAQAAVVVR 455
           PG R+Y+TGDL +W PDG +EF+GR DHQVK+RGFRIE GEIE  L  H DI +  V VR
Sbjct: 389 PGERLYKTGDLAKWLPDGNIEFIGRIDHQVKIRGFRIELGEIESRLEMHEDINETIVTVR 448

Query: 456 EDQPGDARLVAYV 468
           ED+     + AY+
Sbjct: 449 EDEESRPYICAYI 461


>91_0 gi|396483|emb|CAA49818.1| srfA3 [Bacillus subtilis](442 961)
          Length = 520

 Score =  231 bits (589), Expect = 2e-65,   Method: Composition-based stats.
 Identities = 165/491 (33%), Positives = 240/491 (48%), Gaps = 45/491 (9%)

Query: 2   AQEHH-QLLDTWLDTAVEVGPDLXXXXXXXXXXXXXXXXXXXXGDDSLTYAEXXXXXXXX 60
           AQ H  + L  W   AV   PD                        +L+Y E        
Sbjct: 17  AQAHETKPLTYWFKEAVNANPD---------------APALTYSGQTLSYRELDEEANRI 61

Query: 61  XXXXXXEGAGPDRLVALALPRTXXXXXXXXXXXKTGAAYLPLDPDHPAARLSHVLGDARP 120
                  GAG   +VAL   R+           K GAAYLP+DP  P  R+S++L D+  
Sbjct: 62  ARRLQKHGAGKGSVVALYTKRSLELVIGILGVLKAGAAYLPVDPKLPEDRISYMLADSAA 121

Query: 121 ALLLTDTRTEQH---LPADADTRRLALDSAEVRALLADCPDTDPAEEGVTPA----PGSA 173
           A LLT    ++    LP    T  L +D             T   E+   PA    P   
Sbjct: 122 ACLLTHQEMKEQAAELPYTGTT--LFIDD-----------QTRFEEQASDPATAIDPNDP 168

Query: 174 AYVIYTSGSTGRPKGVVVPHSALVNFVTAMRRQAPLRPQERLLAVTTVAFDIAALELYHP 233
           AY++YTSG+TG+PKG +  H+ +   V  +   A    Q+  L+V+  AFD    + Y  
Sbjct: 169 AYIMYTSGTTGKPKGNITTHANIQGLVKHVDYMA-FSDQDTFLSVSNYAFDAFTFDFYAS 227

Query: 234 LLSGAAVVLAPKEAVPQPSAVLDLIARHGVTTVQGTPSLWQLLVGHDAEALRGLR-MLVG 292
           +L+ A +++A +  +     + DLI +  V  +  T +L+ LL     + ++GLR +L G
Sbjct: 228 MLNAARLIIADEHTLLDTERLTDLILQENVNVMFATTALFNLLTDAGEDWMKGLRCILFG 287

Query: 293 GEALPLS-LAEALRAL-TDDLVNLYGPTETTIWSXXXXX---XXXXXXXPIGRPIANTRV 347
           GE   +  + +ALR +    L+N YGPTE T+++               PIG+PI+N  V
Sbjct: 288 GERASVPHVRKALRIMGPGKLINCYGPTEGTVFATAHVVHDLPDSISSLPIGKPISNASV 347

Query: 348 YVLDDGLQPVAPGVVGELYIAGAGLARGYLDRPALTAERFPADPYGLEPGGRMYRTGDLV 407
           Y+L++  Q    G VGEL I+G G+++GY++R  LT E+F  +P+  +PG  +YRTGDL 
Sbjct: 348 YILNEQSQLQPFGAVGELCISGMGVSKGYVNRADLTKEKFIENPF--KPGETLYRTGDLA 405

Query: 408 RWNPDGELEFVGRADHQVKVRGFRIEPGEIEKVLTDHPDIAQAAVVVREDQPGDARLVAY 467
           RW PDG +E+ GR D QVK+RG RIE  EIEK L ++P +  A VV    + GDA + AY
Sbjct: 406 RWLPDGTIEYAGRIDDQVKIRGHRIELEEIEKQLQEYPGVKDAVVVADRHESGDASINAY 465

Query: 468 VVTGGSADARD 478
           +V      A D
Sbjct: 466 LVNRTQLSAED 476


>134_0 gi|6449056|gb|AAF08796.1|AF184956_3 MycB [Bacillus subtilis](3262
           3793)
          Length = 532

 Score =  230 bits (586), Expect = 4e-65,   Method: Composition-based stats.
 Identities = 163/448 (36%), Positives = 225/448 (50%), Gaps = 39/448 (8%)

Query: 46  DSLTYAEXXXXXXXXXXXXXXEGAGPDRLVALALPRTXXXXXXXXXXXKTGAAYLPLDPD 105
           +SLTY E              EG    +LV +   R+           K G AYLP+DPD
Sbjct: 47  ESLTYGELNKRANQLAQALRVEGVQAGQLVGIMAERSLEMIIGIFGILKAGGAYLPIDPD 106

Query: 106 HPAARLSHVLGDARPALLLTDTRTEQHLPADADTRRLALDSAEVRALLADCPDTDPAEEG 165
            P  R+ ++  D+   +LLT       LP + +     ++  E +A      +TD     
Sbjct: 107 SPVERIHYIARDSGINILLT----HGELPENLNFSGTCINMKEEQAY----HETD-INLA 157

Query: 166 VTPAPGSAAYVIYTSGSTGRPKGV----VVPHSALVNFVTAMRRQAPLRPQERLLAVTTV 221
           V       AY IYTSG+TG PKG     ++ H  +++ +  +R  A     + +L V  +
Sbjct: 158 VPCQFDQLAYCIYTSGTTGTPKGTPKGTLIEHRQVIHLIEGLR-NAVYSAYDGVLHVAML 216

Query: 222 A---FDIAALELYHPLLSGAAVVLAPKEAVPQPSAVLDLIARHGVTTVQGTPSLWQLLVG 278
           A   FD +  ++Y  LL G  + + PKEAV    A+     +H +    GTP+  +LLV 
Sbjct: 217 APYYFDASVQQIYASLLLGHTLFIVPKEAVSDGEALCQYYRQHRIDVTDGTPAHLKLLVA 276

Query: 279 -HDAEALRGLRMLVGGEALP-------LSLAEALRALTDDLVNLYGPTET-------TIW 323
             D E +    +L+GGEALP       + L  A RA    + N+YGPTET        I 
Sbjct: 277 ADDGEGVPLRHLLIGGEALPKTTVTKFIHLFGADRA-APAITNVYGPTETCVDASLFNIE 335

Query: 324 SXXXXXXXXXXXXPIGRPIANTRVYVLDD--GLQPVAPGVVGELYIAGAGLARGYLDRPA 381
                        PIG+P+ N R+Y+LD    LQPV  GV GELYIAG G+ RGYL+ P 
Sbjct: 336 VSADAWTRSQVHIPIGKPLGNNRMYILDSQQKLQPV--GVQGELYIAGDGVGRGYLNLPE 393

Query: 382 LTAERFPADPYGLEPGGRMYRTGDLVRWNPDGELEFVGRADHQVKVRGFRIEPGEIEKVL 441
           LT ++F  DP+   P GRMYRTGDL R  PDG +EF+ R DHQVK+ GFRIE GEIE ++
Sbjct: 394 LTNKKFVNDPF--VPSGRMYRTGDLARLLPDGNIEFIERVDHQVKIHGFRIELGEIESIM 451

Query: 442 TDHPDIAQAAVVVREDQPGDARLVAYVV 469
            + P+I +A   V ED  G+  +  Y V
Sbjct: 452 LNIPEIQEAVASVLEDADGEHYICGYYV 479


>71_0 gi|3080743|gb|AAD04758.1| lichenysin synthetase B; LicB [Bacillus
           licheniformis](443 955)
          Length = 513

 Score =  229 bits (583), Expect = 9e-65,   Method: Composition-based stats.
 Identities = 148/399 (37%), Positives = 213/399 (53%), Gaps = 23/399 (5%)

Query: 76  ALALPRTXXXXXXXXXXXKTGAAYLPLDPDHPAARLSHVLGDARPALLLTDTRTEQHLPA 135
           A+ + R+           K G  Y+P+DP +P  R+  +L D+   ++LT          
Sbjct: 78  AIMMERSLEAAVSMLAVLKAGGVYVPIDPGYPEERIRFLLEDSGSKIVLTK--------- 128

Query: 136 DADTRRLALDSAEVRALLA-DCPDTDPAEEGVTPAPGSAAYVIYTSGSTGRPKGVVVPHS 194
             D+ +++L+  EV A+ A D    D A       P   AY IYTSGSTGRPKGV+V H 
Sbjct: 129 --DSTQISLEGYEVLAVNAMDAEKEDAANLEHVNKPEDLAYYIYTSGSTGRPKGVMVEHR 186

Query: 195 ALVNFVTAMRRQAPLRPQERLLAVTTVAFDIAALELYHPLLSGAAVVLAPKEAVPQPSAV 254
            +V  V       PL+   ++     V+FD +  E++  LL+G  +   PKE +      
Sbjct: 187 NIVRLVKNAG-CIPLKSGVKMAQTGAVSFDASTFEVFGALLNGGTLYPVPKETLLDGKRF 245

Query: 255 LDLIARHGVTTVQGTPSLWQLLVGHDAEALRGLR-MLVGGEALPLSLAEALRALTDDLV- 312
              +   G+TT+  T  L+  L   D      L  +++GG+AL   +   ++  + +L  
Sbjct: 246 NMFLKETGITTMWLTSPLFNQLAQQDPGMFATLNDLIIGGDALVPGIVNRVKRESPELSL 305

Query: 313 -NLYGPTETTIWSX-XXXXXXXXXXXPIGRPIANTRVYVLDD--GLQPVAPGVVGELYIA 368
            N YGPTE T +S             PIG+PI N+  Y++D+   LQP+  GV GEL + 
Sbjct: 306 WNGYGPTENTTFSTCFLIDQAYERTIPIGKPIGNSTAYIVDEYGSLQPI--GVPGELCVG 363

Query: 369 GAGLARGYLDRPALTAERFPADPYGLEPGGRMYRTGDLVRWNPDGELEFVGRADHQVKVR 428
           G G+ARGYL++P LT E+F  DP+    G RMYRTGDL +W PDG +EF+GR DHQVKVR
Sbjct: 364 GDGVARGYLNQPELTDEKFVGDPFA--EGKRMYRTGDLAKWLPDGNIEFLGRIDHQVKVR 421

Query: 429 GFRIEPGEIEKVLTDHPDIAQAAVVVREDQPGDARLVAY 467
           GFRIE GE+E  L     I++AA V+RE+  G+  + AY
Sbjct: 422 GFRIELGEVEAALARLEGISEAAAVIRENNAGENEICAY 460


>119_0 gi|16040971|dbj|BAB69699.1| iturin A synthetase B [Bacillus
           subtilis](3261 3788)
          Length = 528

 Score =  227 bits (578), Expect = 3e-64,   Method: Composition-based stats.
 Identities = 141/418 (33%), Positives = 209/418 (50%), Gaps = 27/418 (6%)

Query: 48  LTYAEXXXXXXXXXXXXXXEGAGPDRLVALALPRTXXXXXXXXXXXKTGAAYLPLDPDHP 107
            TY E              +G   D+LV +   R+           K G AYLP+DPD P
Sbjct: 49  FTYEELNRRANQLARTLQAKGVQADQLVGIMTERSLEMVVGILGVLKAGGAYLPIDPDSP 108

Query: 108 AARLSHVLGDARPALLLTDTRTEQHLPADADTRRLALDSAEVRALLADCPDTDPAEEGVT 167
           + R+ ++L D+  ++LL   +    L  D       +D  E             +   ++
Sbjct: 109 SERIRYILNDSSISVLLYCGK----LQDDIGFSGTCIDLMEEHFY-----HEKDSSLALS 159

Query: 168 PAPGSAAYVIYTSGSTGRPKGVVVPHSALVNFVTAMRRQ--APLRPQERLLAVTTVAFDI 225
                 AY IYTSG+TG+PKG ++ H  +++ +  + RQ  +    +  +  +    FD 
Sbjct: 160 YQSSQLAYAIYTSGTTGKPKGTLIEHRQVIHLIEGLSRQVYSAYDAELNIAMLAPYYFDA 219

Query: 226 AALELYHPLLSGAAVVLAPKEAVPQPSAVLDLIARHGVTTVQGTPSLWQLLVGH-DAEAL 284
           +  ++Y  LLSG  + + PKE V   +A+     +H +    GTP+  +LL+   D + +
Sbjct: 220 SVQQMYASLLSGHTLFIVPKEIVSDGAALCRYYRQHSIDITDGTPAHLKLLIAAGDLQGV 279

Query: 285 RGLRMLVGGEALPLSLAEALRALTDD------LVNLYGPTET-------TIWSXXXXXXX 331
               +L+GGEAL  +    L+ L  +      + N+YGPTET        I         
Sbjct: 280 TLQHLLIGGEALSKTTVNKLKQLFGEHGAAPGITNVYGPTETCVDASLFNIECSSDAWAR 339

Query: 332 XXXXXPIGRPIANTRVYVLDDGLQPVAPGVVGELYIAGAGLARGYLDRPALTAERFPADP 391
                PIG+P+   R+Y+LD   +    GV GELYIAG G+ RGYL+ P LT E+F ADP
Sbjct: 340 SQNYVPIGKPLGRNRMYILDSKKRLQPKGVQGELYIAGDGVGRGYLNLPELTDEKFVADP 399

Query: 392 YGLEPGGRMYRTGDLVRWNPDGELEFVGRADHQVKVRGFRIEPGEIEKVLTDHPDIAQ 449
           +   P  RMYRTGDL R  PDG +E++GR DHQVK++GFRIE GEIE V+ + PDI +
Sbjct: 400 F--VPEDRMYRTGDLARLLPDGNIEYIGRIDHQVKIQGFRIELGEIESVMLNVPDIQE 455


>96_0 gi|3510629|gb|AAC80285.1| syringomycin synthetase [Pseudomonas
           syringae pv. syringae](4700 5231)
          Length = 532

 Score =  226 bits (577), Expect = 4e-64,   Method: Composition-based stats.
 Identities = 166/444 (37%), Positives = 226/444 (50%), Gaps = 22/444 (4%)

Query: 44  GDDSLTYAEXXXXXXXXXXXXXXEGAGPDRLVALALPRTXXXXXXXXXXXKTGAAYLPLD 103
           G   L+YAE               G  PD  VA+ + R            K GAAY+PLD
Sbjct: 45  GAQRLSYAELNRQANRVAHHLISLGIKPDDRVAICVERGVEMLIGVLGVLKAGAAYVPLD 104

Query: 104 PDHPAARLSHVLGDARPALLLTDTRTEQHLPADADTRRLALDSAEVRALLADCPDTDPAE 163
           P +PA RL++++ D+ P+ LL     + HLP   D   + LD  + R  L++  D +P  
Sbjct: 105 PAYPAERLAYMIEDSTPSALLAQRDVQAHLPT-LDLPLVLLDEDQ-RTTLSE-RDDNPVV 161

Query: 164 EGVTPAPGSAAYVIYTSGSTGRPKGVVVPHSALVNFVTAMRRQAPLRPQERLLAVTTVAF 223
           E  T    + AYVIYTSGSTG PKGV+V H  L     A  +   L      L +    F
Sbjct: 162 E--TLGAHNLAYVIYTSGSTGVPKGVMVEHRGLFAVSAAWEQLYALHAPLNHLQMAGF-F 218

Query: 224 DIAALELYHPLLSGAAVVLAPKEAVPQPSAVLDLIARHG------VTTVQGTPSLWQLLV 277
           D+ + +L   L  G  +VL P+E +  P A+  L++         V  V      W    
Sbjct: 219 DVFSADLIRSLAFGGTLVLCPRETLMDPPALYRLLSEESIGFADFVLAVLNALLGWVEET 278

Query: 278 GHDAEALRGLRMLVGGEALPLSLAEALRALTDD---LVNLYGPTETTIWSX---XXXXXX 331
           GHD   +R   ++ G +      A  LR L  D   +V  YG TE +I S          
Sbjct: 279 GHDLSFMR--TVVCGSDIWTAHSARQLRKLCGDHVQVVQAYGVTEASIDSTCFEFEATSQ 336

Query: 332 XXXXXPIGRPIANTRVYVLDDGLQPVAPGVVGELYIAGAGLARGYLDRPALTAERFPADP 391
                PIGR +ANTR+Y+LD+  Q V PGV GELYI GAG+ARGYL+ P LTAERF  +P
Sbjct: 337 VDGVLPIGRALANTRIYLLDELGQAVPPGVAGELYIGGAGIARGYLNLPQLTAERFMDNP 396

Query: 392 YGLEPGGRMYRTGDLVRWNPDGELEFVGRADHQVKVRGFRIEPGEIEKVLTDHPDIAQAA 451
           +    G R+YR+GD+ R+  DG +EF+GR D Q K+RG R+E GEIE  L +   + ++ 
Sbjct: 397 F--VAGERLYRSGDMARYRADGNIEFLGRNDSQAKLRGLRLELGEIEARLAEVAGVRESL 454

Query: 452 VVVREDQPGDARLVAYVVTGGSAD 475
           VV+RED  G  +L+AY V   + D
Sbjct: 455 VVIREDSGGTPKLIAYFVEYATRD 478


>86_0 gi|396481|emb|CAA49816.1| srfA1 [Bacillus subtilis](1481 2000)
          Length = 520

 Score =  225 bits (573), Expect = 1e-63,   Method: Composition-based stats.
 Identities = 148/440 (33%), Positives = 232/440 (52%), Gaps = 17/440 (3%)

Query: 46  DSLTYAEXXXXXXXXXXXXXXEGAGPDRLVALALPRTXXXXXXXXXXXKTGAAYLPLDPD 105
           +SLTY E               GAG  R  A+   R+           K+G+AY+P+DP+
Sbjct: 47  ESLTYRELNERANRLARGILSLGAGEGRTAAVLCERSMDMIVSILAVLKSGSAYVPIDPE 106

Query: 106 HPAARLSHVLGDARPALLLTDTRTEQHLPADADTRRLALDSAEVRALLADCPDTDPAEEG 165
           HP  R+ H   D+   +LLT  R  + L  +A+ + + + + E  +  AD      A   
Sbjct: 107 HPIQRMQHFFRDSGAKVLLTQ-RKLKALAEEAEFKGVIVLADEEESYHAD------ARNL 159

Query: 166 VTPAPGSA-AYVIYTSGSTGRPKGVVVPHSALVNFVTAMRRQAPLRPQERLLAVTTVAFD 224
             P   +A A + YTSG+TG PKG +V H+ ++  V      + +  Q+ +L ++   FD
Sbjct: 160 ALPLDSAAMANLTYTSGTTGTPKGNIVTHANILRTVKETNYLS-ITEQDTILGLSNYVFD 218

Query: 225 IAALELYHPLLSGAAVVLAPKEAVPQPSAVLDLIARHGVTTVQGTPSLWQLLVGHDAEAL 284
               +++  LL+GA +VL PKE V   + +  +I R  ++ +  T +L+ LLV  +   L
Sbjct: 219 AFMFDMFGSLLNGAKLVLIPKETVLDMARLSRVIERENISILMITTALFHLLVDLNPACL 278

Query: 285 RGLR-MLVGGEALPLS-LAEALRAL-TDDLVNLYGPTETTIWSX---XXXXXXXXXXXPI 338
             LR ++ GGE   +  + +AL+ +    L+++YGP+E+T+++               PI
Sbjct: 279 STLRKIMFGGERASVEHVRKALQTVGKGKLLHMYGPSESTVFATYHPVDELEEHTLSVPI 338

Query: 339 GRPIANTRVYVLDDGLQPVAPGVVGELYIAGAGLARGYLDRPALTAERFPADPYGLEPGG 398
           G+P++NT VY+LD        G+ GEL + G GL +GY +RP LT E+F   P+    G 
Sbjct: 339 GKPVSNTEVYILDRTGHVQPAGIAGELCVTGEGLVKGYYNRPELTEEKFVPHPF--TSGE 396

Query: 399 RMYRTGDLVRWNPDGELEFVGRADHQVKVRGFRIEPGEIEKVLTDHPDIAQAAVVVREDQ 458
           RMY+TGDL RW P+G +EF+GR DHQVK+RG  IE GEIE  L  H  + ++ V+  +  
Sbjct: 397 RMYKTGDLARWLPNGTIEFIGRIDHQVKIRGQAIELGEIEHQLQTHDRVQESVVLAVDQG 456

Query: 459 PGDARLVAYVVTGGSADARD 478
            GD  L AY V  G   +++
Sbjct: 457 AGDKLLCAYYVGEGDISSQE 476


>16_0 gi|5915761|sp|O68007|BACB_BACLI Bacitracin synthetase 2 (BA2)
           [Includes: ATP-dependent lysine adenylase (LysA) (Lysine
           activase); ATP-dependent D-ornithine adenylase (D-OrnA)
           (D-ornithine activase); Ornithine racemase ](498 1008)
          Length = 511

 Score =  225 bits (573), Expect = 1e-63,   Method: Composition-based stats.
 Identities = 151/449 (33%), Positives = 228/449 (50%), Gaps = 34/449 (7%)

Query: 45  DDSLTYAEXXXXXXXXXXXXXXEGAGPDRLVALALPRTXXXXXXXXXXXKTGAAYLPLDP 104
           D  LTY E              +G  PD +VA+   R+           K G AYLP+DP
Sbjct: 46  DQQLTYRELNEKANQLAWLLREKGVKPDTIVAIMTDRSLEMIIGIIGILKAGGAYLPIDP 105

Query: 105 DHPAARLSHVLGDARPALLLTDTRTEQHLPADADTRRLALDSAEVRALLAD-CPDTDPAE 163
           D+P  R+ ++L D+   +++     ++   +  D R+L + + + R+   +  P+ + A 
Sbjct: 106 DYPEDRVKYMLEDSGADMVVI----QEPFKSKIDGRQL-ITAEDTRSFSKENLPNVNKAS 160

Query: 164 EGVTPAPGSAAYVIYTSGSTGRPKGVVVPHSALVNFVTAMRRQAPLRPQERLLAVTTVAF 223
           +         AYVIYTSGS+GRPKGV+  H  +V++V A  ++ PL   + +L V + +F
Sbjct: 161 D--------LAYVIYTSGSSGRPKGVMTTHRNVVHYVDAFTKRIPLSEHDTVLQVVSFSF 212

Query: 224 DIAALELYHPLLSGAAVVLAPKEAVPQPSAVLDLIARHGVTTVQGTPSLW------QLLV 277
           D  + E+Y  L     +V++ K +      ++  I ++ VT V  +P L       Q L 
Sbjct: 213 DAFSEEVYPILACSGRLVISRKVSDLNIDELVKTIGKYRVTLVSCSPLLLNEIDKNQHLT 272

Query: 278 GHDAEALRGLRMLVGGEALPLSLAEALRALTDDLVNLYGPTETTI---WSXXXXXXXXXX 334
            H       ++ + GG+ L     E +     D+ N YGPTE T+   +           
Sbjct: 273 FHPQ-----MKFISGGDVLKFEYVENIIK-GADVYNSYGPTEATVCATYYQLSSADRKKT 326

Query: 335 XXPIGRPIANTRVYVLDDGLQPVAPGVVGELYIAGAGLARGYLDRPALTAERFPADPYGL 394
             PIG+P++N +VY+ D   +P   GV GEL I G G+ARGYL+   LT   F  D    
Sbjct: 327 SIPIGKPLSNYKVYIADQYGRPQPVGVPGELLIGGEGVARGYLNHETLTKAAFVVD---- 382

Query: 395 EPGGRMYRTGDLVRWNPDGELEFVGRADHQVKVRGFRIEPGEIEKVLTDHPDIAQAAVVV 454
           E G R+YRTGDL RW  DG +EF+GR D QVK+RG+RIE  EIE  L  + +I +A VV 
Sbjct: 383 ESGERVYRTGDLARWLSDGNIEFLGRIDSQVKIRGYRIELEEIEHRLLMNDNINEAIVVA 442

Query: 455 REDQPGDARLVAYVVTGGSADARDEQVEQ 483
           +EDQ     L AY+    + +A  EQV++
Sbjct: 443 KEDQENSKYLCAYIAF-NNKNADIEQVQE 470


>56_0 gi|3724089|emb|CAA09819.1| fengycin synthetase [Bacillus
           subtilis](1478 1999)
          Length = 522

 Score =  224 bits (572), Expect = 2e-63,   Method: Composition-based stats.
 Identities = 153/430 (35%), Positives = 224/430 (52%), Gaps = 19/430 (4%)

Query: 48  LTYAEXXXXXXXXXXXXXXEGAGPDRLVALALPRTXXXXXXXXXXXKTGAAYLPLDPDHP 107
           LTY +              +G     ++ L   R+           K G AYLP+DP++P
Sbjct: 49  LTYRDLNEKAERTATMLMKQGVRSGDIIGLMFDRSPDMVIGVLSILKAGGAYLPIDPEYP 108

Query: 108 AARLSHVLGDARPALLLTDTRTEQHLPADADTRRLALDSAEVRALLADCPDTDPAEEGVT 167
             R+S +L D+   +LLT+    +  PAD   + L L+ AE   +  D      A+E + 
Sbjct: 109 QERISFMLNDSGARILLTEHGHNK--PADYHGQILYLNDAENELISPDLK----AQETLA 162

Query: 168 PAPGSAAYVIYTSGSTGRPKGVVVPHSALVNFVTAMRRQAPLRPQERLLAVTTVAFDIAA 227
             P   AYVIYTSG+TG+PKGVVV H  +++ +           ++      +  FD + 
Sbjct: 163 DQP---AYVIYTSGTTGQPKGVVVEHRNVISLLKHQDLPFDFGSEDVWTLFHSYCFDFSV 219

Query: 228 LELYHPLLSGAAVVLAPKEAVPQPSAVLDLIARHGVTTVQGTPSLWQLLVGHD---AEAL 284
            E++  LL+G+ +V+  +E    P+A   L+   GVT +  TP+ +  L+  +    + L
Sbjct: 220 WEMFGALLNGSTLVVVSRETARDPNAFRLLLKNEGVTVLNQTPTAFYGLIHEEENHTDRL 279

Query: 285 RGLRMLVGGEAL-PLSLAEALRALTD-DLVNLYGPTETTI---WSXXXXXXXXXXXXPIG 339
               ++ GGEAL P  L        D DL+N+YG TETT+   +              IG
Sbjct: 280 HVRYVIFGGEALQPGMLVTWNEKYPDTDLINMYGITETTVHVTYKKLSSADIEKNKSNIG 339

Query: 340 RPIANTRVYVLDDGLQPVAPGVVGELYIAGAGLARGYLDRPALTAERFPADPYGLEPGGR 399
           +P+A  + YV+D  +     GV GELYI G G+ARGYL+R  LTA RF  +PY   PG R
Sbjct: 340 KPLATLQAYVMDAHMNLQPTGVPGELYIGGEGVARGYLNRDDLTAARFVPNPY--LPGDR 397

Query: 400 MYRTGDLVRWNPDGELEFVGRADHQVKVRGFRIEPGEIEKVLTDHPDIAQAAVVVREDQP 459
           +YRTGDL +    G+LE++GR D QVKVRG RIE GEI+  L   P I +AAV+ R+D+ 
Sbjct: 398 LYRTGDLAKRLASGDLEYMGRIDDQVKVRGHRIELGEIQASLLQLPIIKEAAVITRDDEQ 457

Query: 460 GDARLVAYVV 469
           G + + AY+V
Sbjct: 458 GQSAVYAYLV 467


>60_0 gi|39372|emb|CAA43838.1| grsB [Brevibacillus brevis](446 963)
          Length = 518

 Score =  222 bits (565), Expect = 9e-63,   Method: Composition-based stats.
 Identities = 141/435 (32%), Positives = 217/435 (49%), Gaps = 25/435 (5%)

Query: 45  DDSLTYAEXXXXXXXXXXXXXXEGAGPDRLVALALPRTXXXXXXXXXXXKTGAAYLPLDP 104
           D+ +TY E              +G   + ++ + + R+           K G A++P+DP
Sbjct: 46  DEKVTYRELHERSNQLARFLREKGVKKESIIGIMMERSVEMIVGILGILKAGGAFVPIDP 105

Query: 105 DHPAARLSHVLGDARPALLLTDTRTEQHLPADADTRRLALDSAEVRALLADCPDTDPAEE 164
           ++P  R+ ++L   R  L+LT    +       +T  + ++   +   L +  D     E
Sbjct: 106 EYPKERIGYMLDSVR--LVLTQRHLKDKFAFTKET--IVIEDPSISHELTEEIDYINESE 161

Query: 165 GVTPAPGSAAYVIYTSGSTGRPKGVVVPHSALVNFVTAMRRQAPLRPQERLLAVTTVAFD 224
            +        Y+IYTSG+TG+PKGV++ H  +VN +     +  +   +++L  T     
Sbjct: 162 DLF-------YIIYTSGTTGKPKGVMLEHKNIVNLLHFTFEKTNINFSDKVLQYTNAVLT 214

Query: 225 IAALELYHPLLSGAAVVLAPKEAVPQPSAVLDLIARHGVTTVQGTPSLWQLLVGHDAEAL 284
               + +  LLSG  + L  KE       + DL+ R  +  V   P  +   + ++ E +
Sbjct: 215 CVTKKFFSTLLSGGQLYLIRKETQRDVEQLFDLVKRENIE-VLSFPVAFLKFIFNEREFI 273

Query: 285 RGL-----RMLVGGEALPLSLAEALRALTDDLVNL---YGPTETTIWSXXX--XXXXXXX 334
                    ++  GE L ++  E  R L +  V+L   YGP+ET + +            
Sbjct: 274 NRFPTCVKHIITAGEQLVVN-NEFKRYLHEHNVHLHNHYGPSETHVVTTYTINPEAEIPE 332

Query: 335 XXPIGRPIANTRVYVLDDGLQPVAPGVVGELYIAGAGLARGYLDRPALTAERFPADPYGL 394
             PIG+PI+NT +Y+LD   Q    G+VGELYI+GA + RGYL+   LTAE+F ADP+  
Sbjct: 333 LPPIGKPISNTWIYILDQEQQLQPQGIVGELYISGANVGRGYLNNQELTAEKFFADPF-- 390

Query: 395 EPGGRMYRTGDLVRWNPDGELEFVGRADHQVKVRGFRIEPGEIEKVLTDHPDIAQAAVVV 454
            P  RMYRTGDL RW PDG +EF+GRADHQVK+RG RIE GEIE  L +   + +A V+ 
Sbjct: 391 RPNERMYRTGDLARWLPDGNIEFLGRADHQVKIRGHRIELGEIEAQLLNCKGVKEAVVID 450

Query: 455 REDQPGDARLVAYVV 469
           + D  G   L AYVV
Sbjct: 451 KADDKGGKYLCAYVV 465


>131_0 gi|6449055|gb|AAF08795.1|AF184956_2 MycA [Bacillus subtilis](2918
           3434)
          Length = 517

 Score =  221 bits (562), Expect = 2e-62,   Method: Composition-based stats.
 Identities = 152/476 (31%), Positives = 231/476 (48%), Gaps = 41/476 (8%)

Query: 5   HHQLLDTWLDTAVEVGPDLXXXXXXXXXXXXXXXXXXXXGDDSLTYAEXXXXXXXXXXXX 64
           H+  +  W +T  E  PD                     G++  TY +            
Sbjct: 21  HNDTVCQWFETQAEQRPD---------------DEAVIFGNERCTYGQLNERVNQLARTL 65

Query: 65  XXEGAGPDRLVALALPRTXXXXXXXXXXXKTGAAYLPLDPDHPAARLSHVLGDARPALLL 124
             +G   D+ VA+  P             K G AY+P+DP++P  R+ ++L D+   ++L
Sbjct: 66  RTKGVQADQFVAIICPHRIELIVGILAVLKAGGAYVPIDPEYPEDRIQYMLKDSEAKIVL 125

Query: 125 TDTRTEQHLPADADTRRLALDSAEVRALLADCPDTDPAEEGVTPAPGSAAYVIYTSGSTG 184
                 +HL  DAD   + LD  E  +   D  + +P     T      AY+IYTSGSTG
Sbjct: 126 AQLDLHKHLTFDADV--VLLD--EESSYHEDRSNLEP-----TCGANDLAYMIYTSGSTG 176

Query: 185 RPKGVVVPHSALVNFVTAMRRQAPLRPQERLLAVTTVAFDIAALELYHPLLSGAAVVLAP 244
            PKGV++ H  L N++   +       +      ++++FD+    ++ PL++G  +++  
Sbjct: 177 NPKGVLIEHRGLANYIEWAKEVYVNDEKTNFPLYSSISFDLTVTSIFTPLVTGNTIIVFD 236

Query: 245 KEAVPQPSAVLDLIARHG-VTTVQGTPSLWQLLVGH---DAEALRGLRMLVGGEALPLSL 300
            E     SAVL  I +   +  ++ TP+   +L      D   +R  +M+VGGE L   L
Sbjct: 237 GE---DKSAVLSTIMQDPRIDIIKLTPAHLHVLKEMKIADGTTIR--KMIVGGENLSTRL 291

Query: 301 AEALRALTD---DLVNLYGPTETTIWSXX---XXXXXXXXXXPIGRPIANTRVYVLDDGL 354
           A+++        D+ N YGPTE  +                 PIG P ANT +YVLD  +
Sbjct: 292 AQSVSEQFKGQLDIFNEYGPTEAVVGCMIYRYDTKRDRREFVPIGSPAANTSIYVLDASM 351

Query: 355 QPVAPGVVGELYIAGAGLARGYLDRPALTAERFPADPYGLEPGGRMYRTGDLVRWNPDGE 414
             V  GV GE+YI GAG+ARGY +RP LTAE+F  +P+   PG  MY+TGDL +   DG 
Sbjct: 352 NLVPVGVPGEMYIGGAGVARGYWNRPDLTAEKFVHNPFA--PGTIMYKTGDLAKRLRDGN 409

Query: 415 LEFVGRADHQVKVRGFRIEPGEIEKVLTDHPDIAQAAVVVREDQPGDARLVAYVVT 470
           L ++GR D QVK+RG RIE GE+E  +     + +A V+ RE++ G  +L AY V+
Sbjct: 410 LIYLGRIDEQVKIRGHRIELGEVEAAMHKVEAVQKAVVLAREEEDGLQQLCAYYVS 465


>70_0 gi|3080742|gb|AAD04757.1| lichenysin synthetase A; LicA [Bacillus
           licheniformis](2523 3030)
          Length = 508

 Score =  220 bits (561), Expect = 3e-62,   Method: Composition-based stats.
 Identities = 160/434 (36%), Positives = 220/434 (50%), Gaps = 29/434 (6%)

Query: 49  TYAEXXXXXXXXXXXXXXEGAGPDRLVALALPRTXXXXXXXXXXXKTGAAYLPLDPDHPA 108
           TY E              +GA P++ + + +  +           K GAAY+P+DP +PA
Sbjct: 50  TYKELNARANRLARLLIEKGARPEQRIGIMVKPSLEMAAGVLAILKAGAAYVPIDPSYPA 109

Query: 109 ARLSHVLGDARPALLLTDTRTEQHLPADADTRRLALDSAEVRALLADCPDTDPAEEGVTP 168
            R+ +VL D+   LLLT T      P +     L LDS     +  D        + V P
Sbjct: 110 ERIGYVLKDSGAELLLTQTNLAA--PEEFSGETLLLDSMLSEEITKD--------DEVNP 159

Query: 169 APGSA----AYVIYTSGSTGRPKGVVVPHSALVNFVTAMRRQAPLRPQERLLAVTTVAFD 224
             G+     AY+IYTSG+TG+PKGV+V H +LVN          +  Q++        FD
Sbjct: 160 QAGTQSDNLAYLIYTSGTTGQPKGVMVEHRSLVNLCYWHNDAFKVTEQDKSAKYAGFGFD 219

Query: 225 IAALELYHPLLSGAAVVLAPKEAVPQPSAVLDLIARHGVTTVQGTPS-LWQLLVGHDAEA 283
            +  E++   ++GA + +   EA+      L+        T+   P+ L +  +  D ++
Sbjct: 220 ASVWEMFPYWIAGAELHII-DEAIRMDITRLNQYFEENKITITFLPTQLCEQFMELDNQS 278

Query: 284 LRGLRMLVGGEALPLSLAEALRALTDDLVNLYGPTETTIWSXXXXXXXXXXXXPIGRPIA 343
           LR L  L GG+ L      A R+ T  LVN YGPTE T+ +             IG+PIA
Sbjct: 279 LRVL--LTGGDKLKRI---AKRSYT--LVNNYGPTENTVVATSTAIDPDKGMLSIGKPIA 331

Query: 344 NTRVYVL--DDGLQPVAPGVVGELYIAGAGLARGYLDRPALTAERFPADPYGLEPGGRMY 401
           NTR YVL  ++ +QPV  GV GEL IA  GLARGYL++P  TA+RF  DP+   PG RMY
Sbjct: 332 NTRAYVLGQNNEVQPV--GVAGELCIAARGLARGYLNKPEETAKRFTEDPF--VPGERMY 387

Query: 402 RTGDLVRWNPDGELEFVGRADHQVKVRGFRIEPGEIEKVLTDHPDIAQAAVVVREDQPGD 461
           RTGD V+W  DG LE++GR D QVK+RGFRIE  EIE  L    ++ +A V   ED  G+
Sbjct: 388 RTGDAVKWLEDGRLEYIGRIDQQVKIRGFRIELSEIEVQLARLSEVQEAVVTDIEDACGN 447

Query: 462 ARLVAYVVTGGSAD 475
             L  YVV     D
Sbjct: 448 KALCGYVVANEQLD 461


>121_0 gi|16040972|dbj|BAB69700.1| iturin A synthetase C [Bacillus
           subtilis](239 756)
          Length = 518

 Score =  220 bits (560), Expect = 4e-62,   Method: Composition-based stats.
 Identities = 149/445 (33%), Positives = 222/445 (49%), Gaps = 31/445 (6%)

Query: 44  GDDSLTYAEXXXXXXXXXXXXXXEGAGPDRLVALALPRTXXXXXXXXXXXKTGAAYLPLD 103
           G+   TY +              +G   DRL A+                K G AY+P+D
Sbjct: 47  GEKQFTYRQLNERANQLARTLRKKGVKTDRLTAIICEHEIELVVGILAVLKAGGAYVPID 106

Query: 104 PDHPAARLSHVLGDARPALLLTDTRTEQHLPADADTRRLALDSAEVRALLADCPDTDPAE 163
           PD+P  R+ +++ D++  ++LT +  ++ L        L  +S+               E
Sbjct: 107 PDYPKHRIQYIVEDSQADIVLTQSHLQKQLELAGTMVFLDQESSY-------------HE 153

Query: 164 EGVTPAPGSA----AYVIYTSGSTGRPKGVVVPHSALVNFVTAMRRQAPLRPQERLLAVT 219
           +G    P S+    AYVIYTSGSTG+PKGV + H  L N++   RR      +      +
Sbjct: 154 DGSYLEPISSTKDLAYVIYTSGSTGKPKGVAIEHQGLTNYIWWARRVYVKGEKTNFPLYS 213

Query: 220 TVAFDIAALELYHPLLSGAAVVLAPKEAVPQPSAVLD-LIARHGVTTVQGTPSLWQLLVG 278
           ++AFD+    ++ PL++G A+++   E     +A+LD +I       ++ TP+  QLL  
Sbjct: 214 SIAFDLTITSVFTPLITGNAIIVYGGE---NSTALLDSIIQDSRADIIKLTPAHLQLLKE 270

Query: 279 HDAEALRGLR-MLVGGEALPLSLAEALRALTD---DLVNLYGPTETTIWSXXXX---XXX 331
            +  A   +R  +VGG+ L   LA ++        ++ N YGPTET +            
Sbjct: 271 INIPAECTIRKFIVGGDNLSTRLARSISGKFGGKIEIFNEYGPTETVVGCMIYSFDPQND 330

Query: 332 XXXXXPIGRPIANTRVYVLDDGLQPVAPGVVGELYIAGAGLARGYLDRPALTAERFPADP 391
                PIG    N  ++VLD  ++PV  GV GE+YI+G G+ARGYL+R  LTAERF   P
Sbjct: 331 RRESVPIGTAADNMNIFVLDKSMKPVPAGVPGEIYISGDGIARGYLNRAELTAERFLQHP 390

Query: 392 YGLEPGGRMYRTGDLVRWNPDGELEFVGRADHQVKVRGFRIEPGEIEKVLTDHPDIAQAA 451
           +   P  +MYRTGDL R  PDG +E++GR DHQVK+RG+RIE GE+E      P I Q A
Sbjct: 391 F--VPEVKMYRTGDLARRLPDGNIEYLGRIDHQVKIRGYRIEIGEVESAFFQIPPI-QEA 447

Query: 452 VVVREDQPGDARLVAYVVTGGSADA 476
           +V  ++  G+  L AY     S  A
Sbjct: 448 LVTAQETNGETSLCAYYTAQHSLTA 472


>111_0 gi|9937227|gb|AAG02358.1|AF210249_17 peptide synthetase NRPS6
           [Streptomyces verticillus](491 1010)
          Length = 520

 Score =  219 bits (558), Expect = 6e-62,   Method: Composition-based stats.
 Identities = 170/442 (38%), Positives = 216/442 (48%), Gaps = 28/442 (6%)

Query: 44  GDDSLTYAEXXXXXXXXXXXXXXEGAGPDRLVALALPRTXXXXXXXXXXXKTGAAYLPLD 103
           G   L+Y                 GAGP+RLVAL LP             K+GAAYLPLD
Sbjct: 47  GGTQLSYGALDTRAERLAAVLRAHGAGPERLVALCLPTGPEWVVGALAILKSGAAYLPLD 106

Query: 104 PDHPAARLSHVLGDARPALLLTDTRTEQHLPADADTRRLALDSAEVRALLADCPDTDPAE 163
           P  PA R + V  DA   L+++DT               AL       + A  PD  P  
Sbjct: 107 PGDPAERRASVAADAGATLIVSDT---------------ALPPLHRVDVTATLPDGAPEP 151

Query: 164 EGVTPAPGSAAYVIYTSGSTGRPKGVVVPHSALVNFVTAMRRQAPLRPQERLLAVT-TVA 222
                 PG+ AY +YTSGSTG PKGV+V H+ +   + A R   P     R  + T + A
Sbjct: 152 TARAVLPGNLAYAVYTSGSTGGPKGVLVTHANVTGLLAACREALPALDAPRTWSATHSPA 211

Query: 223 FDIAALELYHPLLSGAAVVLAPKEAVPQPSAVLDLIARHGVTTVQGTPSLWQLL----VG 278
           FD +  E++ PL +G  +VL P +    P  + D +    V  +  TPS +  L    V 
Sbjct: 212 FDFSVWEVWGPLTAGGRLVLVPPDVARAPDELWDTLRDEQVEVLSQTPSAFHHLLPTAVR 271

Query: 279 HDAEALRGLRMLVGGEAL-PLSLAEALRALTDD---LVNLYGPTETTIW-SXXXXXXXXX 333
             A+A     +++GGEA  P  L     AL D    +VN+YG TE TI  +         
Sbjct: 272 RAAQATALELVVLGGEACEPARLTPWWDALGDRRPAVVNMYGITENTIHVTVRRMTAADR 331

Query: 334 XXXPIGRPIANTRVYVLDDGLQPVAPGVVGELYIAGAGLARGYLDRPALTAERFPADPYG 393
              P+GRP+   R  +LD   +PVAPG  GEL++ G GLARGYL RP LTA  F  D   
Sbjct: 332 SGSPVGRPLPGQRADLLDPHGRPVAPGGRGELFVGGVGLARGYLGRPGLTARSFLPDDTP 391

Query: 394 LEPGGRMYRTGDLVRWNPDGELEFVGRADHQVKVRGFRIEPGEIEKVLTDHPDIAQAAVV 453
             PG R YR+GDL R  PDG L++ GR+D QVKVRG+R+EP E E     HP +    VV
Sbjct: 392 GWPGARRYRSGDLARLLPDGGLDYAGRSDAQVKVRGYRVEPAETEAAALTHPAVRHCVVV 451

Query: 454 VREDQPGDAR-LVAYVVTGGSA 474
            R D  GD R L AYVV    A
Sbjct: 452 PRGD--GDRRHLAAYVVADTRA 471


>116_0 gi|16040970|dbj|BAB69698.1| iturin A synthetase A [Bacillus
           subtilis](2929 3445)
          Length = 517

 Score =  219 bits (557), Expect = 1e-61,   Method: Composition-based stats.
 Identities = 147/478 (30%), Positives = 229/478 (47%), Gaps = 37/478 (7%)

Query: 1   TAQEHHQLLDTWLDTAVEVGPDLXXXXXXXXXXXXXXXXXXXXGDDSLTYAEXXXXXXXX 60
           T   H + +  W +   E  PD                     G++  TY +        
Sbjct: 17  TPYPHKETVYRWFEMQAEQSPD---------------HEAVIFGNERYTYRQLNERANRL 61

Query: 61  XXXXXXEGAGPDRLVALALPRTXXXXXXXXXXXKTGAAYLPLDPDHPAARLSHVLGDARP 120
                 +G   D+ VA+  P             K G AY+P+DP++P  R+ ++L D+R 
Sbjct: 62  ARTLRTKGVQADQFVAIICPHRIELIVGILAVLKAGGAYVPIDPEYPENRIQYMLRDSRA 121

Query: 121 ALLLTDTRTEQHLPADADTRRLALDSAEVRALLADCPDTDPAEEGVTPAPGSAAYVIYTS 180
            ++LT       LP D D   L  +++          D+D  +          AY+IYTS
Sbjct: 122 EVVLTQRSLLDQLPYDGDVVLLDEENSYHEEHSNFESDSDAHD---------LAYMIYTS 172

Query: 181 GSTGRPKGVVVPHSALVNFVTAMRRQAPLRPQERLLAVTTVAFDIAALELYHPLLSGAAV 240
           GSTG PKGV++ H  L +++   +       +      ++++FD+    ++ PL++G  +
Sbjct: 173 GSTGNPKGVLIEHQGLADYIWWAKEVYVRGEKTNFPLYSSISFDLTVTSIFTPLVTGNTI 232

Query: 241 VLAPKEAVPQPSAVLDLIARHG-VTTVQGTPSLWQLLVGHDAEALRGLR-MLVGGEALPL 298
           ++   E     SAVL  I R   +  ++ TP+   ++   +      +R M+VGGE L  
Sbjct: 233 IVFDGE---DKSAVLSEIMRDSRIDMIKLTPAHLHVIKEMNIAGDTAIRKMIVGGENLST 289

Query: 299 SLAEALRALTD---DLVNLYGPTETTIWSXX---XXXXXXXXXXPIGRPIANTRVYVLDD 352
            LA+++        D+ N YGPTE  +                 PIG P ANT +YV D 
Sbjct: 290 RLAKSVSEQFKGRLDIFNEYGPTEAVVGCMIYHFDAVRDKREFVPIGTPAANTDIYVADA 349

Query: 353 GLQPVAPGVVGELYIAGAGLARGYLDRPALTAERFPADPYGLEPGGRMYRTGDLVRWNPD 412
               V  GV+GE+YI+G G+ARGY +RP LT E+F  +PY   PG +MY++GDL +   D
Sbjct: 350 SRNLVPIGVIGEIYISGPGVARGYWNRPDLTEEKFVENPY--VPGAKMYKSGDLAKRLKD 407

Query: 413 GELEFVGRADHQVKVRGFRIEPGEIEKVLTDHPDIAQAAVVVREDQPGDARLVAYVVT 470
           G L ++GR D QVK+RG RIE GEIE  + +   + +AAV V+E++ G  +L AY V+
Sbjct: 408 GNLVYIGRVDEQVKIRGHRIELGEIEAAMHNAEAVQKAAVTVKEEEDGLKQLCAYYVS 465


>74_0 gi|3080744|gb|AAD04759.1| lichenysin synthetase C; LicC [Bacillus
           licheniformis](451 972)
          Length = 522

 Score =  218 bits (556), Expect = 1e-61,   Method: Composition-based stats.
 Identities = 159/449 (35%), Positives = 241/449 (53%), Gaps = 27/449 (6%)

Query: 47  SLTYAEXXXXXXXXXXXXXXEGAGPDRLVALALPRTXXXXXXXXXXXKTGAAYLPLDPDH 106
           +LTY E              +  G    VAL   R+           K G AYLP+DP++
Sbjct: 48  TLTYRELNEQANKVAHLLRKKNVGRGEPVALLFRRSPEMVIAILAVLKAGGAYLPIDPEY 107

Query: 107 PAARLSHVLGDARPALLLTDTRTEQHLPADADTRRLALDSAEVRALLADCPDTDPAEEG- 165
           P AR+ ++L D+    +LT    ++ L   A     A  S     +L D P    AE G 
Sbjct: 108 PEARIQYMLEDSGAVCMLT----QEELAGQA-----ASLSFHQNTILIDDPAVS-AESGR 157

Query: 166 ---VTPAPGSAAYVIYTSGSTGRPKGVVVPHSALVNFVTAMRRQAPLRPQERLLAVTTVA 222
              +   P   AY++YTSG+TG+PKG +  H+ +   V      + L  ++ LL+++  A
Sbjct: 158 NLEIAAEPDDLAYIMYTSGTTGKPKGNLTTHANITRVVKETNYIS-LSEKDTLLSLSNYA 216

Query: 223 FDIAALELYHPLLSGAAVVLAPKEAVPQPSAVLDLIARHGVTTVQGTPSLWQLLVGHDAE 282
           FD    ++Y  LL+GA +V+A +  +     + + I +  +T +  T +L+ LLV    E
Sbjct: 217 FDGFTFDVYGALLNGAKLVVADQATILHIGKLTETIQKENITVMFVTTALFNLLVDAGTE 276

Query: 283 ALRGLR-MLVGGEALPLS-LAEALRAL-TDDLVNLYGPTETTIWSX---XXXXXXXXXXX 336
            ++G+R +L GGE   +S + +A  A+  D ++++YGPTETT+++               
Sbjct: 277 WMKGIRKVLFGGERSSVSHVKKAFAAMGPDRIIHVYGPTETTVFATFYPVNRIEDNAVSI 336

Query: 337 PIGRPIANTRVYVL--DDGLQPVAPGVVGELYIAGAGLARGYLDRPALTAERFPADPYGL 394
           PIG+PI  T  Y+L  ++ LQP+  G VGEL ++G G++RGYL+RP LTAE+F   P+  
Sbjct: 337 PIGKPINETNAYILTENNRLQPI--GAVGELCLSGTGVSRGYLNRPELTAEKFVPHPF-- 392

Query: 395 EPGGRMYRTGDLVRWNPDGELEFVGRADHQVKVRGFRIEPGEIEKVLTDHPDIAQAAVVV 454
             G  MYRTGDL RW PDG ++F+GR D QVK+RG RIE GEIE+ L     + +A V+ 
Sbjct: 393 NSGETMYRTGDLARWLPDGNIDFIGRIDDQVKIRGHRIELGEIEEELMRCQGVKEAVVIA 452

Query: 455 REDQPGDARLVAYVVTGGSADARDEQVEQ 483
           ++   GDA L AYVV    A   +E+V +
Sbjct: 453 KKRGNGDAALTAYVVPVRGAVVSNEEVRR 481


>59_0 gi|216278|dbj|BAA00406.1| gramicidin S synthetase 1 [Brevibacillus
           brevis](17 530)
          Length = 514

 Score =  216 bits (549), Expect = 6e-61,   Method: Composition-based stats.
 Identities = 134/430 (31%), Positives = 216/430 (50%), Gaps = 17/430 (3%)

Query: 45  DDSLTYAEXXXXXXXXXXXXXXEGAGPDRLVALALPRTXXXXXXXXXXXKTGAAYLPLDP 104
           ++ LTY E              +G G D LV + + ++           K G AY+P+D 
Sbjct: 46  NEQLTYHELNVKANQLARIFIEKGIGKDTLVGIMMEKSIDLFIGILAVLKAGGAYVPIDI 105

Query: 105 DHPAARLSHVLGDARPALLLTDTRTEQHLPADADTRRLALDSAEVRALLADCPDTDPAEE 164
           ++P  R+ ++L D++  +LLT    ++HL       +    + +V     D         
Sbjct: 106 EYPKERIQYILDDSQARMLLT----QKHLVHLIHNIQF---NGQVEIFEEDTIKIREGTN 158

Query: 165 GVTPAPGS-AAYVIYTSGSTGRPKGVVVPHSALVNFVTAMRRQAPLRPQERLLAVTTVAF 223
              P+  +  AYVIYTSG+TG PKG ++ H  + N          +  ++R+    +++F
Sbjct: 159 LHVPSKSTDLAYVIYTSGTTGNPKGTMLEHKGISNLKVFFENSLNVTEKDRIGQFASISF 218

Query: 224 DIAALELYHPLLSGAAVVLAPKEAVPQPSAVLDLIARHGVTTVQGTPSLWQLLVGHDAEA 283
           D +  E++  LL+GA++ +  K+ +         I +  +T +   P+    +V  D E 
Sbjct: 219 DASVWEMFMALLTGASLYIILKDTINDFVKFEQYINQKEITVITLPPTY---VVHLDPER 275

Query: 284 LRGLRMLV-GGEALPLSLAEALRALTDDLVNLYGPTETTIWSXX--XXXXXXXXXXPIGR 340
           +  ++ L+  G A   SL    +      +N YGPTETTI +              PIG 
Sbjct: 276 ILSIQTLITAGSATSPSLVNKWKEKVT-YINAYGPTETTICATTWVATKETTGHSVPIGA 334

Query: 341 PIANTRVYVLDDGLQPVAPGVVGELYIAGAGLARGYLDRPALTAERFPADPYGLEPGGRM 400
           PI NT++Y++D+ LQ  + G  GEL I G GLARGY  RP LT+++F  +P+   PG ++
Sbjct: 335 PIQNTQIYIVDENLQLKSVGEAGELCIGGEGLARGYWKRPELTSQKFVDNPF--VPGEKL 392

Query: 401 YRTGDLVRWNPDGELEFVGRADHQVKVRGFRIEPGEIEKVLTDHPDIAQAAVVVREDQPG 460
           Y+TGD  RW PDG +E++GR D+QVK+RG R+E  E+E +L  H  I++ AV V +D   
Sbjct: 393 YKTGDQARWLPDGNIEYLGRIDNQVKIRGHRVELEEVESILLKHMYISETAVSVHKDHQE 452

Query: 461 DARLVAYVVT 470
              L A  V+
Sbjct: 453 QPYLCAIFVS 462


>73_0 gi|3080743|gb|AAD04758.1| lichenysin synthetase B; LicB [Bacillus
           licheniformis](2520 3030)
          Length = 511

 Score =  215 bits (547), Expect = 1e-60,   Method: Composition-based stats.
 Identities = 156/430 (36%), Positives = 220/430 (51%), Gaps = 18/430 (4%)

Query: 49  TYAEXXXXXXXXXXXXXXEGAGPDRLVALALPRTXXXXXXXXXXXKTGAAYLPLDPDHPA 108
           TY E              +GA P++ + + +  +           K GAAY+P+DP +PA
Sbjct: 50  TYKELNARANRLARLLIEKGARPEQRIGIMVKPSLEMAAGVLGILKAGAAYVPIDPSYPA 109

Query: 109 ARLSHVLGDARPALLLTDTRTEQHLPADADTRRLALDSAEVRALLADCPDTDPAEEGVTP 168
            R+ +VL D+   LLLT +          D   L  + + +   L    D +P  +  + 
Sbjct: 110 ERIGYVLKDSGAELLLTQSGLTVPDTFTGDVIDLNREGSILDGELYPEDDMNPDSQRQS- 168

Query: 169 APGSAAYVIYTSGSTGRPKGVVVPHSALVNFVTAMRRQAPLRPQERLLAVTTVAFDIAAL 228
              + AY+IYTSG+TG+PKGV+V H +LVN          +   ++        FD +  
Sbjct: 169 --DNLAYLIYTSGTTGQPKGVMVEHRSLVNLCYWHNDAFKVTEHDKSAKYAGFGFDASVW 226

Query: 229 ELYHPLLSGAAVVLAPKEAVPQPSAVLDLIARHGVTTVQGTPS-LWQLLVGHDAEALRGL 287
           E++   ++GA + +   EA+      L+        T+   P+ L +  +  D ++LR L
Sbjct: 227 EMFPYWIAGAELHII-DEAIRMDITRLNQYFEENKITITFLPTQLCEQFMELDNQSLRVL 285

Query: 288 RMLVGGEALPLSLAEALRALTDDLVNLYGPTETTIWSXXXXXXXXXXXXPIGRPIANTRV 347
             L GG+ L      A R+ T  LVN YGPTE T+ +             IG+PIANTRV
Sbjct: 286 --LTGGDKLKRI---AKRSYT--LVNNYGPTENTVVATSAAIDPDEGMLSIGKPIANTRV 338

Query: 348 YVL--DDGLQPVAPGVVGELYIAGAGLARGYLDRPALTAERFPADPYGLEPGGRMYRTGD 405
           YVL  ++ +QPV  GV GEL IAG GLARGYL++P  TA+RF  DP+   PG RMYRTGD
Sbjct: 339 YVLGQNNEVQPV--GVAGELCIAGRGLARGYLNKPEETAKRFTEDPF--VPGERMYRTGD 394

Query: 406 LVRWNPDGELEFVGRADHQVKVRGFRIEPGEIEKVLTDHPDIAQAAVVVREDQPGDARLV 465
            V+W  DG LE++GR D QVK+RGFRIE  EIE  L    ++ +A V   ED  G+  L 
Sbjct: 395 AVKWLEDGRLEYIGRIDQQVKIRGFRIELSEIEVQLARLSEVQEAVVTDIEDACGNKALC 454

Query: 466 AYVVTGGSAD 475
            YVV     D
Sbjct: 455 GYVVANEQLD 464


>69_0 gi|3080742|gb|AAD04757.1| lichenysin synthetase A; LicA [Bacillus
           licheniformis](1484 2003)
          Length = 520

 Score =  214 bits (545), Expect = 2e-60,   Method: Composition-based stats.
 Identities = 148/433 (34%), Positives = 222/433 (51%), Gaps = 23/433 (5%)

Query: 45  DDSLTYAEXXXXXXXXXXXXXXEGAGPDRLVALALPRTXXXXXXXXXXXKTGAAYLPLDP 104
           D   +Y E               G  P    A+   R+           K GAAY+P+DP
Sbjct: 46  DKVWSYGELNRKANQLARRLRERGVQPGTTAAILTARSAEMVIGILAVLKAGAAYVPIDP 105

Query: 105 DHPAARLSHVLGDARPALLLTDTRTEQHLPADADTRRLALDSAEVRALLADCPDTDPAEE 164
           DHP  R+ H   D+  A+LLT  +  + L   A+     L   +    L D  D      
Sbjct: 106 DHPEKRVQHFFEDSGAAVLLTQ-KAMKPLAEAAEFGGDILFLEDEHLYLGDASDLR---- 160

Query: 165 GVTPAPGSAAYVIYTSGSTGRPKGVVVPHSALVNFVTAMRRQAPLRPQERLLAVTTVAFD 224
            +  +P + A + YTSG+TG PKG +V H  ++  V        +   + +L+++   FD
Sbjct: 161 -LPISPEAMANLTYTSGTTGTPKGNMVSHRNILRTVKNTN-YLDVMTSDIVLSISNYVFD 218

Query: 225 IAALELYHPLLSGAAVVLAPKEAVPQPSAVLDLIARHGVTTVQGTPSLWQLLVGHDAEAL 284
               +++  LL+GA +V+APK+ +   S +  ++ +  VT +  T +L+ LL     ++L
Sbjct: 219 AFMFDVFGSLLNGAKLVIAPKDTILDMSRLAHVLEKEKVTVLMITTALFNLLTDMRPDSL 278

Query: 285 RGLR-MLVGGEALPLSLAEALRALTD----DLVNLYGPTETTIWSX---XXXXXXXXXXX 336
           +GLR +L GGE    S+    RAL       L+++YGP+E+T+++               
Sbjct: 279 KGLRRVLFGGERA--SVDHVRRALNTVGKGRLLHMYGPSESTVFTTYYPVNEVPDDAQAI 336

Query: 337 PIGRPIANTRVYVLDD--GLQPVAPGVVGELYIAGAGLARGYLDRPALTAERFPADPYGL 394
           PIG+P++NT V +LD    +QP   GV GEL + G GL RGY +RP LTAE+F   P+  
Sbjct: 337 PIGKPVSNTEVLILDSFGNVQPA--GVAGELCVGGDGLVRGYFNRPELTAEKFTEHPF-- 392

Query: 395 EPGGRMYRTGDLVRWNPDGELEFVGRADHQVKVRGFRIEPGEIEKVLTDHPDIAQAAVVV 454
           + G ++YRTGD+ RW  DG LEF+GR DHQVK+RG RIE GEIE  L  H  + +AAV+ 
Sbjct: 393 KTGEKIYRTGDMARWLADGCLEFIGRIDHQVKIRGQRIELGEIEHHLVTHEMVQEAAVLA 452

Query: 455 REDQPGDARLVAY 467
            +    D  + AY
Sbjct: 453 VDTGKRDQMICAY 465


>88_0 gi|396482|emb|CAA49817.1| srfA2 [Bacillus subtilis](443 958)
          Length = 516

 Score =  211 bits (536), Expect = 2e-59,   Method: Composition-based stats.
 Identities = 144/429 (33%), Positives = 212/429 (49%), Gaps = 25/429 (5%)

Query: 48  LTYAEXXXXXXXXXXXXXXEGAGPDRLVALALPRTXXXXXXXXXXXKTGAAYLPLDPDHP 107
           LTY E               G       A+   R+           K GAAY+PLDP  P
Sbjct: 49  LTYRELNAAANRLARKLVEHGLQKGETAAIMNDRSVETVVGMLAVLKAGAAYVPLDPALP 108

Query: 108 AARLSHVLGDARPALLL---TDTRTEQHLPADADTRRLALDSAEVRALLADCPDTDPAEE 164
             RL  +  D+   ++L   + T     L     T  +  + +E    L           
Sbjct: 109 GDRLRFMAEDSSVRMVLIGNSYTGQAHQLQVPVLTLDIGFEESEAADNL----------- 157

Query: 165 GVTPAPGSAAYVIYTSGSTGRPKGVVVPHSALVNFVTAMRRQAPLRPQERLLAVTTVAFD 224
            +  AP   AY++YTSGSTG+PKGV++ H +++  V       P+  ++ +     V+FD
Sbjct: 158 NLPSAPSDLAYIMYTSGSTGKPKGVMIEHKSILRLVKNAG-YVPVTEEDAMAQTGAVSFD 216

Query: 225 IAALELYHPLLSGAAVVLAPKEAVPQPSAVLDLIARHGVTTVQGTPSLWQLLVGHDAEAL 284
               E++  LL+GAA+    K  V         +    +TT+  T  L+  L   DA   
Sbjct: 217 AGTFEVFGALLNGAALYPVKKRHVLDAKQFAAFLREQSITTMWLTSPLFNQLAAKDAGMF 276

Query: 285 RGLR-MLVGGEALPLSLAEALRALTDDLV--NLYGPTETTIWSXX-XXXXXXXXXXPIGR 340
             LR +++GG+AL   +   ++  +  L   N YGPTE T +S             PIG+
Sbjct: 277 GTLRHLIIGGDALVPHIVSKVKQASPSLSLWNGYGPTENTTFSTSFLIDREYGGSIPIGK 336

Query: 341 PIANTRVYVLDDG--LQPVAPGVVGELYIAGAGLARGYLDRPALTAERFPADPYGLEPGG 398
           PI N+  Y++D+   LQP+  G  GEL + G G+ARGY++ P LT ++F  DP+   PG 
Sbjct: 337 PIGNSTAYIMDEQQCLQPI--GAPGELCVGGIGVARGYVNLPELTEKQFLEDPF--RPGE 392

Query: 399 RMYRTGDLVRWNPDGELEFVGRADHQVKVRGFRIEPGEIEKVLTDHPDIAQAAVVVREDQ 458
           R+YRTGDL RW PDG +EF+GR D+QVKVRGFRIE GEIE  L     + +AAV++R+++
Sbjct: 393 RIYRTGDLARWLPDGNIEFLGRIDNQVKVRGFRIELGEIETKLNMAEHVTEAAVIIRKNK 452

Query: 459 PGDARLVAY 467
             +  + AY
Sbjct: 453 ADENEICAY 461


>47_0 gi|440169|emb|CAA82227.1| cyclosporine synthetase [Tolypocladium
           inflatum](10087 10593)
          Length = 507

 Score =  210 bits (535), Expect = 3e-59,   Method: Composition-based stats.
 Identities = 147/483 (30%), Positives = 236/483 (48%), Gaps = 27/483 (5%)

Query: 45  DDSLTYAEXXXXXXXXXXXXXXEGAGPDRLVALALPRTXXXXXXXXXXXKTGAAYLPLDP 104
           + S++Y                +G  P+ L+ +  PR+           K G AYLPLD 
Sbjct: 37  ETSMSYTSLDQKSEQIAAWLHAQGLRPESLICVMAPRSFETIVSLFGILKAGYAYLPLDV 96

Query: 105 DHPAARLSHVLGDA---RPALLLTDTRTEQHLPADADTRRLALDSAEVRALLADCP--DT 159
           + PAAR+  +L +    R  LL +     Q       + R+ +++A ++ +L +     +
Sbjct: 97  NSPAARIQPILSEVEGKRLVLLGSGIDMPQ-------SDRMDVETARIQDILTNTKVERS 149

Query: 160 DPAEEGVTPAPGSAAYVIYTSGSTGRPKGVVVPHSALVNFVTAMRRQAPLRPQERLLAVT 219
           DP      P+  S AYVI+TSGSTGRPKGV++ H  ++  V      + L    R+  ++
Sbjct: 150 DPMSR---PSATSLAYVIFTSGSTGRPKGVMIEHRNILRLVKQSNVTSQLPQDLRMAHIS 206

Query: 220 TVAFDIAALELYHPLLSGAAVVLAPKEAVPQPSAVLDLIARHGVTTVQGTPSLWQLLVGH 279
            +AFD +  E++  +L+G A++      +    A+     +  V      P+L +  + H
Sbjct: 207 NLAFDASIWEIFTAILNGGALICIDYFTLLDSQALRTTFEKARVNATLFAPALLKECLNH 266

Query: 280 DAEALRGLRML-VGGEALPLSLAEALRALTDDLV-NLYGPTETTIWSX---XXXXXXXXX 334
                  L++L +GG+ L  + A  ++AL    V N YGPTE T+ S             
Sbjct: 267 APTLFEDLKVLYIGGDRLDATDAAKIQALVKGTVYNAYGPTENTVMSTIYRLTDGESYAN 326

Query: 335 XXPIGRPIANTRVYVLDDGLQPVAPGVVGELYIAGAGLARGYLDRPALTAERFPADPYGL 394
             PIG  ++++  Y++D   + V PGV+GEL ++G GLARGY +   L A+RF  D    
Sbjct: 327 GVPIGNAVSSSGAYIMDQKQRLVPPGVMGELVVSGDGLARGYTNS-TLNADRF-VDIVIN 384

Query: 395 EPGGRMYRTGDLVRWNP-DGELEFVGRADHQVKVRGFRIEPGEIEKVLTDHPDIAQAAVV 453
           +   R YRTGD  R+ P DG +EF GR D QVK+RG R+EP E+E+ +  +  I  AAVV
Sbjct: 385 DQKARAYRTGDRTRYRPKDGSIEFFGRMDQQVKIRGHRVEPAEVEQAMLGNKAIHDAAVV 444

Query: 454 VREDQPGDARLVAYVVTGGSADARDEQVEQDQLDEWQDLYDSVYTAASE----TAFGENF 509
           V+     +  ++ +V       +  E+   +Q+ EW+D ++S   A  E       G +F
Sbjct: 445 VQAVDGQETEMIGFVSMASDRFSEGEEEITNQVQEWEDHFESTAYAGIEAIDQATLGRDF 504

Query: 510 ASW 512
            SW
Sbjct: 505 TSW 507


>54_0 gi|3643187|gb|AAC36721.1| peptide synthetase [Bacillus
           subtilis](1473 2000)
          Length = 528

 Score =  210 bits (534), Expect = 4e-59,   Method: Composition-based stats.
 Identities = 148/449 (32%), Positives = 224/449 (49%), Gaps = 41/449 (9%)

Query: 44  GDDSLTYAEXXXXXXXXXXXXXXEGAGPDRLVALALPRTXXXXXXXXXXXKTGAAYLPLD 103
           G+  ++Y                +G     +VA+   R+           K G  Y+P+D
Sbjct: 46  GEKQISYRHLNEKANRLARTLQEKGKETQPIVAVLAERSIDAIVGILAVMKAGGVYIPID 105

Query: 104 PDHPAARLSHVLGDARPALLLTDTRTEQHLPADADT---RRLALDSAEVRALLADCPDTD 160
             +P AR+ ++L D+   +LL      +HL A +D     R+ LD            ++ 
Sbjct: 106 SHYPKARVEYLLKDSGAEILLLQNEV-KHLIAGSDIGDISRVCLDDESFY-------ESK 157

Query: 161 PAEEGVTPAPGSAAYVIYTSGSTGRPKGVVVPHSALVNFVTAMRR-----QAPLRPQERL 215
                 +PAP  +AY+IYTSG+TG PKGV+V H    + V A RR     Q P+R    L
Sbjct: 158 KMHLSSSPAPEDSAYIIYTSGTTGAPKGVIVTHRNFAHAVLAWRRIYQLDQMPVR----L 213

Query: 216 LAVTTVAFDIAALELYHPLLSGAAVVLAPKEAVPQPSAVLDLIARHGVTTVQGTPSL--- 272
           L + + +FD+ + +L   L +G  +V+ P E   +P+ +  L+ R  +T ++ TP+L   
Sbjct: 214 LQMASFSFDVFSGDLARTLANGGTLVICPDETRLEPAELYALMNRQRITIMESTPALIVP 273

Query: 273 WQLLVGHDAEALRGLRMLVGGEALPLSLAEALRALTDD------LVNLYGPTETTI---- 322
           +   V  +  +L  L +L+ G    +  A   + L D       L+N YG TE TI    
Sbjct: 274 FMEYVYRNQLSLPDLDILILGS--DMVKAHDFKTLADRFGNKMRLINSYGVTEATIDSSY 331

Query: 323 WSXXXXXXXXXXXXPIGRPIANTRVYVLD--DGLQPVAPGVVGELYIAGAGLARGYLDRP 380
           +             PIG P+ N ++ VL   D +QP+  G+ GEL IAGAG+A+GY  + 
Sbjct: 332 YEMNMGEEYSGDSVPIGIPLPNVKLCVLSQTDQIQPI--GIAGELCIAGAGVAKGYHGKF 389

Query: 381 ALTAERFPADPYGLEPGGRMYRTGDLVRWNPDGELEFVGRADHQVKVRGFRIEPGEIEKV 440
            LT ++F  +P+   PG R+YRTGDL  W P+G L  +GR DHQVK+ G+RIE  EIE V
Sbjct: 390 ELTEKKFTENPF--VPGERLYRTGDLACWLPNGTLRLLGRIDHQVKINGYRIETEEIESV 447

Query: 441 LTDHPDIAQAAVVVREDQPGDARLVAYVV 469
           L     + +A V V+ D  G ARL AY++
Sbjct: 448 LLQTGLVNEAVVAVQNDTNGQARLAAYIL 476


>113_0 gi|9937233|gb|AAG02364.1|AF210249_23 peptide synthetase NRPS2-1
           [Streptomyces verticillus](1493 2021)
          Length = 529

 Score =  209 bits (532), Expect = 7e-59,   Method: Composition-based stats.
 Identities = 163/444 (36%), Positives = 222/444 (50%), Gaps = 35/444 (7%)

Query: 44  GDDSLTYAEXXXXXXXXXXXXXXEGAGPDRLVALALPRTXXXXXXXXXXXKTGAAYLPLD 103
           GD  +TY                 GA P RLV +   +            ++GAAYLPLD
Sbjct: 48  GDTRMTYRRLTEHARRVGRTLRRLGARPGRLVPVVARKGWRQAVAALGVLESGAAYLPLD 107

Query: 104 PDHPAARLSHVLGDARPALLLTDTRTEQHLPADADTRRLALDSAEVRALLADCPDTDPAE 163
           P+ PA RL H++  A  ALLLT+              R  LD+  V   +      D A 
Sbjct: 108 PELPAERLVHLVRRAEAALLLTE--------------RALLDTLAVPVGVTVLAVDDDAA 153

Query: 164 EGVTPAPGSA-------AYVIYTSGSTGRPKGVVVPHSALVNFVTAMRRQAPLRPQERLL 216
                 P  +       AY I+TSGSTG PKGV++ H    N +  + R+    P + +L
Sbjct: 154 LDADGGPLQSVQNLTDLAYTIFTSGSTGEPKGVMIDHLGAANTLECVNRRFGTGPGDAVL 213

Query: 217 AVTTVAFDIAALELYHPLLSGAAVVLAPKEAVPQPSAVLDLIARHGVTTVQGTPSLWQLL 276
           AV++ +FD+A  +L+  L +G  VV+   +    P    +LI R  VT     P+L  LL
Sbjct: 214 AVSSPSFDLAVYDLFGVLAAGGTVVVPAHDRRRDPGHWAELIRRERVTLWNSVPALGTLL 273

Query: 277 VGHD----AEALRGLR-MLVGGEALPLSLAEALRALTD---DLVNLYGPTETTIWS---X 325
             +      +ALR LR +L+ G+ +PL L + +RAL+     +++L G TE +IWS    
Sbjct: 274 TEYAEALAPDALRTLRAVLLSGDWIPLGLPDRIRALSAPGATVMSLGGATEASIWSVWYE 333

Query: 326 XXXXXXXXXXXPIGRPIANTRVYVLDDGLQPVAPGVVGELYIAGAGLARGYLDRPALTAE 385
                      P G P+AN R+ VLD+ L+P    V GELYI G G+A+GY   P  T+ 
Sbjct: 334 IGKVHEAWSSIPYGTPMANQRLEVLDEQLRPRPDWVPGELYIGGTGVAKGYWRDPEQTSL 393

Query: 386 RFPADPYGLEPGGRMYRTGDLVRWNPDGELEFVGRADHQVKVRGFRIEPGEIEKVLTDHP 445
           RFP  P     G R+YRTGD  R  PDG LEF+GR D QVK+ GFR+E GE+E  L   P
Sbjct: 394 RFPVHP---GSGQRLYRTGDFARHLPDGTLEFLGRQDDQVKIGGFRVELGEVEAALGRLP 450

Query: 446 DIAQAAVVVREDQPGDARLVAYVV 469
           D+A  AV+   D  GD RLV + V
Sbjct: 451 DVAAGAVIATGDPRGDRRLVGFAV 474


>135_0 gi|6449056|gb|AAF08796.1|AF184956_3 MycB [Bacillus subtilis](4314
           4832)
          Length = 519

 Score =  209 bits (531), Expect = 8e-59,   Method: Composition-based stats.
 Identities = 138/414 (33%), Positives = 215/414 (51%), Gaps = 27/414 (6%)

Query: 67  EGAGPDRLVALALPRTXXXXXXXXXXXKTGAAYLPLDPDHPAARLSHVLGDARPALLLTD 126
           +G G DR+ A+   R+           K G A+LP+DP+ P  R ++++ D+   +L+T 
Sbjct: 69  QGVGADRVAAILTERSANMMIGILAILKAGGAFLPIDPELPDERRAYLMEDSGADVLVT- 127

Query: 127 TRTEQHLPADADTRRLALDSAEVRALLADCPDTDPAEEGVTPAPGSAAYVIYTSGSTGRP 186
              E  +P   +   + LD   V          D +   ++ A     YVIYTSG+TG+P
Sbjct: 128 -CVEHTVPPSFEGSVVLLDDPLVY-------QGDASNLNLSYAENHLLYVIYTSGTTGKP 179

Query: 187 KGVVVPHSALVNFVTAMRRQAPLRPQERLLAVTTVAFDIAALELYHPLLSGAAVVLAPKE 246
           KGV + H  ++N +   R    LR  +R+L    ++FD+   E++  +LSG  + +   E
Sbjct: 180 KGVQLEHKTMLNLLAYEREYTQLR-FDRVLQFAAMSFDVCYQEIFSTILSGGTLYIIDNE 238

Query: 247 AVPQPSAVLDLIARHGVTTVQGTPSLWQLLVGHD------AEALRGLRMLVGGEALPLS- 299
           A  +   + + +  H + T     +  +LL          AE +    ++  GE L ++ 
Sbjct: 239 AKREIRELNEFVKTHRIQTAFLPTAFLKLLASEKQYFEPFAECVD--HIITAGEQLIMTN 296

Query: 300 -LAEALRALTDDLVNLYGPTETTIWSX-XXXXXXXXXXXPIGRPIANTRVYVLDDG--LQ 355
            L E +      L N YGP+ET + +             PIG+PI+NT + +L++   LQ
Sbjct: 297 TLREMMMRHQVSLHNHYGPSETHVVTMCTVDPEIHQEMPPIGKPISNTEILILNEAGTLQ 356

Query: 356 PVAPGVVGELYIAGAGLARGYLDRPALTAERFPADPYGLEPGGRMYRTGDLVRWNPDGEL 415
           P+  G+VGEL IAG  LARGY +R +LT E+F   PY  +   RMY+TGDL R+ PDG +
Sbjct: 357 PI--GIVGELCIAGISLARGYHNRESLTHEKFVPHPY--DANKRMYKTGDLARYLPDGNI 412

Query: 416 EFVGRADHQVKVRGFRIEPGEIEKVLTDHPDIAQAAVVVREDQPGDARLVAYVV 469
           E+ GR DHQVK+RG+RIE  E+E  L +   + +A V+ RE+  G + L AY V
Sbjct: 413 EYAGRMDHQVKIRGYRIELNEVEAALLNIEHVQEAVVLARENTEGQSDLYAYFV 466


>42_0 gi|440169|emb|CAA82227.1| cyclosporine synthetase [Tolypocladium
           inflatum](3047 3560)
          Length = 514

 Score =  207 bits (526), Expect = 4e-58,   Method: Composition-based stats.
 Identities = 154/478 (32%), Positives = 226/478 (47%), Gaps = 25/478 (5%)

Query: 48  LTYAEXXXXXXXXXXXXXXEGAGPDRLVALALPRTXXXXXXXXXXXKTGAAYLPLDPDHP 107
           L+YA+               G  P+  VA+  PR+           K   AYLPLD + P
Sbjct: 49  LSYADLDRKSDQVACWLSRRGIAPETFVAILAPRSCETIVAILGVLKANLAYLPLDVNVP 108

Query: 108 AARLSHVLGDARPALLLTDTRTEQHLP---ADADTRRLALDSAEVRALLADCPDTD-PAE 163
           A+RL  +L +   ++L+     E  +P   A+A+T R+         +LAD    D    
Sbjct: 109 ASRLEAILSEVSGSMLVL-VGAETPIPEGMAEAETIRIT-------EILADAKTDDINGL 160

Query: 164 EGVTPAPGSAAYVIYTSGSTGRPKGVVVPHSALVNFVTAMRRQAPLRPQERLLAVTTVAF 223
               P   S AYVI+TSGSTGRPKGV+V H  +V         + L     +  ++ +AF
Sbjct: 161 AASQPTAASLAYVIFTSGSTGRPKGVMVEHRGIVRLTKQTNITSKLPESFHMAHISNLAF 220

Query: 224 DIAALELYHPLLSGAAVVLAPKEAVPQPSAVLDLIARHGVTTVQGTPSLWQLLVGHDAEA 283
           D +  E++  LL+G  +V      + + +A+  +     V      P+L +  + +    
Sbjct: 221 DASVWEVFTTLLNGGTLVCIDYFTLLESTALEKVFFDQRVNVALLPPALLKQCLDNSPAL 280

Query: 284 LRGLRML-VGGEALPLSLAEALRALTD-DLVNLYGPTETTIWSXXXXXXXXX--XXXPIG 339
           ++ L +L +GG+ L  S A   R L      N YGPTE T+ S              PIG
Sbjct: 281 VKTLSVLYIGGDRLDASDAAKARGLVQTQAFNAYGPTENTVMSTIYPIAEDPFINGVPIG 340

Query: 340 RPIANTRVYVLDDGLQPVAPGVVGELYIAGAGLARGYLDRPALTAERFPADPYGLEPGGR 399
             ++N+  +V+D   Q   PG +GEL + G GLARGY      T      D  G +   R
Sbjct: 341 HAVSNSGAFVMDQNQQITPPGAMGELIVTGDGLARGYTTSSLNTGRFINVDIDGEQV--R 398

Query: 400 MYRTGDLVRWNP-DGELEFVGRADHQVKVRGFRIEPGEIEKVLTDHPDIAQAAVVVREDQ 458
            YRTGD VR+ P D ++EF GR DHQVK+RG RIEP E+E  L  H  +  AAVV    +
Sbjct: 399 AYRTGDRVRYRPKDLQIEFFGRIDHQVKIRGHRIEPAEVEYALLSHDLVTDAAVVTHSQE 458

Query: 459 PGDARLVAYVVTGGSADARDEQVEQDQLDEWQDLYDSV----YTAASETAFGENFASW 512
             D  +V + V    AD R+++   +Q+ EWQ  +DS+     T   + + G +F SW
Sbjct: 459 NQDLEMVGF-VAARVADVREDE-SSNQVQEWQTHFDSIAYADITTIDQQSLGRDFMSW 514


>87_0 gi|396481|emb|CAA49816.1| srfA1 [Bacillus subtilis](2521 3032)
          Length = 512

 Score =  205 bits (521), Expect = 1e-57,   Method: Composition-based stats.
 Identities = 159/437 (36%), Positives = 216/437 (49%), Gaps = 27/437 (6%)

Query: 47  SLTYAEXXXXXXXXXXXXXXEGAGPDRLVALALPRTXXXXXXXXXXXKTGAAYLPLDPDH 106
           S TY E               G  PD  V +    +           K GAA++P+DPD+
Sbjct: 48  SWTYGELNAKANRLARILMDCGISPDDRVGVLTKPSLEMSAAVLGVLKAGAAFVPIDPDY 107

Query: 107 PAARLSHVLGDARPALLLT-------DTRTEQHLPADADTRRLALDSAEVRALLADCPDT 159
           P  R+ ++L D+   LLL        D+ T   +  D     L+L   E      + P+T
Sbjct: 108 PDQRIEYILQDSGAKLLLKQEGISVPDSYTGDVILLDGSRTILSLPLDENDEENPENPET 167

Query: 160 DPAEEGVTPAPGSAAYVIYTSGSTGRPKGVVVPHSALVNFVTAMRRQAPLRPQERLLAVT 219
               E +       AY+IYTSG+TG+PKGV+V H ALVN          +  ++R     
Sbjct: 168 AVTAENL-------AYMIYTSGTTGQPKGVMVEHHALVNLCFWHHDAFSMTAEDRSAKYA 220

Query: 220 TVAFDIAALELYHPLLSGAAVVLAPKEAVPQPSAVL-DLIARHGVTTVQGTPSLWQLLVG 278
              FD +  E++ P  S  A +   +EA+      L D    +GVT       L +  + 
Sbjct: 221 GFGFDASIWEMF-PTWSIGAELHVIEEAIRLDIVRLNDYFETNGVTITFLPTQLAEQFME 279

Query: 279 HDAEALRGLRMLVGGEALPLSLAEALRALTDDLVNLYGPTETTIWSXXXXXXXXXXXXPI 338
            +  +LR L  L GG+ L  ++ +        LVN YGPTE T+ +             I
Sbjct: 280 LENTSLRVL--LTGGDKLKRAVKKPY-----TLVNNYGPTENTVVATSAEIHPEEGSLSI 332

Query: 339 GRPIANTRVYVLDDGLQPVAPGVVGELYIAGAGLARGYLDRPALTAERFPADPYGLEPGG 398
           GR IANTRVY+L +G Q    GV GEL +AG GLARGYL+R   TA+RF ADP+   PG 
Sbjct: 333 GRAIANTRVYILGEGNQVQPEGVAGELCVAGRGLARGYLNREDETAKRFVADPF--VPGE 390

Query: 399 RMYRTGDLVRWNPDGELEFVGRADHQVKVRGFRIEPGEIEKVLTDHPDIAQAAVVVREDQ 458
           RMYRTGDLV+W   G +E++GR D QVKVRG+RIE  EIE  L    ++  AAV   +D+
Sbjct: 391 RMYRTGDLVKWT-GGGIEYIGRIDQQVKVRGYRIELSEIEVQLAQLSEVQDAAVTAVKDK 449

Query: 459 PGDARLVAYVVTGGSAD 475
            G+  + AY VT  SAD
Sbjct: 450 GGNTAIAAY-VTPESAD 465


>43_0 gi|440169|emb|CAA82227.1| cyclosporine synthetase [Tolypocladium
           inflatum](4534 5046)
          Length = 513

 Score =  202 bits (513), Expect = 1e-56,   Method: Composition-based stats.
 Identities = 146/458 (31%), Positives = 216/458 (47%), Gaps = 20/458 (4%)

Query: 44  GDDSLTYAEXXXXXXXXXXXXXXEGAGPDRLVALALPRTXXXXXXXXXXXKTGAAYLPLD 103
           G + L+YA+                   D L+A+  PR+           K   AYLPLD
Sbjct: 44  GSEKLSYAQLDRESDRVARWLRHRSFSSDTLIAVLAPRSCETIIAFLGILKANLAYLPLD 103

Query: 104 PDHPAARLSHVLGD--ARPALLLTDTRTEQHLPADADTRRLALDSAEVRALLADCPDTDP 161
              PAAR+  ++        +LL    T   L      +  A+D   +R       D   
Sbjct: 104 VKAPAARIDAIVSSLPGNKLILLGANVTPPKL------QEAAIDFVPIRDTFTTLTD-GT 156

Query: 162 AEEGVT---PAPGSAAYVIYTSGSTGRPKGVVVPHSALVNFVTAMRRQAPLRPQERLLAV 218
            ++G T   P+  S AY ++TSGSTGRPKGV+V H  +V  V      A      R+  +
Sbjct: 157 LQDGPTIERPSAQSLAYAMFTSGSTGRPKGVMVQHRNIVRLVKNSNVVAKQPAAARIAHI 216

Query: 219 TTVAFDIAALELYHPLLSGAAVVLAPKEAVPQPSAVLDLIARHGVTTVQGTPSLWQLLVG 278
           + +AFD ++ E+Y PLL+G A+V A       P A+ +    H +      PSL +  + 
Sbjct: 217 SNLAFDASSWEIYAPLLNGGAIVCADYFTTIDPQALQETFQEHEIRGAMLPPSLLKQCLV 276

Query: 279 HDAEALRGLRML--VGGEALPLSLAEALRALTDDLVNLYGPTETTIWSX---XXXXXXXX 333
              + +  L +L   G     +   +A R +   + N YGPTE TI S            
Sbjct: 277 QAPDMISRLDILFAAGDRFSSVDALQAQRLVGSGVFNAYGPTENTILSTIYNVAENDSFV 336

Query: 334 XXXPIGRPIANTRVYVLDDGLQPVAPGVVGELYIAGAGLARGYLDRPALTAERFPADPYG 393
              PIG  ++N+  Y++D   Q V  GV+GEL + G GLARGY+D P L A+RF      
Sbjct: 337 NGVPIGSAVSNSGAYIMDKNQQLVPAGVMGELVVTGDGLARGYMD-PKLDADRFIQLTVN 395

Query: 394 LEPGGRMYRTGDLVRWNP-DGELEFVGRADHQVKVRGFRIEPGEIEKVLTDHPDIAQAAV 452
                R YRTGD VR+ P D ++EF GR D Q+K+RG RIEP E+E+   +   +   A+
Sbjct: 396 GSEQVRAYRTGDRVRYRPKDFQIEFFGRMDQQIKIRGHRIEPAEVEQAFLNDGFVEDVAI 455

Query: 453 VVREDQPGDARLVAYVVTGGSADARDEQVEQDQLDEWQ 490
           V+R  +  +  +VA+V   G   AR+E+    Q++ W+
Sbjct: 456 VIRTPENQEPEMVAFVTAKGDNSAREEEATT-QIEGWE 492


>120_0 gi|16040971|dbj|BAB69699.1| iturin A synthetase B [Bacillus
           subtilis](4308 4825)
          Length = 518

 Score =  201 bits (511), Expect = 2e-56,   Method: Composition-based stats.
 Identities = 143/435 (32%), Positives = 219/435 (50%), Gaps = 29/435 (6%)

Query: 44  GDDSLTYAEXXXXXXXXXXXXXXEGAGPDRLVALALPRTXXXXXXXXXXXKTGAAYLPLD 103
           G+ +LTY +              +GA  D++VA+   R+           K GAA+LP+D
Sbjct: 47  GNQTLTYRQLNERSNQLARVLQDKGACTDQVVAVLTDRSAHMIIGILAILKAGAAFLPID 106

Query: 104 PDHPAARLSHVLGDARPALLLTDTRTEQHLPADADTRRLALDSAEVRALLADCPDTDPAE 163
           P+ P  R + +L D+   +LLT       +P   +   L LD   +     D  +   +E
Sbjct: 107 PELPEKRRAFMLKDSGADVLLT--CAGHAIPPLFEGEVLLLDDPLLYQGRTDNLNLSCSE 164

Query: 164 EGVTPAPGSAAYVIYTSGSTGRPKGVVVPHSALVNFVTAMRRQAPLRPQERLLAVTTVAF 223
             +        YVIYTSG+TG+PKGV + H  + N +   +    LR  +R+L    ++F
Sbjct: 165 NDLM-------YVIYTSGTTGQPKGVQLEHKTMTNLLAYEQDHTQLR-FDRVLQFAAMSF 216

Query: 224 DIAALELYHPLLSGAAVVLAPKEAVPQPSAVLDLIARHGVTTVQGTPSLWQLLVGHD--- 280
           D+   E++  L SG  + +   EA      + D +  HG+ T     +  +LL       
Sbjct: 217 DVCYQEMFSALSSGGTLFIIGNEAKRDIRQLNDFVRTHGIQTAFLPTAFLKLLASEKHYF 276

Query: 281 ---AEALRGLRMLVGGEALPLS--LAEALRALTDDLVNLYGPTETTIWSX-XXXXXXXXX 334
              AE +    ++  GE L  +  L + L      L N YGP+ET + +           
Sbjct: 277 EPFAECVD--HIIAAGEQLIATRMLRDMLARHQVTLHNHYGPSETHVVTMYTVDPDTDQE 334

Query: 335 XXPIGRPIANTRVYVLDDG--LQPVAPGVVGELYIAGAGLARGYLDRPALTAERFPADPY 392
             PIG+PI+NT +++L++   LQPV  G+VGEL I+G  LARGY +R +LT E F   PY
Sbjct: 335 LQPIGKPISNTEIFILNEAGTLQPV--GIVGELCISGVSLARGYHNRESLTLETFVPHPY 392

Query: 393 GLEPGGRMYRTGDLVRWNPDGELEFVGRADHQVKVRGFRIEPGEIEKVLTDHPDIAQAAV 452
             +   RMY+TGDL R+ P+G +E+ GR DHQVK+RG+R+E GE+E  L  H  + +A V
Sbjct: 393 --DSNQRMYKTGDLARYLPEGNIEYAGRRDHQVKIRGYRVELGEVEAALLKH--VQEAVV 448

Query: 453 VVREDQPGDARLVAY 467
           + +E+  G + L AY
Sbjct: 449 LAKENTDGQSDLYAY 463


>46_0 gi|440169|emb|CAA82227.1| cyclosporine synthetase [Tolypocladium
           inflatum](8585 9093)
          Length = 509

 Score =  200 bits (508), Expect = 4e-56,   Method: Composition-based stats.
 Identities = 156/461 (33%), Positives = 220/461 (47%), Gaps = 25/461 (5%)

Query: 47  SLTYAEXXXXXXXXXXXXXXEGAGPDRLVALALPRTXXXXXXXXXXXKTGAAYLPLDPDH 106
           +LTYA+                  P+ LVA+  PR+           K   AYLPLD + 
Sbjct: 47  TLTYADLDGQSNKLAHWLCQRNMAPETLVAVFAPRSCLTIVAFLGVLKANLAYLPLDVNA 106

Query: 107 PAARLSHVLGDARPA--LLLTDTRTEQHLPADADTRRLALDSAEVRALLADCPDTDPAE- 163
           PAAR+  +L  A P   L+L      +     ADT  + +D A     LA     D  + 
Sbjct: 107 PAARIEAIL-SAVPGHKLVLVQAHGPELGLTMADTELVQIDEA-----LASSSSGDHEQI 160

Query: 164 EGVTPAPGSAAYVIYTSGSTGRPKGVVVPHSALVNFVTAMRRQAPLRPQERLLAVTTVAF 223
               P   S AYV++TSGSTG+PKGV++ H +++  V      A L    R+  V+ +AF
Sbjct: 161 HASGPTATSLAYVMFTSGSTGKPKGVMIDHRSIIRLVKNSDVVATLPTPVRMANVSNLAF 220

Query: 224 DIAALELYHPLLSGAAVVLAPKEAVPQPSAVLDLIARHGVTTVQGTPSLWQLLVGHDAEA 283
           DI+  E+Y  LL+G  +V      +     + ++     V     TP L +  +G+    
Sbjct: 221 DISVQEIYTALLNGGTLVCLDYLTLLDSKILYNVFVEAQVNAAMFTPVLLKQCLGNMPAI 280

Query: 284 LRGLRMLVG-GEALPLSLAEALRALTDDLV-NLYGPTETTIWSXXXXXXXXXX---XXPI 338
           +  L +L   G+ L    A A   L  D V N YGPTE  + S               PI
Sbjct: 281 ISRLSVLFNVGDRLDAHDAVAASGLIQDAVYNAYGPTENGMQSTMYKVDVNEPFVNGVPI 340

Query: 339 GRPIANTRVYVLDDGLQPVAPGVVGELYIAGAGLARGYLDRPALTAERFPADPYGLEPGG 398
           GR I N+  YV+D   Q V+PGV+GE+ + G GLARGY D  AL  +RF       E   
Sbjct: 341 GRSITNSGAYVMDGNQQLVSPGVMGEIVVTGDGLARGYTDS-ALDEDRFVHVTIDGEENI 399

Query: 399 RMYRTGDLVRWNP-DGELEFVGRADHQVKVRGFRIEPGEIEKVLTDHPDIAQAAVVVRED 457
           + YRTGD VR+ P D E+EF GR D QVK+RG RIEP E+E  L  H  +  AAVV+R+ 
Sbjct: 400 KAYRTGDRVRYRPKDFEIEFFGRMDQQVKIRGHRIEPAEVEHALLGHDLVHDAAVVLRKP 459

Query: 458 QPGDARLVAYVVTGGSADARDEQVEQ----DQLDEWQDLYD 494
              +  ++A++ +       DE +EQ     Q+  W + +D
Sbjct: 460 ANQEPEMIAFITS-----QEDETIEQHESNKQVQGWGEHFD 495


>90_0 gi|396482|emb|CAA49817.1| srfA2 [Bacillus subtilis](2522 3031)
          Length = 510

 Score =  198 bits (503), Expect = 1e-55,   Method: Composition-based stats.
 Identities = 150/423 (35%), Positives = 208/423 (49%), Gaps = 15/423 (3%)

Query: 47  SLTYAEXXXXXXXXXXXXXXEGAGPDRLVALALPRTXXXXXXXXXXXKTGAAYLPLDPDH 106
           S TY E               G  PD  V +    +           K GAA++P+DPD+
Sbjct: 49  SWTYGELNAKANRLARILMDCGISPDDRVGVLTKPSLEMSAAVLGVLKAGAAFVPIDPDY 108

Query: 107 PAARLSHVLGDARPALLLTDTRTEQHLPADADTRRLALD-SAEVRALLADCPDTDPAEEG 165
           P  R+ ++L D+   LLL        +P       + LD S  + +L  D  D    E  
Sbjct: 109 PDQRIEYILQDSGAKLLLKQEGIS--VPDSYTGDVILLDGSRTILSLPLDENDEGNPETA 166

Query: 166 VTPAPGSAAYVIYTSGSTGRPKGVVVPHSALVNFVTAMRRQAPLRPQERLLAVTTVAFDI 225
           VT    + AY+IYTSG+TG+PKGV+V   ALVN          +  ++R        FD 
Sbjct: 167 VTAE--NLAYMIYTSGTTGQPKGVMVEDHALVNLCFWDHDAFSMTAEDRSAKYAGFGFDA 224

Query: 226 AALELYHPLLSGAAVVLAPKEAVPQPSAVLDLIARHGVTTVQGTPSLWQLLVGHDAEALR 285
           +  E++     GA + +  +        + D    +GVT       L +  +  +  +LR
Sbjct: 225 SIWEMFPTWTIGAELHVIDEAIRLDIVRLNDYFETNGVTITFLPTQLAEQFMELENTSLR 284

Query: 286 GLRMLVGGEALPLSLAEALRALTDDLVNLYGPTETTIWSXXXXXXXXXXXXPIGRPIANT 345
            L  L GG+ L  ++ +        LVN YGPTE T+ +             IGR IANT
Sbjct: 285 VL--LTGGDKLKRAVKKPY-----TLVNNYGPTENTVVATSAEIHPEEGSLSIGRAIANT 337

Query: 346 RVYVLDDGLQPVAPGVVGELYIAGAGLARGYLDRPALTAERFPADPYGLEPGGRMYRTGD 405
           RVY+L +G Q    GV GEL +AG GLARGYL+R   TA+RF ADP+   PG RMYRTGD
Sbjct: 338 RVYILGEGNQVQPEGVAGELCVAGRGLARGYLNREDETAKRFVADPF--VPGERMYRTGD 395

Query: 406 LVRWNPDGELEFVGRADHQVKVRGFRIEPGEIEKVLTDHPDIAQAAVVVREDQPGDARLV 465
           LV+W  +G +E++GR D QVKVRG+RIE  EIE  L    ++   AV   +D+ G+  + 
Sbjct: 396 LVKW-VNGGIEYIGRIDQQVKVRGYRIELSEIEVQLAQLSEVEDRAVTRVKDKGGNTAIA 454

Query: 466 AYV 468
           AYV
Sbjct: 455 AYV 457


>41_0 gi|440169|emb|CAA82227.1| cyclosporine synthetase [Tolypocladium
           inflatum](1551 2067)
          Length = 517

 Score =  196 bits (499), Expect = 4e-55,   Method: Composition-based stats.
 Identities = 154/458 (33%), Positives = 225/458 (49%), Gaps = 30/458 (6%)

Query: 72  DRLVALALPRTXXXXXXXXXXXKTGAAYLPLDPDHPAARLSHVLGDARPALLLT----DT 127
           +  VA+  PR+           K G AYLPLD + PAARL  +L + +   L+     + 
Sbjct: 72  ETFVAVLAPRSCEAVIALFGILKAGHAYLPLDVNVPAARLRAILAEVKGEKLVLLGAGEP 131

Query: 128 RTEQHLPADADTRRLALDSAEVRALLADCPDTDPAEEGVTPAPGSAAYVIYTSGSTGRPK 187
             E   P  +  R     S    A L D            P  GS AYVI+TSGSTG+PK
Sbjct: 132 SPEGQSPEVSIVRIADATSPAGHASLRDGKSK--------PTAGSLAYVIFTSGSTGKPK 183

Query: 188 GVVVPHSALVNFVTAMRRQAPLRPQE--RLLAVTTVAFDIAALELYHPLLSGAAVVLAPK 245
           GV++ H  ++  V      + L P +  R+  ++ +AFD +  E++  LL+G ++V   +
Sbjct: 184 GVMIEHRGVLRLVKQTNILSSLPPAQTFRMAHMSNLAFDASIWEVFTALLNGGSLVCIDR 243

Query: 246 EAVPQPSAVLDLIARHGVTTVQGTPSLWQLLVGHDAEALRGLRML-VGGEALPLSLAEAL 304
             +    A+  L  R  +      P+L +  +   A  ++ L +L VGG+ L  + A   
Sbjct: 244 FTILDAQALEALFLREHINIALFPPALLKQCLTDAAATIKSLDLLYVGGDRLDTADAALA 303

Query: 305 RALT-DDLVNLYGPTETTIWSXXXXXXXXXX---XXPIGRPIANTRVYVLDDGLQPVAPG 360
           +AL   ++ N YGPTE T+ S               PIGR ++N+ VYV+D   Q V  G
Sbjct: 304 KALVKSEVYNAYGPTENTVMSTLYSIADTERFVNGVPIGRAVSNSGVYVMDQNQQLVPLG 363

Query: 361 VVGELYIAGAGLARGYLDRPALTAERFPADPYGLEPGGRMYRTGDLVRWNP-DGELEFVG 419
           V+GEL + G GLARGY + PAL ++RF  D        R YRTGD  R+ P DG++EF G
Sbjct: 364 VMGELVVTGDGLARGYTN-PALDSDRF-VDVIARGQLLRAYRTGDRARYRPKDGQVEFFG 421

Query: 420 RADHQVKVRGFRIEPGEIEKVLTDHPDIAQAAVV--VREDQPGDARLVAYVVTGGSADAR 477
           R DHQVKVRG RIE  E+E  L     +  A VV   +ED  G   +VA+ +T    +  
Sbjct: 422 RMDHQVKVRGHRIELAEVEHALLSSAGVHDAVVVSNSQEDNQG-VEMVAF-ITAQDNETL 479

Query: 478 DEQVEQDQLDEWQDLYDSV----YTAASETAFGENFAS 511
            E    +Q+ EW+  +++      TA  +   G +F S
Sbjct: 480 QEAQSSNQVQEWESHFETTAYADITAIDQNTLGRDFTS 517


>2_0 gi|3118|emb|CAA38195.1| ACV synthetase (AA 1 - 3746) [Penicillium
           chrysogenum](270 811)
          Length = 542

 Score =  195 bits (495), Expect = 1e-54,   Method: Composition-based stats.
 Identities = 142/442 (32%), Positives = 219/442 (49%), Gaps = 22/442 (4%)

Query: 48  LTYAEXXXXXXXXXXXXXXEGAGPDRLVALALPRTXXXXXXXXXXXKTGAAYLPLDPDHP 107
           LTY E               G  P++LVAL L ++           K+GAAY+P+DP +P
Sbjct: 49  LTYGELNAQGNSLARYLRSIGILPEQLVALFLDKSEKLIVTILGVWKSGAAYVPIDPTYP 108

Query: 108 AARLSHVLGDARP-ALLLTDTRTEQHLPADADTRRLALDSAE-VRALLADCPDTDPAE-- 163
             R+  VL D +  A++ ++   E+        R L +   E + A LA      PA   
Sbjct: 109 DERVRFVLDDTKARAIIASNQHVERLQREVIGDRNLCIIRLEPLLASLAQDSSKFPAHNL 168

Query: 164 EGVTPAPGSAAYVIYTSGSTGRPKGVVVPHSALVNFVTAMRRQAPLRPQ--ERLLAVTTV 221
           + +       AYV YTSG+TG PKG+   H+ +VN +T +  +  +  Q  E +L  +  
Sbjct: 169 DDLPLTSQQLAYVTYTSGTTGFPKGIFKQHTNVVNSITDLSARYGVAGQHHEAILLFSAC 228

Query: 222 AFDIAALELYHPLLSGAAVVLAPKEAVPQPSAVLDLIARHGVTTVQGTPSLWQLLVGHDA 281
            F+    +    L++G  + +           +L  I RH +T + GT S+ Q     D 
Sbjct: 229 VFEPFVRQTLMALVNGHLLAVINDVEKYDADTLLPFIRRHSITYLNGTASVLQEYDFSDC 288

Query: 282 EALRGLRMLVGGEALPLSLAEALRA-LTDDLVNLYGPTETTIWSXXX--XXXXXXXXXPI 338
            +L   R+++ GE L  +   ALR    + ++N YG TE+   +               +
Sbjct: 289 PSLN--RIILVGENLTEARYLALRQRFKNRILNEYGFTESAFVTALKIFDPESTRKDTSL 346

Query: 339 GRPIANTRVYVLDDGLQPVAPGVVGELYIAGAGLARGYLDRPALTAERFPADPYG----- 393
           GRP+ N + Y+L+  L+ V  G  GEL+I G G+++GYL+RP LT  RF  +P+      
Sbjct: 347 GRPVRNVKCYILNPSLKRVPIGATGELHIGGLGISKGYLNRPELTPHRFIPNPFQTDCEK 406

Query: 394 -LEPGGRMYRTGDLVRWNPDGELEFVGRADHQVKVRGFRIEPGEIEKVLTDHPDIAQAAV 452
            L     MY+TGDL RW P+GE+E++GRAD Q+K+RG RIEPGEIE +L  +P +  + V
Sbjct: 407 QLGINSLMYKTGDLARWLPNGEVEYLGRADFQIKLRGIRIEPGEIETMLAMYPRVRTSLV 466

Query: 453 VVREDQPG-----DARLVAYVV 469
           V ++ + G     +  LV Y V
Sbjct: 467 VSKKLRNGPEETTNEHLVGYYV 488


>44_0 gi|440169|emb|CAA82227.1| cyclosporine synthetase [Tolypocladium
           inflatum](6027 6524)
          Length = 498

 Score =  191 bits (485), Expect = 2e-53,   Method: Composition-based stats.
 Identities = 155/461 (33%), Positives = 219/461 (47%), Gaps = 23/461 (4%)

Query: 48  LTYAEXXXXXXXXXXXXXXEGAGPDRLVALALPRTXXXXXXXXXXXKTGAAYLPLDPDHP 107
           LTYA+                  P+ LV +  PR+           K   AYLPLD + P
Sbjct: 48  LTYAQLDQQSDRLAIWLSRRHMMPETLVGVLAPRSCETIIAMFGIMKANLAYLPLDINSP 107

Query: 108 AARLSHVLG--DARPALLLTD--TRTEQHLPADADTRRLALDSAEVRALLADCPDTDPAE 163
           AARL  +L   D    +LL    T  EQ  P         +++  ++ +LA         
Sbjct: 108 AARLRSILSAVDGNKLVLLGSGVTAPEQENPE--------VEAVGIQEILAGTGLDKTQG 159

Query: 164 EGVTPAPGSAAYVIYTSGSTGRPKGVVVPHSALVNFVTAMRRQAPLRPQERLLAVTTVAF 223
               P+  S AYVI+TSGSTG+PKGV+V H ++          + L    R+  +  +AF
Sbjct: 160 SNARPSATSLAYVIFTSGSTGKPKGVMVEHRSVTRLAKPSNVISKLPQGARVAHLANIAF 219

Query: 224 DIAALELYHPLLSGAAVVLAPKEAVPQPSAVLDLIARHGVTTVQGTPSLWQLLVGHDAEA 283
           D +  E+   LL+GA +V      V     + ++  R  +T V   P+L +  V    E 
Sbjct: 220 DASIWEIATTLLNGATLVCLDYHTVLDCRTLKEVFERESITVVTLMPALLKQCVAEIPET 279

Query: 284 LRGLRML-VGGEALPLSLAEALRALTD-DLVNLYGPTETTIWSXXXXXXXXXX---XXPI 338
           L  L +L  GG+ +    A   R+L    + + YGPTE T+ S               PI
Sbjct: 280 LAHLDLLYTGGDRVGGHDAMRARSLVKIGMFSGYGPTENTVISTIYEVDADEMFVNGVPI 339

Query: 339 GRPIANTRVYVLDDGLQPVAPGVVGELYIAGAGLARGYLDRPALTAERFPADPYGLEPGG 398
           G+ ++N+  YV+D   Q V  GVVGEL + G GLARGY D P+L   RF       E   
Sbjct: 340 GKTVSNSGAYVMDRNQQLVPSGVVGELVVTGDGLARGYTD-PSLNKNRFIYITVNGE-SI 397

Query: 399 RMYRTGDLVRWNP-DGELEFVGRADHQVKVRGFRIEPGEIEKVLTDHPDIAQAAVVV--R 455
           R YRTGD VR+ P D ++EF GR D QVK+RG RIEPGE+E  L  H  +  AAVV+   
Sbjct: 398 RAYRTGDRVRYRPHDLQIEFFGRMDQQVKIRGHRIEPGEVESALLSHNSVQDAAVVICAP 457

Query: 456 EDQPGDARLVAYVVTGGSADARDEQVEQ-DQLDEWQDLYDS 495
            DQ   A +VA+V    + D   ++ E  DQ+  W+  +++
Sbjct: 458 ADQDSGAEMVAFVAARNTEDEDTQEEEAVDQVQGWETHFET 498


>112_0 gi|9937233|gb|AAG02364.1|AF210249_23 peptide synthetase NRPS2-1
           [Streptomyces verticillus](432 954)
          Length = 523

 Score =  189 bits (479), Expect = 9e-53,   Method: Composition-based stats.
 Identities = 154/400 (38%), Positives = 195/400 (48%), Gaps = 35/400 (8%)

Query: 75  VALALPRTXXXXXXXXXXXKTGAAYLPLDPDHPAARLSHVLGDARPALLLTDTRTEQHLP 134
           VAL LPR            K GAAY+PLDP  P  RL+ VL DARPA++LT        P
Sbjct: 81  VALRLPRGTDAVTATLAALKAGAAYVPLDPALPEERLTRVLADARPAVVLT--------P 132

Query: 135 ADADTRRLALDSAEVRALLADCPDTDPAEEGVTPAPGSAAYVIYTSGSTGRPKGVVVPHS 194
           A    R     SAE+ A           +  +   P + AY+++TSGSTG PKGV+  H 
Sbjct: 133 AYLHDR-----SAEITAHAGH-------DLNLPVHPDNLAYLLHTSGSTGTPKGVLGTHR 180

Query: 195 ALVNFVTAMRRQAPLRPQERLLAVTTVAFDIAALELYHPLLSGAAVVLAPKEAVPQPSAV 254
             VN V  M    P R  +  +A T   F  A  EL+ PL +G  +VL P +    P+ +
Sbjct: 181 GAVNRVDWMSTAYPFRTGDVAVARTAPGFVDAVWELFGPLAAGVPLVLLPTDEARDPALL 240

Query: 255 LDLIARHGVTTVQGTPSLWQLLVGHDAEALR-GLRM------LVGGEALPLSLAEAL--R 305
              + RH V+ +   PSL  +L+   A A   G R+      +  GE LP +LA     R
Sbjct: 241 TAALERHRVSRMVTVPSLLTMLLDESARATDLGTRLACLRTWITSGEPLPPALARRFHDR 300

Query: 306 ALTDDLVNLYGPTETTIWSXXXXX-----XXXXXXXPIGRPIANTRVYVLDDGLQPVAPG 360
                L+NLYG +ET   +                 PIG PI      V    L+P+   
Sbjct: 301 LPGRTLLNLYGSSETAADATAARIDPAPGTALPERSPIGTPITGVSALVRGPDLRPLPAL 360

Query: 361 VVGELYIAGAGLARGYLDRPALTAERFPADPYGLEPGGRMYRTGDLVRWNPDGELEFVGR 420
           + GELY  GA +ARGY  RPA TA  FP DP G  PG RM+RTGD  R   DG LE +GR
Sbjct: 361 MPGELYAGGACVARGYHARPAETAAAFPPDPDG-GPGARMFRTGDRARLRADGRLELLGR 419

Query: 421 ADHQVKVRGFRIEPGEIEKVLTDHPDIAQAAVVVREDQPG 460
            D QV++RG R EPGE+E  L  HP +  AAV    D  G
Sbjct: 420 VDRQVQIRGQRAEPGEVEHALLAHPAVRAAAVTANPDATG 459


>3_0 gi|3118|emb|CAA38195.1| ACV synthetase (AA 1 - 3746) [Penicillium
           chrysogenum](1359 1897)
          Length = 539

 Score =  187 bits (476), Expect = 2e-52,   Method: Composition-based stats.
 Identities = 134/416 (32%), Positives = 214/416 (51%), Gaps = 24/416 (5%)

Query: 71  PDRLVALALPRTXXXXXXXXXXXKTGAAYLPLDPDHPAARLSHVLGDARPALLLTDTRTE 130
           P+ ++AL + ++           K+G AY+P+DP +P  R+ ++L D +   ++ D+   
Sbjct: 77  PNEVIALVMDKSEHMIVNILAVWKSGGAYVPIDPGYPNDRIQYILEDTQALAVIADSCYL 136

Query: 131 QHLPADADTRRLALDSAEVRALLADCPDTDPAEEGVTPAPGSA--AYVIYTSGSTGRPKG 188
             +   A +  L   S     +L   PD+  +    +P   S   AY+IYTSG+TGRPKG
Sbjct: 137 PRIKGMAASGTLLYPS-----VLPANPDSKWSVSNPSPLSRSTDLAYIIYTSGTTGRPKG 191

Query: 189 VVVPHSALVNFVTAMRRQAPLRP--QERLLAVTTVAFDIAALELYHPLLSGAAVVLAPKE 246
           V V H  +VN   ++ +   LR    E +L+ +   FD    ++   +L+G  +++    
Sbjct: 192 VTVEHHGVVNLQVSLSKVFGLRDTDDEVILSFSNYVFDHFVEQMTDAILNGQTLLVLNDG 251

Query: 247 AVPQPSAVLDLIARHGVTTVQGTPSLWQLL-VGHDAEALRGLRMLVGGEALPLSLAEALR 305
                  +   I ++ VT + GTPS+  +       + LR  R+   GEA    + + +R
Sbjct: 252 MRGDKERLYRYIEKNRVTYLSGTPSVVSMYEFSRFKDHLR--RVDCVGEAFSEPVFDKIR 309

Query: 306 ALTDDLV-NLYGPTETTIWSXXXXXX--XXXXXXPIGRPIANTRVYVLDDGLQPVAPGVV 362
                LV N YGPTE +I +               IG+ + N+  YVL++ ++    G V
Sbjct: 310 ETFHGLVINGYGPTEVSITTHKRLYPFPERRMDKSIGQQVHNSTSYVLNEDMKRTPIGSV 369

Query: 363 GELYIAGAGLARGYLDRPALTAERFPADPYGLEP------GGRMYRTGDLVRWNP--DGE 414
           GELY+ G G+ RGY +R  +TAERF  +P+  E         R+Y+TGDLVRW P   GE
Sbjct: 370 GELYLGGEGVVRGYHNRADVTAERFIPNPFQSEEDKREGRNSRLYKTGDLVRWIPGSSGE 429

Query: 415 LEFVGRADHQVKVRGFRIEPGEIEKVLTDHPDIAQAAVVVREDQPGDAR-LVAYVV 469
           +E++GR D QVK+RG RIE GEIE +L+ +  I Q+ V+ ++ + G  + LV Y V
Sbjct: 430 VEYLGRNDFQVKIRGLRIELGEIEAILSSYHGIKQSVVIAKDCREGAQKFLVGYYV 485


>4_0 gi|3118|emb|CAA38195.1| ACV synthetase (AA 1 - 3746) [Penicillium
           chrysogenum](2460 2989)
          Length = 530

 Score =  180 bits (457), Expect = 3e-50,   Method: Composition-based stats.
 Identities = 138/449 (30%), Positives = 219/449 (48%), Gaps = 33/449 (7%)

Query: 44  GDDSLTYAEXXXXXXXXXXXXXXEGA-GPDRLVALALPRTXXXXXXXXXXXKTGAAYLPL 102
           GD +L+YA+                  G D  +AL L ++           K GAAY+PL
Sbjct: 31  GDRALSYADLNGQANQLARYIQSVSCIGADDGIALMLEKSIDTIICILAIWKAGAAYVPL 90

Query: 103 DPDHPAARLSHVLGDARPALLLTDT----RTEQHLPADADTRRLALDSAEVRALLADCPD 158
           DP +P  R+  +L + +   +L  +    + E+H          A+++A  +   AD P 
Sbjct: 91  DPTYPPGRVQLILEEIKAKAVLVHSSHASKCERHGAKVIAVDSPAIETAVSQQSAADLP- 149

Query: 159 TDPAEEGVTPAPGSAAYVIYTSGSTGRPKGVVVPHSALVNFVTAMRRQAPLR---PQERL 215
                     + G+ AY+I+TSG++G+PKGV+V   A++    A+R +   R       +
Sbjct: 150 -------TIASLGNLAYIIFTSGTSGKPKGVLVEQKAVLLLRDALRERYFGRDCTKHHGV 202

Query: 216 LAVTTVAFDIAALELYHPLLSGAAVVLAPKEAVPQPSAVLDLIARHGVTTVQGTPSLWQL 275
           L ++   FD +  +L   +LSG  +++ P E V        + + HG++ + GTPSL Q 
Sbjct: 203 LFLSNYVFDFSVEQLVLSVLSGHKLIVPPAEFVAD-DEFYRMASTHGLSYLSGTPSLLQK 261

Query: 276 LVGHDAEALRGLRMLVG-GEALPLSLAEALRA-LTDDLVNLYGPTETTIWSXXXXXXXXX 333
           +   D   L  L+++   GE L  +  E +R      + N YG TETT+++         
Sbjct: 262 I---DLARLDHLQVVTAAGEELHATQYEKMRRRFNGPIYNAYGVTETTVYNIIAEFTTNS 318

Query: 334 XXXPIGRPI-ANTRVYVLDDGLQPVAPGVVGELYIAGAGLARGYLDRPALTAERFPADPY 392
                 R +   TR YVL+  LQPV    VGELY+AG  + RGYL++P LT +RF  +P+
Sbjct: 319 IFENALREVLPGTRAYVLNAALQPVPFDAVGELYLAGDSVTRGYLNQPLLTDQRFIPNPF 378

Query: 393 GLEPG------GRMYRTGDLVR----WNPDGELEFVGRADHQVKVRGFRIEPGEIEKVLT 442
             E         R+Y+TGDLVR         +LE++GR D Q+K+RG+RIE  E++ VLT
Sbjct: 379 CKEEDIAMGRFARLYKTGDLVRSRFNRQQQPQLEYLGRGDLQIKMRGYRIEISEVQNVLT 438

Query: 443 DHPDIAQAAVVVREDQPGDARLVAYVVTG 471
             P + + AVV + +        A+ + G
Sbjct: 439 SSPGVREGAVVAKYENNDTYSRTAHSLVG 467


>48_0 gi|440169|emb|CAA82227.1| cyclosporine synthetase [Tolypocladium
           inflatum](11553 12113)
          Length = 561

 Score =  179 bits (454), Expect = 7e-50,   Method: Composition-based stats.
 Identities = 146/444 (32%), Positives = 210/444 (47%), Gaps = 26/444 (5%)

Query: 48  LTYAEXXXXXXXXXXXXXXEGAGPDRLVALALPRTXXXXXXXXXXXKTGAAYLPLDPDHP 107
           LTY E              +   P+ LV +  PR+           K   AYLPLD + P
Sbjct: 63  LTYTELDERSSQLATWLRRQVTVPEELVGVLAPRSCETIIAFLGIIKANLAYLPLDVNAP 122

Query: 108 AARLSHVLGDA---RPALLLTDTRTEQHLPADADTRRLA-LDSAEVRALLADCPDTDPAE 163
           A R+  +L      R  LL +DT   Q +   A++ R   +  A V +       + P E
Sbjct: 123 AGRIETILSSLPGNRLILLGSDT---QAVKLHANSVRFTRISDALVES------GSPPTE 173

Query: 164 EGVT-PAPGSAAYVIYTSGSTGRPKGVVVPHSALVNFVTAMRRQAPLRPQERLLAVTTVA 222
           E  T P   S AYV++TSGSTG PKGV+V H  +   V      A       +  ++ +A
Sbjct: 174 ELSTRPTAQSLAYVMFTSGSTGVPKGVMVEHRGITRLVKNSNVVAKQPAAAAIAHLSNIA 233

Query: 223 FDIAALELYHPLLSGAAVVLAPKEAVPQPSAVLDLIARHGVTTVQGTPSLWQLLVGHDAE 282
           FD ++ E+Y PLL+G  VV           A+  +  +H +      P+L +  +     
Sbjct: 234 FDASSWEIYAPLLNGGTVVCIDYYTTIDIKALEAVFKQHHIRGAMLPPALLKQCLVSAPT 293

Query: 283 ALRGLRML-VGGEALPLSLA-EALRALTDDLVNLYGPTETTIWSXXX---XXXXXXXXXP 337
            +  L +L   G+ L    A  A RA+   + N YGPTE T+ S               P
Sbjct: 294 MISSLEILFAAGDRLSSQDAILARRAVGSGVYNAYGPTENTVLSTIHNIGENEAFSNGVP 353

Query: 338 IGRPIANTRVYVLDDGLQPVAPGVVGELYIAGAGLARGYLDRPALTAERFPADPYGLEPG 397
           IG  ++N+  +V+D   Q V+ GV+GEL + G GLARGY D   L  +RF    Y    G
Sbjct: 354 IGNAVSNSGAFVMDQNQQLVSAGVIGELVVTGDGLARGYTDS-KLRVDRFI---YITLDG 409

Query: 398 GRM--YRTGDLVRWNP-DGELEFVGRADHQVKVRGFRIEPGEIEKVLTDHPDIAQAAVVV 454
            R+  YRTGD VR  P DG++EF GR D Q+K+RG RIEP E+E+ L   P I+ +AV+ 
Sbjct: 410 NRVRAYRTGDRVRHRPKDGQIEFFGRMDQQIKIRGHRIEPAEVEQALARDPAISDSAVIT 469

Query: 455 REDQPGDARLVAYVVTGGSADARD 478
           +     +  LVA+    G+A+  +
Sbjct: 470 QLTDEEEPELVAFFSLKGNANGTN 493


>49_0 gi|440169|emb|CAA82227.1| cyclosporine synthetase [Tolypocladium
           inflatum](12646 13158)
          Length = 513

 Score =  178 bits (452), Expect = 1e-49,   Method: Composition-based stats.
 Identities = 149/483 (30%), Positives = 228/483 (47%), Gaps = 37/483 (7%)

Query: 48  LTYAEXXXXXXXXXXXXXXEGAGPDRLVALALPRTXXXXXXXXXXXKTGAAYLPLDPDHP 107
           LTYAE              +    + +V +  PR+           K   AYLP+D + P
Sbjct: 50  LTYAELDQQSDHVAAWLSKQKLPAESIVVVLAPRSSETIVACIGILKANLAYLPMDSNVP 109

Query: 108 AARLSHVLGDARPALLLTDTRTEQHLPADADTRRLALDSAEVRALLAD---CPDTDPA-E 163
                    +AR   +L++   E+ +   A        +A+VR +         TD +  
Sbjct: 110 ---------EARRQAILSEIPGEKFVLLGAGVPIPDNKTADVRMVFISDIVASKTDKSYS 160

Query: 164 EGVTPAPGSAAYVIYTSGSTGRPKGVVVPHSALVNFVTAMRRQAPLRPQE-RLLAVTTVA 222
            G  P+  S AYVI+TSGSTGRPKGV+V H  +++ V   ++ A   PQ  R+  V+ +A
Sbjct: 161 PGTRPSASSLAYVIFTSGSTGRPKGVMVEHRGVISLV---KQNASRIPQSLRMAHVSNLA 217

Query: 223 FDIAALELYHPLLSGAAVVLAPKEAVPQPSAVLDLIARHGVTTVQGTPSLWQLLVGHDAE 282
           FD +  E++  LL+G  +       V    A+    + H +      P+L +  +     
Sbjct: 218 FDASVWEIFTTLLNGGTLFCISYFTVLDSKALSAAFSDHRINITLLPPALLKQCLADAPS 277

Query: 283 ALRGLRML-VGGEALPLSLAEALRALTD-DLVNLYGPTETTIWSX--XXXXXXXXXXXPI 338
            L  L  L +GG+ L  + A  ++ L      N YGPTE ++ S              PI
Sbjct: 278 VLSSLESLYIGGDRLDGADATKVKDLVKGKAYNAYGPTENSVMSTIYTIEHETFANGVPI 337

Query: 339 GRPIA-NTRVYVLDDGLQPVAPGVVGELYIAGAGLARGYLDRPALTAERFPADPYGLEPG 397
           G  +   ++ Y++D   Q V  GV+GEL +AG GLARGY D P+L   RF      +   
Sbjct: 338 GTSLGPKSKAYIMDQDQQLVPAGVMGELVVAGDGLARGYTD-PSLNTGRF----IHITID 392

Query: 398 GRM---YRTGDLVRWNP-DGELEFVGRADHQVKVRGFRIEPGEIEKVLTDHPDIAQAAVV 453
           G+    YRTGD VR+ P D ++EF GR D Q+K+RG RIEP E+E+ L     I  A VV
Sbjct: 393 GKQVQAYRTGDRVRYRPRDYQIEFFGRLDQQIKIRGHRIEPAEVEQALLSDSSINDAVVV 452

Query: 454 VREDQPGDARLVAYVVTGGSADARDEQVEQDQLDEWQDLYDSVYTA----ASETAFGENF 509
             +++ G   +V Y+ T  +A + D++   +++ EW+  +DS   A        A G++F
Sbjct: 453 SAQNKEG-LEMVGYITT-QAAQSVDKEEASNKVQEWEAHFDSTAYANIGGIDRDALGQDF 510

Query: 510 ASW 512
            SW
Sbjct: 511 LSW 513


>124_0 gi|9955392|dbj|BAB12211.1| polykeitde synthase and peptide
           synthetase [Microcystis aeruginosa](2438 2959)
          Length = 522

 Score =  178 bits (452), Expect = 1e-49,   Method: Composition-based stats.
 Identities = 134/448 (29%), Positives = 222/448 (49%), Gaps = 28/448 (6%)

Query: 70  GPDRLVALALPRTXXXXXXXXXXXKTGAAYLPLDPDHPAARLSHVLGDARPALLLTDTRT 129
           G  +++ + L R            KTGA Y+P+D  +P +R+  +L D+   + LT++  
Sbjct: 49  GVGKVIGVMLQRDHNLIIGILATFKTGATYVPIDSQYPHSRIEFILKDSGCHVCLTESNF 108

Query: 130 EQHLPADADTRRLALDSAEVRALLADCPDTDPAEEGVTPAPGSAAYVIYTSGSTGRPKGV 189
              LP     +++ LD  +    + +  D D  E  +       AY+ YTSGSTG PKGV
Sbjct: 109 ISKLPEK--MQKICLDKIDP---IVEKYDKD--EPKIFRNSSQTAYIFYTSGSTGNPKGV 161

Query: 190 VVPHSALVNFVTAMRRQAPL--RPQERLLAVTTVAFDIAALELYHPLLSGAAVVLAPKEA 247
           +  H +++N + ++R    L   P+ R +    V  D +   ++ PL  GA++ +   + 
Sbjct: 162 MGCHISILNVIQSLRLTFDLDKHPEWRYIFTAAVTHDPSIRNIFLPLTIGASLYMYEIKY 221

Query: 248 VPQPSAVLDLIARHGVTTVQGTPSLWQLLVG--HDAEALRGLRML-VGGEALPLSLAEAL 304
           +     ++  +  + +  +  TPS+++ ++G     E +  L+ + VGGE L    A AL
Sbjct: 222 IGH---LVSFLQENQINALHTTPSIYREILGLLEPGETISSLKYISVGGEKLDRETALAL 278

Query: 305 RAL--TDDLVNLYGPTETTIW-SXXXXXXXXXXXXPIGRPIANTRVYVLDDGLQPVAPGV 361
           R     + + N+YG TET +  S            P+G+   N R+ VLD+   PV   V
Sbjct: 279 RKRFPAEIVSNVYGSTETCVGVSQYEIKENLDSEIPLGQVFHNNRLGVLDEFNNPVPLHV 338

Query: 362 VGELYIAGAGLARGYLDRPALTAERFPADPYGLEPGGRMYRTGDLVRWNPDGELEFVGRA 421
           +GE+ + GA LA GY ++P +T E+F   P  L+    ++RTGDL +    G +EF+GR 
Sbjct: 339 IGEICVEGAALASGYHNQPEMTQEKF--KPSFLDETKTLFRTGDLGKQTAPGIIEFMGRK 396

Query: 422 DHQVKVRGFRIEPGEIEKVLTDHPDIAQAAVVVREDQPGDARLVAYVVTGGSADARDEQV 481
           D+QVKV G+RI+PGEIE  LT +  I + A+V+        +L AY  T       D+ +
Sbjct: 397 DNQVKVNGYRIDPGEIEYQLTRYAPI-ERAIVLPVQVNNQTQLSAYCQT-------DKTL 448

Query: 482 EQDQLDEWQDLYDSVYTAASETAFGENF 509
           E  ++ E    +  VY   S   F + F
Sbjct: 449 EIAEIRELLAKFLPVYMIPSYFIFLKQF 476


>50_0 gi|440169|emb|CAA82227.1| cyclosporine synthetase [Tolypocladium
           inflatum](14154 14683)
          Length = 530

 Score =  177 bits (450), Expect = 2e-49,   Method: Composition-based stats.
 Identities = 142/443 (32%), Positives = 208/443 (46%), Gaps = 11/443 (2%)

Query: 48  LTYAEXXXXXXXXXXXXXXEGAGPDRLVALALPRTXXXXXXXXXXXKTGAAYLPLDPDHP 107
           LTYAE              +    + +VA+  PR+           K   AY+PLD + P
Sbjct: 40  LTYAELDRLSDQAASYLRRQQLPAETMVAVLAPRSCETIIAFLAILKANLAYMPLDVNTP 99

Query: 108 AARLSHVLGDARPALLLTDTRTEQHLPADADTRRLALDSAEVRALLADCPDTDPAEEGVT 167
           +AR+  ++       L+      +H   +    +  L S  V     D   T P    V 
Sbjct: 100 SARMEAIISSVPGRRLILVGSGVRHADINVPNAKTMLISDTVTG--TDAIGT-PEPLVVR 156

Query: 168 PAPGSAAYVIYTSGSTGRPKGVVVPHSALVNFVTAMRRQAPLRPQERLLAVTTVAFDIAA 227
           P+  S AYVI+TSGSTG+PKGV+V H A++  V        + P  R+  VT +AFD++ 
Sbjct: 157 PSATSLAYVIFTSGSTGKPKGVMVEHRAIMRLVKDSNVVTHMPPATRMAHVTNIAFDVSL 216

Query: 228 LELYHPLLSGAAVVLAPKEAVPQPSAVLDLIARHGVTTVQGTPSLWQLLVGHDAEALRGL 287
            E+   LL+G  +V      +   + + +   R  V      P+L +  + +  +A+  L
Sbjct: 217 FEMCATLLNGGTLVCIDYLTLLDSTMLRETFEREQVRAAIFPPALLRQCLVNMPDAIGML 276

Query: 288 RML-VGGEALPLSLAEALRALTDDLV-NLYGPTETTIWSX---XXXXXXXXXXXPIGRPI 342
             + V G+      A A +AL    V N YGPTE  I S               PIG  +
Sbjct: 277 EAVYVAGDRFHSRDARATQALAGPRVYNAYGPTENAILSTIYNIDKHDPYVNGVPIGSAV 336

Query: 343 ANTRVYVLDDGLQPVAPGVVGELYIAGAGLARGYLDRPALTAERFPADPYGLEPGGRMYR 402
           +N+  YV+D   Q + PGV+GEL + G G+ARGY D  +L  +RF       +   R YR
Sbjct: 337 SNSGAYVMDRNQQLLPPGVMGELVVTGEGVARGYTD-ASLDTDRFVTVTIDGQR-QRAYR 394

Query: 403 TGDLVRWNPDG-ELEFVGRADHQVKVRGFRIEPGEIEKVLTDHPDIAQAAVVVREDQPGD 461
           TGD VR+ P G ++EF GR D Q K+RG R+E GE+E  L     +  AAVV+R  +  D
Sbjct: 395 TGDRVRYRPKGFQIEFFGRLDQQAKIRGHRVELGEVEHALLSENSVTDAAVVLRTMEEED 454

Query: 462 ARLVAYVVTGGSADARDEQVEQD 484
            +LVA+V T     +     E+D
Sbjct: 455 PQLVAFVTTDHEYRSGSSNEEED 477


>12_0 gi|5915760|sp|O68006|BACA_BACLI Bacitracin synthetase 1 (BA1)
           [Includes: ATP-dependent isoleucine adenylase (IleA)
           (Isoleucine activase); ATP-dependent cysteine adenylase
           (CysA) (Cysteine activase); ATP-dependent leucine
           adenylase (LeuA) (Leucine activase); ATP-dependent
           glutamate adenylase (GluA) (Glutamate activase);
           ATP-dependent isoleucine adenylase (IleA) (Isoleucine
           activase); Glutamate racemase ](1067 1564)
          Length = 498

 Score =  177 bits (448), Expect = 4e-49,   Method: Composition-based stats.
 Identities = 126/440 (28%), Positives = 207/440 (47%), Gaps = 50/440 (11%)

Query: 45  DDSLTYAEXXXXXXXXXXXXXXEGAGPDRLVALALPRTXXXXXXXXXXXKTGAAYLPLDP 104
           D+ +TY E              +G      + +   R+           KTGAAY+PLDP
Sbjct: 45  DEVMTYQELDEKSNQVARFLIGKGVEKGDYIGVIGKRSLGTIVNLLAVLKTGAAYIPLDP 104

Query: 105 DHPAARLSHVLGDARPALLLT-DTRTEQHL------PADADTRRLALDSAEVRALLADCP 157
           D+P  R +++   +     ++ D   ++H+      P D   R++ LD            
Sbjct: 105 DYPEERKAYIQSKSNCKFFISHDVYDKEHIERFSKAPVD---RKVDLDDM---------- 151

Query: 158 DTDPAEEGVTPAPGSAAYVIYTSGSTGRPKGVVVPHSALVNFVTAMRRQAPLRPQERLLA 217
                           AYVI+TSGSTG+PKGV + H    N +  +  +  +  Q+ ++ 
Sbjct: 152 ----------------AYVIFTSGSTGKPKGVQITHVPQRNTILDINEKFNVTEQDNIMG 195

Query: 218 VTTVAFDIAALELYHPLLSGAAVVLAPKEAVPQPSAVLDLIARHGVTTVQGTPSLWQLL- 276
           ++++ FD++  +++  L SGA++V+   +      ++ +   +  +T     P++  +  
Sbjct: 196 ISSLCFDLSVYDVFGALSSGASLVIIDDQR--DVFSLKETAEKERITIWNSVPAIMGMTA 253

Query: 277 -VGHDAEALRGLRM-LVGGEALPLSLAEALRAL--TDDLVNLYGPTETTIWSXXXXXXXX 332
            V  D E    LR+ L+ G+ +PL L   ++      ++++L G TE +IWS        
Sbjct: 254 DVYPDNELNHHLRLILLSGDWIPLQLPATIKKTFKNAEVISLGGATEGSIWSIYYPIQKV 313

Query: 333 XX---XXPIGRPIANTRVYVLDDGLQPVAPGVVGELYIAGAGLARGYLDRPALTAERFPA 389
                  P G+P+AN ++YVL+   Q    GV GELYI GAG+A GY+     T   F  
Sbjct: 314 EEDWKSIPYGKPLANQKIYVLNQNKQLCPVGVEGELYIGGAGVASGYIHDQEKTEHSFIQ 373

Query: 390 DPYGLEPGGRMYRTGDLVRWNPDGELEFVGRADHQVKVRGFRIEPGEIEKVLTDHPDIAQ 449
                +  G +Y+TGD      DG +EF+GR D QVK+RG+R+E GEIE  L  H +I +
Sbjct: 374 H----QELGYIYKTGDYGVLKEDGYVEFLGRKDSQVKIRGYRVEMGEIENTLVSHQEITK 429

Query: 450 AAVVVREDQPGDARLVAYVV 469
           A+V+      G   L A+VV
Sbjct: 430 ASVIDYTSPDGIKNLYAFVV 449


>40_0 gi|440169|emb|CAA82227.1| cyclosporine synthetase [Tolypocladium
           inflatum](478 1015)
          Length = 538

 Score =  177 bits (448), Expect = 4e-49,   Method: Composition-based stats.
 Identities = 130/414 (31%), Positives = 197/414 (47%), Gaps = 20/414 (4%)

Query: 71  PDRLVALALPRTXXXXXXXXXXXKTGAAYLPLDPDHPAARLSHVLG--DARPALLLTDTR 128
           P+ L+ +  P +           K   AYLPLD + P AR+  +L   D    +LL    
Sbjct: 58  PETLIGVLSPPSCETMVSFLGILKAHLAYLPLDINVPLARIESILSAVDGHKLVLLGSNV 117

Query: 129 TEQHLPA-DADTRRL--ALDSAEVRALLADCPDTDPAEEGVTPAPGSAAYVIYTSGSTGR 185
            +  +   D +  R+  AL+ ++V  L          +    P+    AYVI+TSGSTG+
Sbjct: 118 PQPKVDVPDVELLRISDALNGSQVNGLAGK-------QATAKPSATDLAYVIFTSGSTGK 170

Query: 186 PKGVVVPHSALVNFVTAMRRQAPLRPQERLLAVTTVAFDIAALELYHPLLSGAAVVLAPK 245
           PKGV++ H  +V  V      +P +       +  +AFD++  E+Y P+L+G  +V    
Sbjct: 171 PKGVMIEHRGIVRLVKGTNIISPAQAAVPTAHLANIAFDLSTWEIYTPILNGGTLVCIEH 230

Query: 246 EAVPQPSAVLDLIARHGVTTVQGTPSLWQLLVGHDAEALRGLRML--VGGEALPLSLAEA 303
                  A+  +  + G+      P+L +  +        GL  L  +G          A
Sbjct: 231 SVTLDSKALEAVFTKEGIRVAFLAPALIKQCLADRPAIFAGLDSLYAIGDRFDRRDALHA 290

Query: 304 LRALTDDLVNLYGPTETTIWSXXXXXXXXX---XXXPIGRPIANTRVYVLDDGLQPVAPG 360
              +   + N YGPTE ++ S               P+GR I+N+  YV+D   Q V+PG
Sbjct: 291 KSLVKHGVYNAYGPTENSVVSTIYSVSEASPFVTGVPVGRAISNSGAYVMDQDQQLVSPG 350

Query: 361 VVGELYIAGAGLARGYLDRPALTAERFPADPYGLEPGGRMYRTGDLVRWN-PDGELEFVG 419
           V+GEL ++G GLARGY D  AL   RF       E   R YRTGD  R++   G++EF G
Sbjct: 351 VMGELVVSGDGLARGYTDS-ALDKNRFVVVQIDGE-SIRGYRTGDRARYSLKGGQIEFFG 408

Query: 420 RADHQVKVRGFRIEPGEIEKVLTDHPDIAQAAVVVREDQPGDARLVAYVVTGGS 473
           R D QVK+RG RIEP E+E  L +   +  AAVV+R  +  +  ++A+V T G+
Sbjct: 409 RMDQQVKIRGHRIEPAEVEHALLNSDQVRDAAVVIRRQEEEEPAMIAFVTTQGT 462


>83_0 gi|5911455|gb|AAD55800.1|AF184621_1 pyochelin synthetase PchE
           [Pseudomonas aeruginosa](536 1008)
          Length = 473

 Score =  175 bits (444), Expect = 1e-48,   Method: Composition-based stats.
 Identities = 146/396 (36%), Positives = 194/396 (48%), Gaps = 28/396 (7%)

Query: 68  GAGPDRLVALALPRTXXXXXXXXXXXKTGAAYLPLDPDHPAARLSHVLGDARPALLLTDT 127
           G  P   V ++LPR              GA Y+PLD D P AR   +   A   L +T+ 
Sbjct: 65  GVRPGDAVEVSLPRGPQQVAAVFGVLAAGACYVPLDIDQPPARRRLIEEAAGVCLAITEE 124

Query: 128 RTEQHLPADADTRRLALDSAEVRALLADCPDTDPAEEGVTPAPGSAAYVIYTSGSTGRPK 187
              Q LP   D +RL    A    L A  P           AP ++AYVIYTSGSTG PK
Sbjct: 125 DDPQALPPRLDVQRLLRGPA----LAAPVP----------LAPQASAYVIYTSGSTGVPK 170

Query: 188 GVVVPHSALVNFVTAMRRQAPLRPQERLLAVTTVAFDIAALELYHPLLSGAAVVLAPKEA 247
           GV V H+A +N + A+     +   +RLLAV+ + FD++  +L+  L +GA++VL  +E 
Sbjct: 171 GVEVSHAAAINTIDALLDLLRVDAADRLLAVSALDFDLSVFDLFGGLGAGASLVLPAQEQ 230

Query: 248 VPQPSAVLDLIARHGVTTVQGTPSLWQLLVGHDAEA--LRGLR-MLVGGEALPLSLAEAL 304
               +A  + I RH V+     P+L ++ +   A     R LR +L+ G+ + L L   L
Sbjct: 231 ARDAAAWAEAIQRHAVSLWNSAPALLEMALSLPASQADYRSLRAVLLSGDWVALDLPGRL 290

Query: 305 RALTDDLVNLY---GPTETTIWSXXXXXXXXX---XXXPIGRPIANTRVYVLDDGLQPVA 358
           R    +   L+   G TE  IWS               P GRP+      V+D   + V 
Sbjct: 291 RPRCAEGCRLHVLGGATEAGIWSNLQSVDTVPPHWRSIPYGRPLPGQAYRVVDAHGRDVP 350

Query: 359 PGVVGELYIAGAGLARGYLDRPALTAERFPADPYGLEPGGRMYRTGDLVRWNPDGELEFV 418
             VVGEL+I GA LARGY + P L+A RF  D       GR YRTGD  R+  DG LEF+
Sbjct: 351 DLVVGELWIGGASLARGYRNDPELSARRFVHDAQ-----GRWYRTGDRGRYWDDGTLEFL 405

Query: 419 GRADHQVKVRGFRIEPGEIEKVLTDHPDIAQAAVVV 454
           GR D QVKVRG RIE GE+E  L     +  A   V
Sbjct: 406 GRVDQQVKVRGQRIELGEVEAALCAQAGVESACAAV 441


>138_0 gi|3818604|gb|AAC69587.1| Ybt peptide synthetase HMWP2 [Yersinia
           pestis](551 1034)
          Length = 484

 Score =  174 bits (440), Expect = 3e-48,   Method: Composition-based stats.
 Identities = 135/417 (32%), Positives = 197/417 (47%), Gaps = 28/417 (6%)

Query: 68  GAGPDRLVALALPRTXXXXXXXXXXXKTGAAYLPLDPDHPAARLSHVLGDARPALLLTDT 127
           G  P   VA+ + +              GA Y+P+  D PAAR   +  DA   L+L   
Sbjct: 68  GVQPGDNVAITMSKGAGQLVAVLAVLLAGAVYVPVSLDQPAARREKIYADASVRLVLICQ 127

Query: 128 RTEQHLPADADTRRLALDSAEVRALLADCPDTDPAEEGVTPAPGSAAYVIYTSGSTGRPK 187
                     D   LA   A          + +P    V  AP   AY+IYTSGSTG PK
Sbjct: 128 HDAS--AGSDDIPVLAWQQA---------IEAEPIANPVVRAPTQPAYIIYTSGSTGTPK 176

Query: 188 GVVVPHSALVNFVTAMRRQAPLRPQERLLAVTTVAFDIAALELYHPLLSGAAVVLAPKEA 247
           GVV+ H   +N    +  +  + P +R+LA++ + FD++  +++  L +G A+V+  +  
Sbjct: 177 GVVISHRGALNTCCDINTRYQVGPHDRVLALSALHFDLSVYDIFGVLRAGGALVMVMENQ 236

Query: 248 VPQPSAVLDLIARHGVTTVQGTPSLWQLLV----GHDAEALRGLR-MLVGGEALPLSLAE 302
              P A  +LI RH VT     P+L+ +L+    G        LR +++ G+ + L L  
Sbjct: 237 RRDPHAWCELIQRHQVTLWNSVPALFDMLLTWCEGFADATPENLRAVMLSGDWIGLDLPA 296

Query: 303 ALRAL--TDDLVNLYGPTETTIWSXXXXXXXXXX---XXPIGRPIANTRVYVLDDGLQPV 357
             RA       + + G TE +IWS               P G P+ N R  V+D+  +  
Sbjct: 297 RYRAFRPQGQFIAMGGATEASIWSNACEIHDVPAHWRSIPYGFPLTNQRYRVVDEQGRDC 356

Query: 358 APGVVGELYIAGAGLARGYLDRPALTAERFPADPYGLEPGGRMYRTGDLVRWNPDGELEF 417
              V GEL+I G G+A GY + P  + ++F        P  R YRTGDL  + PDG +EF
Sbjct: 357 PDWVPGELWIGGIGVAEGYFNDPLRSEQQFLT-----LPDERWYRTGDLGCYWPDGTIEF 411

Query: 418 VGRADHQVKVRGFRIEPGEIEKVLTDHPDIAQAAVVVREDQPGDARLVAYVVTGGSA 474
           +GR D QVKV G+RIE GEIE  L+    + QA V+   ++  +  L AYVV  G A
Sbjct: 412 LGRRDKQVKVGGYRIELGEIESALSQLAGVKQATVLAIGEK--EKTLAAYVVPQGEA 466


>84_0 gi|5911457|gb|AAD55801.1|AF184622_1 pyochelin synthetase PchF
           [Pseudomonas aeruginosa](496 985)
          Length = 490

 Score =  171 bits (433), Expect = 2e-47,   Method: Composition-based stats.
 Identities = 140/418 (33%), Positives = 202/418 (48%), Gaps = 25/418 (5%)

Query: 47  SLTYAEXXXXXXXXXXXXXXEGAGPDRLVALALPRTXXXXXXXXXXXKTGAAYLPLDPDH 106
           S +Y +               GAG  R VA+ LP++           + GAAY+P+D   
Sbjct: 44  SYSYRQVAQHASALRRVLEAHGAGRGRRVAVMLPKSAAQLVAVIGILQAGAAYVPVDIRQ 103

Query: 107 PAARLSHVLGDARPALLLTDTRTEQHLPADADTRRLALDSAEVRALLADCPDTDPAEEGV 166
           P  R   +L  A    L+     E  +P DA    +A+D     +     P  + A + +
Sbjct: 104 PPLRRQAILASAEVVALVC---LESDVP-DAGCACVAIDRLAADSAWPPPPAAEVAADDL 159

Query: 167 TPAPGSAAYVIYTSGSTGRPKGVVVPHSALVNFVTAMRRQAPLRPQERLLAVTTVAFDIA 226
                  AYVIYTSGSTG PKGV++ H+A+ N +  + ++  +   +R+L +  ++FD++
Sbjct: 160 -------AYVIYTSGSTGTPKGVMLSHAAVSNTLLDINQRYGVDANDRVLGLAELSFDLS 212

Query: 227 ALELYHPLLSGAAVVLAPKEAVPQPSAVLDLIARHGVTTVQGTPSLWQLLVGH-DAEALR 285
             + +    +GA VVL        PS   +L+ RH +T     P+  Q+L+ + ++E  R
Sbjct: 213 VYDFFGATAAGAQVVLPDPARGSDPSHWAELLERHAITLWNSVPAQGQMLIDYLESEPQR 272

Query: 286 GLR----MLVGGEALPLSLAEAL--RALTDDLVNLYGPTETTIWSXXX---XXXXXXXXX 336
            L     +L  G+ +P+SL      R     L +L G TE  IWS               
Sbjct: 273 HLPGPRCVLWSGDWIPVSLPTRWWRRWPDSALFSLGGATEAAIWSIEQPIRPQHTELASI 332

Query: 337 PIGRPIANTRVYVLDDGLQPVAPGVVGELYIAGAGLARGYLDRPALTAERFPADPYGLEP 396
           P GR +    V VLD   +   PGV GE++I G GLA GY   P  TAERF   P     
Sbjct: 333 PYGRALRGQSVEVLDARGRRCPPGVRGEIHIGGVGLALGYAGDPQRTAERFVRHP----D 388

Query: 397 GGRMYRTGDLVRWNPDGELEFVGRADHQVKVRGFRIEPGEIEKVLTDHPDIAQAAVVV 454
           G R+YRTGDL R+  DG +EF+GR D QVK+RG RIE  E++  L  HP +  AA VV
Sbjct: 389 GRRLYRTGDLGRYLADGSIEFLGREDDQVKIRGHRIELAELDAALCAHPQVNLAATVV 446


>110_0 gi|9937225|gb|AAG02356.1|AF210249_15 peptide synthetase NRPS7
           [Streptomyces verticillus](436 951)
          Length = 516

 Score =  170 bits (431), Expect = 4e-47,   Method: Composition-based stats.
 Identities = 160/443 (36%), Positives = 205/443 (46%), Gaps = 21/443 (4%)

Query: 44  GDDSLTYAEXXXXXXXXXXXXXXEGAGPDRLVALALPRTXXXXXXXXXXXKTGAAYLPLD 103
           G   L+Y E               G G + +V + L R            K GAAYLP+D
Sbjct: 45  GTRHLSYRELNCRANRRAAWLRRAGIGTEDVVGVRLERGPELLVSLLAVLKAGAAYLPVD 104

Query: 104 PDHPAARLSHVLGDARPALLLTDTRTEQHLPADADTRRLALDSAEVRALLADCPDTDPAE 163
           P  PA R+  +L DAR ALLLT+T      PA A T    +D           P T P +
Sbjct: 105 PALPAERVRLMLDDARAALLLTETALGTP-PAPAGTPVHHVDGPP--------PPTRPGD 155

Query: 164 EGVTPAPG---SAAYVIYTSGSTGRPKGVVVPHSALVNFVTAMRRQAPLRPQERLLAVTT 220
           +     P    S AY++YTSGSTGRPK V + H +   F+    R         +LA T+
Sbjct: 156 DADHTGPDLPTSLAYLLYTSGSTGRPKAVALQHDSAAAFLRWAGRAFDGGELAAVLATTS 215

Query: 221 VAFDIAALELYHPLLSGAAVVLAPKEAVPQPSAVLDLIARHGVTTVQGTPSLWQLLVGHD 280
             FD++  EL+ PL  G  VVLA   A+  P+    L      T +   PS    L+  D
Sbjct: 216 AGFDLSVFELFAPLAHGGTVVLA-DSALHVPA----LPWAPAATLLNTVPSAAAALLDAD 270

Query: 281 AEALRGLRMLVGGEALPLSLAEALRALTDDLV--NLYGPTETTIWSXXXXXXXXXXXXP- 337
                   + + GE L   L   L A        NLYGP+E T ++            P 
Sbjct: 271 GLPDGLTAVNLAGEPLTAELVARLHARLPKAAVRNLYGPSEATTYATAALVPAGGTEAPA 330

Query: 338 IGRPIANTRVYVLDDGLQPVAPGVVGELYIAGAGLARGYLDRPALTAERFPADPYGLEPG 397
           IGR +   RV+  DD  +P+   VVGEL I G   ARGYL RP  TA+ F  DP G  PG
Sbjct: 331 IGRALGAARVWTADDRQRPLPGAVVGELLIGGTAPARGYLGRPGPTADAFRPDPTG-PPG 389

Query: 398 GRMYRTGDLVRWNPDGELEFVGRADHQVKVRGFRIEPGEIEKVLTDHPDIAQAAVVVRED 457
            R+YRTGDL    PDG   F+GR D Q+K+RG RIEPGE+E  L     +A AAVV+   
Sbjct: 390 SRLYRTGDLAVRRPDGRFVFLGRKDEQIKLRGVRIEPGEVEAALRQCAPVAAAAVVLAGT 449

Query: 458 QPGDARLVAYVVTGGSADARDEQ 480
              + RLV +V     A    E+
Sbjct: 450 TAENHRLVGFVTPSPGARVDPER 472


>67_0 gi|167219|gb|AAA33023.1| HC-toxin synthetase(4112 4649)
          Length = 538

 Score =  165 bits (418), Expect = 1e-45,   Method: Composition-based stats.
 Identities = 130/439 (29%), Positives = 207/439 (47%), Gaps = 19/439 (4%)

Query: 45  DDSLTYAEXXXXXXXXXXXXXXEGAGPDRLVALALPRTXXXXXXXXXXXKTGAAYLPLDP 104
           D S++Y E               G  P+  V L   ++           K G  ++PLDP
Sbjct: 37  DGSISYHELDGLSSILAEHLSQLGVRPEAPVCLLFEKSKWAVVAMIGIIKAGGCFVPLDP 96

Query: 105 DHPAARLSHVLGDARPALLLTDTRTEQHLPADADTRRLALDSAEVRALLADCPDTDPAEE 164
            +P  RL H++ +   ++++T     + L      R +  D +   +     P T  +  
Sbjct: 97  SYPHERLEHIISETGSSVIVTSAAYSK-LCLSLSVRGIVCDGSVFSSTKKPLPSTADSPP 155

Query: 165 GVTPAPGSAAYVIYTSGSTGRPKGVVVPHSALVNFVTAMRRQAPLRPQERLLAVTTVAFD 224
             +  P  AAY+++TSGSTG+PKGVV+ H ++ + + A+ ++  L PQ R+L   +  FD
Sbjct: 156 SFSVRPNQAAYILFTSGSTGKPKGVVMEHHSVCSALIALGKRMGLGPQSRVLQFNSYWFD 215

Query: 225 IAALELYHPLLSGAAVVLAPKEAVPQPSAVLDLIARHGVTTVQGTPSLWQLLVGHDAEAL 284
           +  L+++  L+ G  + + PKE   + S +   + +  V T+  + S+ +L+   D  +L
Sbjct: 216 VMLLDIFGTLVYGGCLCI-PKEE-QRMSNLSGWVQKFKVNTMLLSTSVSRLMQPADTPSL 273

Query: 285 RGLRMLVGGEALPLSLAEALRALTDDLVNLYGPTETTIWSXXXXXXXXXXXXPIGRPIAN 344
             L   + GEA+  S  +   A    L+  YGPTET I S             IG+P++ 
Sbjct: 274 ETL--CLTGEAVLQSDVDRW-APKLHLIAGYGPTETCIMSVSGELTPSSPANLIGKPVSC 330

Query: 345 TRVYVLDDGLQPVAP-GVVGELYIAGAGLARGYLDRPALTAERFPADPYGL--------E 395
               +       +AP G  GELYI G  +ARGYL    LT++ F  DP  L        +
Sbjct: 331 QAWVINPLKETELAPYGATGELYIQGPTVARGYLHDDVLTSKAFIVDPQWLTGYKTNENQ 390

Query: 396 PGGRMYRTGDLVRWNPDGELEFVGRAD-HQVKVRGFRIEPGEIEKVLTDH--PDIAQAAV 452
              R Y+TGDLV W P   L +V R D  QVK+RG R+E  EIE+V+  H  PD+     
Sbjct: 391 WSRRAYKTGDLVFWGPQSNLYYVRRKDSSQVKIRGQRVELAEIEEVIRQHIPPDVTVCVD 450

Query: 453 VVREDQPGDARLVAYVVTG 471
           ++  D   + R++   V G
Sbjct: 451 LLSSDDQ-NTRIILGAVLG 468


>45_0 gi|440169|emb|CAA82227.1| cyclosporine synthetase [Tolypocladium
           inflatum](7523 8049)
          Length = 527

 Score =  162 bits (409), Expect = 1e-44,   Method: Composition-based stats.
 Identities = 138/445 (31%), Positives = 198/445 (44%), Gaps = 23/445 (5%)

Query: 48  LTYAEXXXXXXXXXXXXXXEGAGPDRLVALALPRTXXXXXXXXXXXKTGAAYLPLDPDHP 107
           LTYA+                   + LV +  PR+           K   AYLPLD   P
Sbjct: 49  LTYAQLDEQSDRVAAWLHERHMPAESLVGVLSPRSCETIIAYFGIMKANLAYLPLDVYAP 108

Query: 108 AARLSHVLGDAR-PALLLTDTRTEQHLPADADTRRLALDSAEVRALLADCPDTDPAEEGV 166
            ARL+ +L       LLL      Q  P     R   L +A +   L+     D      
Sbjct: 109 DARLAAILDTVEGERLLLLGAGVPQ--PGIQIPR---LSTAYIAEALSHATTVD-VTSIP 162

Query: 167 TPAPGSAAYVIYTSGSTGRPKGVVVPHSALVNFVTAMRRQAPLRPQERLLA--VTTVAFD 224
            P+  S AYVI+TSGSTG+PKGV++ H  +V  V              L     + +A+D
Sbjct: 163 QPSATSLAYVIFTSGSTGKPKGVMIEHRGIVRLVRDTNVNVFPESGSALPVSHFSNLAWD 222

Query: 225 IAALELYHPLLSGAAVVLAPKEAVPQPSAVLDLIARHGVTTVQGTPSLWQLLVGHDAEAL 284
            A  E+Y  +L+G  VV   ++ +   +A+     +  V     TP+  +  +    E +
Sbjct: 223 AATWEIYTAVLNGGTVVCIDRDTMLDIAALNSTFRKENVRAAFFTPAFLKQCLAETPELV 282

Query: 285 RGLRML--VGGEALPLSLAEALRALTDDLVNLYGPTETTIWSX---XXXXXXXXXXXPIG 339
             L +L   G    P     A +     + N+ G TE T +S               P+G
Sbjct: 283 ANLEILHTAGDRLDPGDANLAGKTAKGGIFNVLGHTENTAYSTFYPVVGEETFVNGVPVG 342

Query: 340 RPIANTRVYVLDDGLQPVAPGVVGELYIAGAGLARGYLDRPALTAERFPADPYGLEPGGR 399
           R I+N+  Y++D   + V  GV+GEL + G G+ARGY D  AL  +RF      ++  G+
Sbjct: 343 RGISNSHAYIIDRHQKLVPAGVMGELILTGDGVARGYTDS-ALNKDRFVY----IDINGK 397

Query: 400 M---YRTGDLVRWNP-DGELEFVGRADHQVKVRGFRIEPGEIEKVLTDHPDIAQAAVVVR 455
               YRTGD  R+ P DG+LEF GR D  VK+RG RIEPGE+E  L DH  +  A VVVR
Sbjct: 398 STWSYRTGDKARYRPRDGQLEFFGRMDQMVKIRGVRIEPGEVELTLLDHKSVLAATVVVR 457

Query: 456 EDQPGDARLVAYVVTGGSADARDEQ 480
               GD  ++A++      D +  +
Sbjct: 458 RPPNGDPEMIAFITIDAEDDVQTHK 482


>65_0 gi|167219|gb|AAA33023.1| HC-toxin synthetase(1800 2358)
          Length = 559

 Score =  155 bits (392), Expect = 1e-42,   Method: Composition-based stats.
 Identities = 138/451 (30%), Positives = 204/451 (45%), Gaps = 37/451 (8%)

Query: 45  DDSLTYAEXXXXXXXXXXXXXXEGAGPDRLVALALPRTXXXXXXXXXXXKTGAAYLPLDP 104
           D SLTYAE               G      + +   ++           + G  ++ L+P
Sbjct: 45  DGSLTYAELSDLSQRLSIHLVSLGIKVGTKIPICFEKSMWTIVTILAVVQAGGVFVLLEP 104

Query: 105 DHPAARLSHVLGDARPALLLTDTRTE-----QHLPADADT--RRLALDSAEVRAL-LADC 156
            HP +RLS ++   +  LLL    T      Q++     T  + + L+   +R+L L   
Sbjct: 105 GHPESRLSGIIKQVQAELLLCSPATSRMGALQNISTQMGTEFKIVELEPEFIRSLPLPPK 164

Query: 157 PDTDPAEEGVTPAPGSAAYVIYTSGSTGRPKGVVVPHSALVNFVTAMRRQA------PLR 210
           P+  P             YV++TSGSTG PKG V  H A   + T +   A       L 
Sbjct: 165 PNHQP-----MVGLNDDLYVVFTSGSTGVPKGAVATHQA---YATGIYEHAVACGMTSLG 216

Query: 211 PQERLLAVTTVAFDIAALELYHPLLSGAAVVLAPKEAVPQPSAVLDLIARHGVTTVQGTP 270
              R L   + +FD +  +++  L  G  + + P+E    P+ +   I R+GVT    TP
Sbjct: 217 APPRSLQFASYSFDASIGDIFTTLAVGGCLCI-PREEDRNPAGITTFINRYGVTWAGITP 275

Query: 271 SLWQLLVGHDAEALRGLRML-VGGEALPLSLAEALRALTDDLVNLYGPTETTIWSXXXXX 329
           SL   L   D +A+  L+ L V GE L +S+        + L+N+YGPTE T+       
Sbjct: 276 SLALHL---DPDAVPTLKALCVAGEPLSMSVVTVWSKRLN-LINMYGPTEATVACIANQV 331

Query: 330 X-XXXXXXPIGRPIANTRVYVLDDGLQPVAP-GVVGELYIAGAGLARGYLDRPALTAERF 387
                    IGR    T   V  D    + P G VGEL I G+ L RGYL+ P  TAE F
Sbjct: 332 TCTTTTVSDIGRGYRATTWVVQPDNHNSLVPIGAVGELIIEGSILCRGYLNDPERTAEVF 391

Query: 388 PADP---YGLEPGGRMYRTGDLVRWNPDGELEFVGRADHQVKVRGFRIEPGEIEKVLTDH 444
              P   + L P   +Y+TGDLVR++ DG++ F+GR D QVK+ G R E GE+E  L   
Sbjct: 392 IRSPSWLHDLRPNSTLYKTGDLVRYSADGKIIFIGRKDTQVKMNGQRFELGEVEHALQLQ 451

Query: 445 PDIAQAAVVV---REDQPGDAR-LVAYVVTG 471
            D +   ++V   +  Q G+   L+A++  G
Sbjct: 452 LDPSDGPIIVDLLKRTQSGEPDLLIAFLFVG 482


>66_0 gi|167219|gb|AAA33023.1| HC-toxin synthetase(2948 3520)
          Length = 573

 Score =  152 bits (384), Expect = 1e-41,   Method: Composition-based stats.
 Identities = 122/396 (30%), Positives = 194/396 (48%), Gaps = 25/396 (6%)

Query: 74  LVALALPRTXXXXXXXXXXXKTGAAYLPLDPDHPAARLSHVLGDARPALLLTDTRTEQHL 133
            V + L R+           K G A++P+D   P +RL +++ ++   L+LT   +   L
Sbjct: 80  FVCIHLLRSATAVVSMLAVLKAGGAFMPVDISQPRSRLQNLIEESGAKLVLTLPESANAL 139

Query: 134 PA-DADTRRLALDSAE-VRALLADCPDTDPAEEGVTPAPGSAAYVIYTSGSTGRPKGVVV 191
                 T+ + +  +E V+ +  +    D   +     P S AY++YTSG++G+PKGVV+
Sbjct: 140 ATLSGLTKVIPVSLSELVQQITDNTTKKDEYCKSGDTDPSSPAYLLYTSGTSGKPKGVVM 199

Query: 192 PHSALVNFVTAMRRQAPLRPQERLLAVTTVAFDIAALELYHPLLSGAAVVL-APKEAVPQ 250
            H A     T            R+L  +++ FD++ LE++  L +G  + + + KE V  
Sbjct: 200 EHRAWSLGFTCHAEYMGFNSCTRILQFSSLMFDLSILEIWAVLYAGGCLFIPSDKERV-- 257

Query: 251 PSAVLDLIARHGVTTVQGTPSLWQLLVGHDAEALRGLRMLVGGEALPLSLAEALRALTDD 310
            + + D    + + TV  TPS+ +LL   D   +     +  GE +  SL +A       
Sbjct: 258 -NNLQDFTRINDINTVFLTPSIGKLLNPKDLPNISFAGFI--GEPMTRSLIDAWTLPGRR 314

Query: 311 LVNLYGPTETTIWSXXXXXXXXXXXXPIGRPIAN------TRVYVLDDGLQPVAP-GVVG 363
           LVN YGPTE  +              P  +P +N        ++V++     + P G VG
Sbjct: 315 LVNSYGPTEACV---LVTAREISPTAPHDKPSSNIGHALGANIWVVEPQRTALVPIGAVG 371

Query: 364 ELYIAGAGLARGYLDRPALTAERFPA---DPYGLEPGGRMYRTGDLVRWNPDGELEFVGR 420
           EL I    LAR YL  P  T   FP+   D +  + G R+YRTGDLVR+  DG L+F+GR
Sbjct: 372 ELCIEAPSLARCYLANPERTEYSFPSTVLDNWQTKKGTRVYRTGDLVRYASDGTLDFLGR 431

Query: 421 ADHQVKVRGFRIEPGEIE----KVLTDHPDIAQAAV 452
            D Q+K+RG RIE GEIE    ++++D P   +A+V
Sbjct: 432 KDGQIKLRGQRIELGEIEHHIRRLMSDDPRFHEASV 467


>64_0 gi|167219|gb|AAA33023.1| HC-toxin synthetase(194 735)
          Length = 542

 Score =  134 bits (337), Expect = 3e-36,   Method: Composition-based stats.
 Identities = 124/440 (28%), Positives = 191/440 (43%), Gaps = 27/440 (6%)

Query: 45  DDSLTYAEXXXXXXXXXXXXXXEGAGPDRLVALALPRTXXXXXXXXXXXKTGAAYLPLDP 104
           D  ++Y E              +G      V     ++           K G   +P+DP
Sbjct: 46  DGRMSYTELERVSSTWARQLQKQGISQGSWVLFCFEKSRLAVVSMIAILKAGGVCVPIDP 105

Query: 105 DHPAARLSHVLGDARPALLLTDTRTEQHLPADADTRRLALDSAEVRALLADCPD--TDPA 162
            +P  R+  ++      + L        L   ADT    +D      +  D P   +D  
Sbjct: 106 RYPVERIRDIIRTTNATIALVGAGKTAALFKSADTAVQTID------ITKDIPHGLSDTV 159

Query: 163 EEGVTPAPGSAAYVIYTSGSTGRPKGVVVPHSALVNFVTAMRRQAPLRPQERLLAVTTVA 222
            +  T      A+ ++TSGSTG PK +VV HS +   V A + +  +  + R+L  ++  
Sbjct: 160 VQSNTKI-DDPAFGLFTSGSTGVPKCIVVTHSQICTAVQAYKDRFGVTSETRVLQFSSYT 218

Query: 223 FDIAALELYHPLLSGAAVVLAPKEAVPQPSAVLDLIARHGVTTVQGTPSLWQLLVGHDAE 282
           FDI+  + +  L  G  + +  +E   + S + D +          TP++ + L   D  
Sbjct: 219 FDISIADTFTALFYGGTLCIPSEE--DRMSNLQDYMVSVRPNWAVLTPTVSRFL---DPG 273

Query: 283 ALRGL--RMLVGGEALPLSLAEALRALTDDLVNLYGPTETTIWSXXXXXXXXXXXXPIGR 340
            ++     ++  GEA   +          +L N+YGP E T+ +             IG 
Sbjct: 274 VVKDFISTLIFTGEASREADTVPWIEAGVNLYNVYGPAENTLITTATRIRKGKSSN-IGY 332

Query: 341 PIANTRVYVLD-DGLQPVAPGVVGELYIAGAGLARGYLDRPALTAERFPAD-PY------ 392
            + NTR +V D  G   V  G +GEL I    LA  YL+RP  T   F +D P+      
Sbjct: 333 GV-NTRTWVTDVSGACLVPVGSIGELLIESGHLADKYLNRPDRTEAAFLSDLPWIPNYEG 391

Query: 393 -GLEPGGRMYRTGDLVRWNPDGELEFVGRADHQVKVRGFRIEPGEIEKVLTDHPDIAQAA 451
             +  G R YRTGDLVR+  DG L  VGR+D Q+K+ G R+E G++E  L   P  +QAA
Sbjct: 392 DSVRRGRRFYRTGDLVRYCDDGSLICVGRSDTQIKLAGQRVELGDVEAHLQSDPTTSQAA 451

Query: 452 VVVREDQPGDARLVAYVVTG 471
           VV     P +ARL+A +VTG
Sbjct: 452 VVFPRSGPLEARLIALLVTG 471


>82_0 gi|5911453|gb|AAD55799.1|AF184620_1 salicyl-AMP ligase PchD
           [Pseudomonas aeruginosa](12 542)
          Length = 531

 Score = 78.2 bits (191), Expect = 2e-19,   Method: Composition-based stats.
 Identities = 102/342 (29%), Positives = 139/342 (40%), Gaps = 27/342 (7%)

Query: 141 RLALDSAEVRA---LLADCPDTDPAEEGVTPAPGSAAYVIYTSGSTGRPKGVVVPHSALV 197
           R+AL   E  A    LA     D  E+    A   A + + + G+TG PK +   H   +
Sbjct: 149 RMALIHGEAEAPLQALAPLYQADALEDCAARAEDIACFQL-SGGTTGTPKLIPRRHREYL 207

Query: 198 NFVTAMRRQAPLRPQERLLAVTTVA--FDIAALELYHPLLSGAAVVLAPKEAVPQPSAVL 255
             V A             L    +A  F +    +   LL+G  VV++ +     P    
Sbjct: 208 YNVRASAEVCGFDEHTVYLTGLPMAHNFTLCCPGVIGTLLAGGRVVVSQR---ADPEHCF 264

Query: 256 DLIARHGVTTVQGTPSLWQLLVGHDAEA-----LRGLRML-VGGEALPLSLAEALR-ALT 308
            LIAR  VT     P L  L +  DA+      L  LR+L VGG  L  S A+ +   L 
Sbjct: 265 ALIARERVTHTALVPPLAMLWL--DAQESRRADLSSLRLLQVGGSRLGSSAAQRVEPVLG 322

Query: 309 DDLVNLYGPTETTIWSXXXXXXXXXXXXPIGRPIA-NTRVYVLDDGLQPVAPGVVGELYI 367
             L  + G  E  I                GRP++ +  V V+D   + V PG VGEL +
Sbjct: 323 CQLQQVLGMAEGLICYTRLDDPPERVLHTQGRPLSPDDEVRVVDAEGREVGPGEVGELTV 382

Query: 368 AGAGLARGYLDRPALTAERFPADPYGLEPGGRMYRTGDLVRWNPDGELEFVGRADHQVKV 427
            G    RGY   P   A+ F AD +        YRTGD V  + DG L   GR   Q+  
Sbjct: 383 RGPYTIRGYYRLPEHNAKAFSADGF--------YRTGDRVSRDKDGYLVVEGRDKDQINR 434

Query: 428 RGFRIEPGEIEKVLTDHPDIAQAAVVVREDQPGDARLVAYVV 469
            G +I   E+E +L  HP +  A VV   D     R  A+V+
Sbjct: 435 GGEKIAAEEVENLLIAHPQVHDATVVAMPDSLLGERTCAFVI 476


>114_0 gi|9937234|gb|AAG02365.1|AF210249_24 peptide synthetase NRPS0
           [Streptomyces verticillus](11 519)
          Length = 509

 Score = 71.2 bits (173), Expect = 3e-17,   Method: Composition-based stats.
 Identities = 79/276 (28%), Positives = 119/276 (43%), Gaps = 21/276 (7%)

Query: 191 VPHSALVNFVTAMRRQAPLRPQERLLAVTTVAFDIAALELYHPLLSGAAVVLAPKEAVPQ 250
           V H A+      + R   + P +RLLA+      +A  EL+ PLL+GAA+VL     +  
Sbjct: 174 VSHRAITTAALEIDRAFRVGPGDRLLALAPADSPLALYELFGPLLAGAALVLTRDIDLRD 233

Query: 251 PSAVLDLIARHGVTTVQGTPSLWQLLV-------GHDAEALRGLRMLVGGEALPLSLAEA 303
           P A+ + +  HGVT     P+L  LL+       G   E+LR   +L+GGE L  +L   
Sbjct: 234 PGALHEALRTHGVTLWHSPPALLGLLLDHLADRGGKLPESLR--LVLLGGERLDPALVRR 291

Query: 304 LRALTDD---LVNLYGPTETTIWSXXXXXXXXX---XXXPIGRPIANTRVYVLDDGLQPV 357
           +R        + +L   T +  W+               P+G P+ N R ++L + L+P 
Sbjct: 292 VRESAPHQPAVAHLSSATPSGPWTTCLETGDLAPEWRSVPVGAPLPNQRAHILSETLRPC 351

Query: 358 APGVVGELYIAGAGLARGYLDRPALTAERFPADPYGLEPGGRMYRTGDLVRWNPDGELEF 417
              V G L+  G          P    E  PA     E G  + RTG   R  P+G ++ 
Sbjct: 352 PVWVTGRLHYGGVAA------EPPTGEEHAPATVPHPETGEPLLRTGLFARLLPEGLIDV 405

Query: 418 VGRADHQVKVRGFRIEPGEIEKVLTDHPDIAQAAVV 453
           VG    ++ VR   +   + E  L  H D+  A VV
Sbjct: 406 VGDETARISVRDRPLNLQDTETALAAHEDVHSAVVV 441


>75_0 gi|1835254|emb|CAA67140.1| Pristinamycin I synthetase I
           [Streptomyces pristinaespiralis](1 582)
          Length = 582

 Score = 70.5 bits (171), Expect = 4e-17,   Method: Composition-based stats.
 Identities = 77/246 (31%), Positives = 101/246 (41%), Gaps = 24/246 (9%)

Query: 234 LLSGAAVVLAPKEAVPQPSAVLDLIARHGVTTVQGTPSLWQLLVGHDAEA----LRGLRM 289
           L +G  VV A     PQP     LI R  VT     P++  L +   A+     L  L++
Sbjct: 254 LHAGGRVVFALS---PQPEECFALIEREHVTFTSVIPTIVHLWLAAAAQGHGRDLGSLQL 310

Query: 290 LVGGEALPLSLAEALRA-----LTDDLVNLYGPTETTIWSXXXXXXXXXXXXPIGRPIAN 344
           L  G A    L E L A     L   L  ++G  E  +                GRP++ 
Sbjct: 311 LQVGSA---KLHEELAARIGPELGVRLQQVFGMAEGLLTFTRDDDPADVVLRTQGRPVSE 367

Query: 345 T-RVYVLDDGLQPVAPGVVGELYIAGAGLARGYLDRPALTAERFPADPYGLEPGGRMYRT 403
              + V D   +PV  G  GEL   G    RGY   P   A  F  D +        YR+
Sbjct: 368 ADEIRVADPDGRPVPRGETGELLTRGPYTLRGYYRAPEHNARAFTEDGF--------YRS 419

Query: 404 GDLVRWNPDGELEFVGRADHQVKVRGFRIEPGEIEKVLTDHPDIAQAAVVVREDQPGDAR 463
           GDLVR   DG+L   GR    V   G ++   E+E  L  HPD+ QAAVV   D     +
Sbjct: 420 GDLVRLTADGQLVVEGRIKDVVIRGGDKVSATEVEGHLGAHPDVQQAAVVAMPDPVWGEK 479

Query: 464 LVAYVV 469
           + AY+V
Sbjct: 480 VCAYIV 485


>51_0 gi|16080251|ref|NP_391078.1| 2,3-dihydroxybenzoate-AMP ligase
           (enterobactin synthetase component E) [Bacillus
           subtilis](8 537)
          Length = 530

 Score = 70.5 bits (171), Expect = 5e-17,   Method: Composition-based stats.
 Identities = 81/307 (26%), Positives = 125/307 (40%), Gaps = 25/307 (8%)

Query: 174 AYVIYTSGSTGRPKGVVVPHSALVNFVTAMRRQAP---LRPQERLLAVTTVA--FDIAAL 228
           A++  + GSTG  K +   H    +++ +++R      L      LA   +A  + +++ 
Sbjct: 178 AFLQLSGGSTGLSKLIPRTHD---DYIYSLKRSVEVCWLDHSTVYLAALPMAHNYPLSSP 234

Query: 229 ELYHPLLSGAAVVLAPKEAVPQPSAVLDLIARHGVTTVQGTPSL---WQLLVGHDAEALR 285
            +   L +G  VVL+P    P P     LI R  VT     P L   W        + L 
Sbjct: 235 GVLGVLYAGGRVVLSPS---PSPDDAFPLIEREKVTITALVPPLAMVWMDAASSRRDDLS 291

Query: 286 GLRML-VGGEALPLSLAEALRALTD-DLVNLYGPTETTIWSXXXXXXXXXXXXPIGRPIA 343
            L++L VGG       A  ++A+    L  ++G  E  +                G+P++
Sbjct: 292 SLQVLQVGGAKFSAEAARRVKAVFGCTLQQVFGMAEGLVNYTRLDDPEEIIVNTQGKPMS 351

Query: 344 N-TRVYVLDDGLQPVAPGVVGELYIAGAGLARGYLDRPALTAERFPADPYGLEPGGRMYR 402
               + V DD  + V PG  G L   G    RGY       A  F  D +        YR
Sbjct: 352 PYDEMRVWDDHDRDVKPGETGHLLTRGPYTIRGYYKAEEHNAASFTEDGF--------YR 403

Query: 403 TGDLVRWNPDGELEFVGRADHQVKVRGFRIEPGEIEKVLTDHPDIAQAAVVVREDQPGDA 462
           TGD+VR   DG +   GRA  Q+   G ++   E+E  L  HP +  AA+V   DQ    
Sbjct: 404 TGDIVRLTRDGYIVVEGRAKDQINRGGEKVAAEEVENHLLAHPAVHDAAMVSMPDQFLGE 463

Query: 463 RLVAYVV 469
           R   +++
Sbjct: 464 RSCVFII 470


>8_0 gi|16080251|ref|NP_391078.1| 2,3-dihydroxybenzoate-AMP ligase
           (enterobactin synthetase component E) [Bacillus
           subtilis](1 531)
          Length = 531

 Score = 70.1 bits (170), Expect = 6e-17,   Method: Composition-based stats.
 Identities = 81/307 (26%), Positives = 125/307 (40%), Gaps = 25/307 (8%)

Query: 174 AYVIYTSGSTGRPKGVVVPHSALVNFVTAMRRQAP---LRPQERLLAVTTVA--FDIAAL 228
           A++  + GSTG  K +   H    +++ +++R      L      LA   +A  + +++ 
Sbjct: 185 AFLQLSGGSTGLSKLIPRTHD---DYIYSLKRSVEVCWLDHSTVYLAALPMAHNYPLSSP 241

Query: 229 ELYHPLLSGAAVVLAPKEAVPQPSAVLDLIARHGVTTVQGTPSL---WQLLVGHDAEALR 285
            +   L +G  VVL+P    P P     LI R  VT     P L   W        + L 
Sbjct: 242 GVLGVLYAGGRVVLSPS---PSPDDAFPLIEREKVTITALVPPLAMVWMDAASSRRDDLS 298

Query: 286 GLRML-VGGEALPLSLAEALRALTD-DLVNLYGPTETTIWSXXXXXXXXXXXXPIGRPIA 343
            L++L VGG       A  ++A+    L  ++G  E  +                G+P++
Sbjct: 299 SLQVLQVGGAKFSAEAARRVKAVFGCTLQQVFGMAEGLVNYTRLDDPEEIIVNTQGKPMS 358

Query: 344 N-TRVYVLDDGLQPVAPGVVGELYIAGAGLARGYLDRPALTAERFPADPYGLEPGGRMYR 402
               + V DD  + V PG  G L   G    RGY       A  F  D +        YR
Sbjct: 359 PYDEMRVWDDHDRDVKPGETGHLLTRGPYTIRGYYKAEEHNAASFTEDGF--------YR 410

Query: 403 TGDLVRWNPDGELEFVGRADHQVKVRGFRIEPGEIEKVLTDHPDIAQAAVVVREDQPGDA 462
           TGD+VR   DG +   GRA  Q+   G ++   E+E  L  HP +  AA+V   DQ    
Sbjct: 411 TGDIVRLTRDGYIVVEGRAKDQINRGGEKVAAEEVENHLLAHPAVHDAAMVSMPDQFLGE 470

Query: 463 RLVAYVV 469
           R   +++
Sbjct: 471 RSCVFII 477


>5_0 gi|16080251|ref|NP_391078.1| 2,3-dihydroxybenzoate-AMP ligase
           (enterobactin synthetase component E) [Bacillus
           subtilis](1 531)
          Length = 531

 Score = 70.1 bits (170), Expect = 6e-17,   Method: Composition-based stats.
 Identities = 81/307 (26%), Positives = 125/307 (40%), Gaps = 25/307 (8%)

Query: 174 AYVIYTSGSTGRPKGVVVPHSALVNFVTAMRRQAP---LRPQERLLAVTTVA--FDIAAL 228
           A++  + GSTG  K +   H    +++ +++R      L      LA   +A  + +++ 
Sbjct: 185 AFLQLSGGSTGLSKLIPRTHD---DYIYSLKRSVEVCWLDHSTVYLAALPMAHNYPLSSP 241

Query: 229 ELYHPLLSGAAVVLAPKEAVPQPSAVLDLIARHGVTTVQGTPSL---WQLLVGHDAEALR 285
            +   L +G  VVL+P    P P     LI R  VT     P L   W        + L 
Sbjct: 242 GVLGVLYAGGRVVLSPS---PSPDDAFPLIEREKVTITALVPPLAMVWMDAASSRRDDLS 298

Query: 286 GLRML-VGGEALPLSLAEALRALTD-DLVNLYGPTETTIWSXXXXXXXXXXXXPIGRPIA 343
            L++L VGG       A  ++A+    L  ++G  E  +                G+P++
Sbjct: 299 SLQVLQVGGAKFSAEAARRVKAVFGCTLQQVFGMAEGLVNYTRLDDPEEIIVNTQGKPMS 358

Query: 344 N-TRVYVLDDGLQPVAPGVVGELYIAGAGLARGYLDRPALTAERFPADPYGLEPGGRMYR 402
               + V DD  + V PG  G L   G    RGY       A  F  D +        YR
Sbjct: 359 PYDEMRVWDDHDRDVKPGETGHLLTRGPYTIRGYYKAEEHNAASFTEDGF--------YR 410

Query: 403 TGDLVRWNPDGELEFVGRADHQVKVRGFRIEPGEIEKVLTDHPDIAQAAVVVREDQPGDA 462
           TGD+VR   DG +   GRA  Q+   G ++   E+E  L  HP +  AA+V   DQ    
Sbjct: 411 TGDIVRLTRDGYIVVEGRAKDQINRGGEKVAAEEVENHLLAHPAVHDAAMVSMPDQFLGE 470

Query: 463 RLVAYVV 469
           R   +++
Sbjct: 471 RSCVFII 477


>123_0 gi|9955394|dbj|BAB12213.1| peptide synthetase and polyketide
           synthase [Microcystis aeruginosa](1 543)
          Length = 543

 Score = 62.0 bits (149), Expect = 2e-14,   Method: Composition-based stats.
 Identities = 70/293 (23%), Positives = 119/293 (40%), Gaps = 54/293 (18%)

Query: 170 PGSAAYVIYTSGSTGRPKGVVVPH---------SALVNFVTAMRRQAPLRPQERLLAVT- 219
           P  AA +++TSGSTG PKGV++ H         + ++N  T         P + + A+  
Sbjct: 173 PQDAALLLFTSGSTGMPKGVILTHHNILSMTAGTVVMNHFTQQEVTLNWMPLDHVGAIVF 232

Query: 220 --TVAFDIAALELYHPLLSGAAVVLAPKEAVPQPSAVLDLIARHGVTTVQGTPSLWQLLV 277
              +A D+A  +++ P+          +  + QP   L+LI +H V+ +  +P+    L+
Sbjct: 233 LGIMAVDLACDQIHVPM----------ELVLRQPLQWLELIQKHQVS-ISWSPNFAFSLI 281

Query: 278 GHDAEALR-------GLRMLV-GGEA-------LPLSLAEALRALTDDLVNLYGPTET-- 320
              AE L+        ++ LV  GE        L L + E  +     +   +G TE+  
Sbjct: 282 NQQAEELKHVSYNLSSMKFLVNAGEQVSVKTIRLFLEILEKHQLQERAIKPAFGMTESCS 341

Query: 321 -TIWSXXXXXXXXXXX---XPIGRPIANTRVYVLDDGLQPVAPGVVGELYIAGAGLARGY 376
              WS                +G+PI    + ++D    P+    +G L I G  + +GY
Sbjct: 342 GITWSAGLSKNELTEENSFVSLGKPIPGATIRIVDQENNPLPEREIGRLQIQGNSVTKGY 401

Query: 377 LDRPALTAERFPADPYGLEPGGRMYRTGDLVRWNPDGELEFVGRADHQVKVRG 429
            +   L  E F             + TGDL  +   GEL   GR   ++ + G
Sbjct: 402 YNNNELNQEVFQEG---------WFTTGDL-GYLSKGELFITGREKQEIIING 444


>130_0 gi|16040970|dbj|BAB69698.1| iturin A synthetase A [Bacillus
           subtilis](1 554)
          Length = 554

 Score = 59.3 bits (142), Expect = 1e-13,   Method: Composition-based stats.
 Identities = 70/346 (20%), Positives = 133/346 (38%), Gaps = 52/346 (15%)

Query: 168 PAPGSAAYVIYTSGSTGRPKGVVVPHSALVNFVTAMRRQAPLRPQERLLAVTTVAFDIAA 227
           P     A++ ++SGSTG PKGV++ H  L++   A+     +  ++  L+   +  D+  
Sbjct: 161 PDADELAFIQFSSGSTGDPKGVMLTHHNLIHNTCAIGTALAIHSKDSFLSWMPLTHDMGL 220

Query: 228 LELYH-PLLSGAAVVLAPKEA-VPQPSAVLDLIARHGVTTVQ----GTPSLWQLLVGHDA 281
           +  +  P ++G    L P E  + +P   +     H  + +     G     + L     
Sbjct: 221 IACHLVPFITGINQNLMPTELFIRRPILWMKKAHEHKASILSSPNFGYNYFLKFLKNEPD 280

Query: 282 EALRGLRMLVGGEA--LP------LSLAEALRALTDDLVNLYGPTETTIWSX-------- 325
             L  ++++  G    LP      L    A       ++N+YG  E ++ +         
Sbjct: 281 WDLSHIKVIANGAEPILPELCDEFLKRCAAFNLKRSAILNVYGLAEASVGAAFSKIGKEF 340

Query: 326 -------------------XXXXXXXXXXXPIGRPIANTRVYVLDDGLQPVAPGVVGELY 366
                                          +G+PI   ++ + D+  + V  G++G + 
Sbjct: 341 VPVYLHRDYLNLGERAVNVSKEDQNCASFVEVGQPIDYCQLRISDETNERVEDGIIGHIQ 400

Query: 367 IAGAGLARGYLDRPALTAERFPADPYGLEPGGRMYRTGDLVRWNPDGELEFVGRADHQVK 426
           I G  + +GY + P  T +   +D +         +TGDL   +  G L   GR    + 
Sbjct: 401 IKGDNVTQGYYNNPESTEKVLTSDGW--------VKTGDLGFISESGNLVVTGREKDIIF 452

Query: 427 VRGFRIEPGEIEKVLTDHPDI---AQAAVVVREDQPGDARLVAYVV 469
           V G  I P +IE+V  +  ++     AA  V + +     +V +VV
Sbjct: 453 VNGKNIYPHDIERVAIEMEEVDLGRVAACGVYDQKTQSGEIVLFVV 498


>115_0 gi|16040970|dbj|BAB69698.1| iturin A synthetase A [Bacillus
           subtilis](1 554)
          Length = 554

 Score = 59.3 bits (142), Expect = 1e-13,   Method: Composition-based stats.
 Identities = 70/346 (20%), Positives = 133/346 (38%), Gaps = 52/346 (15%)

Query: 168 PAPGSAAYVIYTSGSTGRPKGVVVPHSALVNFVTAMRRQAPLRPQERLLAVTTVAFDIAA 227
           P     A++ ++SGSTG PKGV++ H  L++   A+     +  ++  L+   +  D+  
Sbjct: 161 PDADELAFIQFSSGSTGDPKGVMLTHHNLIHNTCAIGTALAIHSKDSFLSWMPLTHDMGL 220

Query: 228 LELYH-PLLSGAAVVLAPKEA-VPQPSAVLDLIARHGVTTVQ----GTPSLWQLLVGHDA 281
           +  +  P ++G    L P E  + +P   +     H  + +     G     + L     
Sbjct: 221 IACHLVPFITGINQNLMPTELFIRRPILWMKKAHEHKASILSSPNFGYNYFLKFLKNEPD 280

Query: 282 EALRGLRMLVGGEA--LP------LSLAEALRALTDDLVNLYGPTETTIWSX-------- 325
             L  ++++  G    LP      L    A       ++N+YG  E ++ +         
Sbjct: 281 WDLSHIKVIANGAEPILPELCDEFLKRCAAFNLKRSAILNVYGLAEASVGAAFSKIGKEF 340

Query: 326 -------------------XXXXXXXXXXXPIGRPIANTRVYVLDDGLQPVAPGVVGELY 366
                                          +G+PI   ++ + D+  + V  G++G + 
Sbjct: 341 VPVYLHRDYLNLGERAVNVSKEDQNCASFVEVGQPIDYCQLRISDETNERVEDGIIGHIQ 400

Query: 367 IAGAGLARGYLDRPALTAERFPADPYGLEPGGRMYRTGDLVRWNPDGELEFVGRADHQVK 426
           I G  + +GY + P  T +   +D +         +TGDL   +  G L   GR    + 
Sbjct: 401 IKGDNVTQGYYNNPESTEKVLTSDGW--------VKTGDLGFISESGNLVVTGREKDIIF 452

Query: 427 VRGFRIEPGEIEKVLTDHPDI---AQAAVVVREDQPGDARLVAYVV 469
           V G  I P +IE+V  +  ++     AA  V + +     +V +VV
Sbjct: 453 VNGKNIYPHDIERVAIEMEEVDLGRVAACGVYDQKTQSGEIVLFVV 498


>141_0 pdb|16pkA01
          Length = 188

 Score = 28.5 bits (62), Expect = 2e-04,   Method: Composition-based stats.
 Identities = 23/69 (33%), Positives = 33/69 (47%), Gaps = 5/69 (7%)

Query: 441 LTDHPDIAQAAVVVREDQPGDARL---VAYVVTGGSADARDEQVEQDQLDEWQDLY--DS 495
           +T  PD   AA VV +  PGD  L   V +    GS  A+D +     L  + D+Y  D+
Sbjct: 103 VTFAPDCLNAADVVSKMSPGDVVLLENVRFYKEEGSKKAKDREAMAKILASYGDVYISDA 162

Query: 496 VYTAASETA 504
             TA  ++A
Sbjct: 163 FGTAHRDSA 171


>5488_0 pdb|2f2gA00
          Length = 221

 Score = 26.6 bits (57), Expect = 8e-04,   Method: Composition-based stats.
 Identities = 10/20 (50%), Positives = 14/20 (70%)

Query: 486 LDEWQDLYDSVYTAASETAF 505
           +D W D + S+YTAA+  AF
Sbjct: 7   IDTWIDKHRSIYTAATRHAF 26


>8608_0 pdb|2gqwA02
          Length = 123

 Score = 26.2 bits (56), Expect = 0.001,   Method: Composition-based stats.
 Identities = 15/32 (46%), Positives = 17/32 (53%)

Query: 187 KGVVVPHSALVNFVTAMRRQAPLRPQERLLAV 218
           +G  +P   L     A R QA LRPQ RLL V
Sbjct: 7   QGATMPVHTLRTLEDARRIQAGLRPQSRLLIV 38


>5142_0 pdb|1zpdA03
          Length = 194

 Score = 25.8 bits (55), Expect = 0.001,   Method: Composition-based stats.
 Identities = 17/41 (41%), Positives = 23/41 (56%), Gaps = 8/41 (19%)

Query: 278 GHDAEALRGLRMLVGGEALPLSLAEALRALTDDLVNLYGPT 318
           G+D+ A +GL+   GGE     LAEA++     L N  GPT
Sbjct: 147 GYDSGAAKGLKAKTGGE-----LAEAIKVA---LANTDGPT 179


>5824_0 pdb|2i00A02
          Length = 159

 Score = 25.4 bits (54), Expect = 0.002,   Method: Composition-based stats.
 Identities = 8/14 (57%), Positives = 11/14 (78%)

Query: 434 PGEIEKVLTDHPDI 447
           PG IE++  DHPD+
Sbjct: 21  PGMIERLAVDHPDV 34


>807_0 pdb|1dt9A02
          Length = 112

 Score = 25.0 bits (53), Expect = 0.002,   Method: Composition-based stats.
 Identities = 18/49 (36%), Positives = 22/49 (44%), Gaps = 2/49 (4%)

Query: 460 GDARLVAYVVTGGSADARDEQVEQDQLDEWQDLYDSVYTAASETAFGEN 508
           GD   VA +V  GSAD + E  + D  D  Q L   V      +  GEN
Sbjct: 51  GDKVNVAGLVLAGSADFKTELSQSDMFD--QRLQSKVLKLVDISYGGEN 97


>5062_0 pdb|1ypfA00
          Length = 336

 Score = 24.6 bits (52), Expect = 0.003,   Method: Composition-based stats.
 Identities = 18/63 (28%), Positives = 27/63 (42%)

Query: 445 PDIAQAAVVVREDQPGDARLVAYVVTGGSADARDEQVEQDQLDEWQDLYDSVYTAASETA 504
           P IA   +    D     R  A +V  GS  A  E+   + +++   LY   + +ASE  
Sbjct: 212 PIIADGGIRTNGDVAKSIRFGATMVMIGSLFAGHEESPGETIEKDGKLYKEYFGSASEFQ 271

Query: 505 FGE 507
            GE
Sbjct: 272 KGE 274


>8170_0 pdb|1ujsA00
          Length = 88

 Score = 24.3 bits (51), Expect = 0.004,   Method: Composition-based stats.
 Identities = 11/21 (52%), Positives = 11/21 (52%)

Query: 122 LLLTDTRTEQHLPADADTRRL 142
           LLL  TR    LP D D  RL
Sbjct: 24  LLLVTTRGRNRLPKDVDRTRL 44


>2450_0 pdb|1l5pA00
          Length = 93

 Score = 23.9 bits (50), Expect = 0.005,   Method: Composition-based stats.
 Identities = 9/21 (42%), Positives = 11/21 (52%)

Query: 456 EDQPGDARLVAYVVTGGSADA 476
           EDQP +ARL   +   G  D 
Sbjct: 68  EDQPANARLACAITLSGENDG 88


>7173_0 pdb|1g6hA00
          Length = 257

 Score = 23.9 bits (50), Expect = 0.006,   Method: Composition-based stats.
 Identities = 10/30 (33%), Positives = 20/30 (66%), Gaps = 1/30 (3%)

Query: 338 IGRPI-ANTRVYVLDDGLQPVAPGVVGELY 366
           IGR +  N ++ V+D+ +  VAPG+  +++
Sbjct: 164 IGRALMTNPKMIVMDEPIAGVAPGLAHDIF 193


>5332_0 pdb|2c45A00
          Length = 114

 Score = 23.1 bits (48), Expect = 0.009,   Method: Composition-based stats.
 Identities = 13/35 (37%), Positives = 17/35 (48%)

Query: 437 IEKVLTDHPDIAQAAVVVREDQPGDARLVAYVVTG 471
           I+  L D  D+ +   V   D    ARLV Y +TG
Sbjct: 28  IDADLMDAADLLEGEQVTIVDIDNGARLVTYAITG 62


Lambda     K      H
   0.317    0.135    0.403 

Gapped
Lambda     K      H
   0.267   0.0410    0.140 


Matrix: BLOSUM62
Gap Penalties: Existence: 11, Extension: 1
Number of Sequences: 8992
Number of Hits to DB: 1,402,808
Number of extensions: 56016
Number of successful extensions: 829
Number of sequences better than 1.0e-02: 162
Number of HSP's gapped: 268
Number of HSP's successfully gapped: 168
Length of query: 512
Length of database: 1,427,604
Length adjustment: 27
Effective length of query: 485
Effective length of database: 1,184,820
Effective search space:    80025
Effective search space used:    80025
Neighboring words threshold: 11
Window for multiple hits: 40
X1: 16 ( 7.3 bits)
X2: 38 (14.6 bits)
X3: 64 (24.7 bits)
S1: 41 (21.6 bits)
S2: 48 (23.1 bits)
