# Supplementary material for: Exploring the Adenylation Domain Repertoire of Nonribosomal Peptide Synthetases Using an Ensemble of Sequence-Search Methods
Source: PLoS One. 2013 Jul 16;8(7):e65926. doi: 10.1371/journal.pone.0065926 (PMC3712989; doi:10.1371/journal.pone.0065926)
Supplement: File S6 — BLASTp (E-value = 10) search for A-domains using multiple templates against the whole data set. (XLS) [file pone.0065926.s006.xls]

## Sheet: Sheet1
A-domain templates	Significant Hits among all Dataset	Alignment Start	Alignment End	Score	E-value	Identity
A1-domain	gi|7228478|gb|AAF42473.1|AF204401_1 actinomycin synthetase III [Streptomyces chrysomallus](1499 2010)	1	512	1001	0	100
A2-domain	gi|3118|emb|CAA38195.1| ACV synthetase (AA 1 - 3746) [Penicillium chrysogenum](270 811)	1	542	1116	0	100
A3-domain	gi|3118|emb|CAA38195.1| ACV synthetase (AA 1 - 3746) [Penicillium chrysogenum](1359 1897)	1	539	1113	0	100
A4-domain	gi|3118|emb|CAA38195.1| ACV synthetase (AA 1 - 3746) [Penicillium chrysogenum](2460 2989)	1	530	1092	0	100
A5-domain	gi|16080251|ref|NP_391078.1| 2,3-dihydroxybenzoate-AMP ligase (enterobactin synthetase component E) [Bacillus subtilis](1 531)	1	524	1079	0	100
A6-domain	gi|5919203|gb|AAD56240.1|AF184977_1 DhbF [Bacillus subtilis](437 955)	1	519	1056	0	100
A7-domain	gi|5919203|gb|AAD56240.1|AF184977_1 DhbF [Bacillus subtilis](1493 2029)	1	537	1100	0	100
A8-domain	gi|16080251|ref|NP_391078.1| 2,3-dihydroxybenzoate-AMP ligase (enterobactin synthetase component E) [Bacillus subtilis](1 531)	1	524	1079	0	100
A9-domain	gi|5919203|gb|AAD56240.1|AF184977_1 DhbF [Bacillus subtilis](437 955)	1	519	1056	0	100
A10-domain	gi|5919203|gb|AAD56240.1|AF184977_1 DhbF [Bacillus subtilis](1493 2029)	1	537	1100	0	100
A11-domain	gi|5915760|sp|O68006|BACA_BACLI Bacitracin synthetase 1 (BA1) [Includes: ATP-dependent isoleucine adenylase (IleA) (Isoleucine activase); ATP-dependent cysteine adenylase (CysA) (Cysteine activase); ATP-dependent leucine adenylase (LeuA) (Leucine activas	1	517	1055	0	100
A12-domain	gi|5915760|sp|O68006|BACA_BACLI Bacitracin synthetase 1 (BA1) [Includes: ATP-dependent isoleucine adenylase (IleA) (Isoleucine activase); ATP-dependent cysteine adenylase (CysA) (Cysteine activase); ATP-dependent leucine adenylase (LeuA) (Leucine activas	1	498	1028	0	100
A13-domain	gi|5915760|sp|O68006|BACA_BACLI Bacitracin synthetase 1 (BA1) [Includes: ATP-dependent isoleucine adenylase (IleA) (Isoleucine activase); ATP-dependent cysteine adenylase (CysA) (Cysteine activase); ATP-dependent leucine adenylase (LeuA) (Leucine activas	1	506	1049	0	100
A14-domain	gi|5915760|sp|O68006|BACA_BACLI Bacitracin synthetase 1 (BA1) [Includes: ATP-dependent isoleucine adenylase (IleA) (Isoleucine activase); ATP-dependent cysteine adenylase (CysA) (Cysteine activase); ATP-dependent leucine adenylase (LeuA) (Leucine activas	1	523	1081	0	100
A15-domain	gi|5915760|sp|O68006|BACA_BACLI Bacitracin synthetase 1 (BA1) [Includes: ATP-dependent isoleucine adenylase (IleA) (Isoleucine activase); ATP-dependent cysteine adenylase (CysA) (Cysteine activase); ATP-dependent leucine adenylase (LeuA) (Leucine activas	1	515	1050	0	100
A16-domain	gi|5915761|sp|O68007|BACB_BACLI Bacitracin synthetase 2 (BA2) [Includes: ATP-dependent lysine adenylase (LysA) (Lysine activase); ATP-dependent D-ornithine adenylase (D-OrnA) (D-ornithine activase); Ornithine racemase ](498 1008)	1	511	1053	0	100
A17-domain	gi|5915761|sp|O68007|BACB_BACLI Bacitracin synthetase 2 (BA2) [Includes: ATP-dependent lysine adenylase (LysA) (Lysine activase); ATP-dependent D-ornithine adenylase (D-OrnA) (D-ornithine activase); Ornithine racemase ](1529 2051)	1	523	1083	0	100
A18-domain	gi|5915762|sp|O68008|BACC_BACLI Bacitracin synthetase 3 (BA3) [Includes: ATP-dependent isoleucine adenylase (IleA) (Isoleucine activase); ATP-dependent D-phenylalanine adenylase (D-PheA) (D-phenylalanine activase); ATP-dependent histidine adenylase (HisA	1	517	1054	0	100
A19-domain	gi|5915762|sp|O68008|BACC_BACLI Bacitracin synthetase 3 (BA3) [Includes: ATP-dependent isoleucine adenylase (IleA) (Isoleucine activase); ATP-dependent D-phenylalanine adenylase (D-PheA) (D-phenylalanine activase); ATP-dependent histidine adenylase (HisA	1	512	1057	0	100
A20-domain	gi|5915762|sp|O68008|BACC_BACLI Bacitracin synthetase 3 (BA3) [Includes: ATP-dependent isoleucine adenylase (IleA) (Isoleucine activase); ATP-dependent D-phenylalanine adenylase (D-PheA) (D-phenylalanine activase); ATP-dependent histidine adenylase (HisA	1	513	1056	0	100
A21-domain	gi|5915762|sp|O68008|BACC_BACLI Bacitracin synthetase 3 (BA3) [Includes: ATP-dependent isoleucine adenylase (IleA) (Isoleucine activase); ATP-dependent D-phenylalanine adenylase (D-PheA) (D-phenylalanine activase); ATP-dependent histidine adenylase (HisA	1	525	1088	0	100
A22-domain	gi|21221664|ref|NP_627443.1| CDA peptide synthetase I [Streptomyces coelicolor A3(2)](449 1081)	1	633	1224	0	100
A23-domain	gi|21221664|ref|NP_627443.1| CDA peptide synthetase I [Streptomyces coelicolor A3(2)](1647 2191)	1	545	1063	0	100
A24-domain	gi|21221664|ref|NP_627443.1| CDA peptide synthetase I [Streptomyces coelicolor A3(2)](2732 3256)	1	525	1020	0	100
A25-domain	gi|21221664|ref|NP_627443.1| CDA peptide synthetase I [Streptomyces coelicolor A3(2)](4256 4753)	1	498	996	0	100
A26-domain	gi|21221664|ref|NP_627443.1| CDA peptide synthetase I [Streptomyces coelicolor A3(2)](5296 5793)	1	498	994	0	100
A27-domain	gi|21221664|ref|NP_627443.1| CDA peptide synthetase I [Streptomyces coelicolor A3(2)](6335 6875)	1	541	1064	0	100
A28-domain	gi|21221665|ref|NP_627444.1| CDA peptide synthetase II [Streptomyces coelicolor A3(2)](445 939)	1	495	989	0	100
A29-domain	gi|21221665|ref|NP_627444.1| CDA peptide synthetase II [Streptomyces coelicolor A3(2)](1478 1988)	1	511	996	0	100
A30-domain	gi|21221665|ref|NP_627444.1| CDA peptide synthetase II [Streptomyces coelicolor A3(2)](2541 3071)	1	531	1049	0	100
A31-domain	gi|24426512|emb|CAD55498.1| CDA peptide synthetase III [Streptomyces coelicolor A3(2)](441 969)	1	529	1051	0	100
A32-domain	gi|24426512|emb|CAD55498.1| CDA peptide synthetase III [Streptomyces coelicolor A3(2)](1515 2033)	1	519	994	0	100
A33-domain	gi|15029319|gb|AAK81824.1| peptide synthetase [Streptomyces lavendulae](1 483)	1	483	944	0	100
A34-domain	gi|15029319|gb|AAK81824.1| peptide synthetase [Streptomyces lavendulae](1023 1528)	1	506	986	0	100
A35-domain	gi|15029320|gb|AAK81825.1| peptide synthetase [Streptomyces lavendulae](444 941)	1	498	975	0	100
A36-domain	gi|15029321|gb|AAK81826.1| peptide synthetase [Streptomyces lavendulae](436 950)	1	515	1011	0	100
A37-domain	gi|15029321|gb|AAK81826.1| peptide synthetase [Streptomyces lavendulae](1951 2445)	1	495	967	0	100
A38-domain	gi|15029321|gb|AAK81826.1| peptide synthetase [Streptomyces lavendulae](3456 3950)	1	495	966	0	100
A39-domain	gi|15029322|gb|AAK81827.1| peptide synthetase [Streptomyces lavendulae](436 948)	1	513	1007	0	100
A40-domain	gi|440169|emb|CAA82227.1| cyclosporine synthetase [Tolypocladium inflatum](478 1015)	1	538	1098	0	100
A41-domain	gi|440169|emb|CAA82227.1| cyclosporine synthetase [Tolypocladium inflatum](1551 2067)	1	517	1060	0	100
A42-domain	gi|440169|emb|CAA82227.1| cyclosporine synthetase [Tolypocladium inflatum](3047 3560)	1	514	1057	0	100
A43-domain	gi|440169|emb|CAA82227.1| cyclosporine synthetase [Tolypocladium inflatum](4534 5046)	1	513	1054	0	100
A44-domain	gi|440169|emb|CAA82227.1| cyclosporine synthetase [Tolypocladium inflatum](6027 6524)	1	498	1024	0	100
A45-domain	gi|440169|emb|CAA82227.1| cyclosporine synthetase [Tolypocladium inflatum](7523 8049)	1	527	1083	0	100
A46-domain	gi|440169|emb|CAA82227.1| cyclosporine synthetase [Tolypocladium inflatum](8585 9093)	1	509	1050	0	100
A47-domain	gi|440169|emb|CAA82227.1| cyclosporine synthetase [Tolypocladium inflatum](10087 10593)	1	507	1047	0	100
A48-domain	gi|440169|emb|CAA82227.1| cyclosporine synthetase [Tolypocladium inflatum](11553 12113)	1	561	1146	0	100
A49-domain	gi|440169|emb|CAA82227.1| cyclosporine synthetase [Tolypocladium inflatum](12646 13158)	1	513	1053	0	100
A50-domain	gi|440169|emb|CAA82227.1| cyclosporine synthetase [Tolypocladium inflatum](14154 14683)	1	530	1085	0	100
A51-domain	gi|16080251|ref|NP_391078.1| 2,3-dihydroxybenzoate-AMP ligase (enterobactin synthetase component E) [Bacillus subtilis](8 537)	8	531	1079	0	100
A52-domain	gi|145843|gb|AAA92015.1| enterobactin(437 964)	1	528	1076	0	100
A53-domain	gi|3643187|gb|AAC36721.1| peptide synthetase [Bacillus subtilis](438 957)	1	520	1059	0	100
A54-domain	gi|3643187|gb|AAC36721.1| peptide synthetase [Bacillus subtilis](1473 2000)	1	528	1090	0	100
A55-domain	gi|3724089|emb|CAA09819.1| fengycin synthetase [Bacillus subtilis](448 959)	1	512	1047	0	100
A56-domain	gi|3724089|emb|CAA09819.1| fengycin synthetase [Bacillus subtilis](1478 1999)	1	522	1075	0	100
A57-domain	gi|2522214|gb|AAB80956.1| fengycin synthetase FenE [Bacillus subtilis](441 962)	1	522	1063	0	100
A58-domain	gi|2522214|gb|AAB80956.1| fengycin synthetase FenE [Bacillus subtilis](1480 1996)	1	517	1065	0	100
A59-domain	gi|216278|dbj|BAA00406.1| gramicidin S synthetase 1 [Brevibacillus brevis](17 530)	1	514	1063	0	100
A60-domain	gi|39372|emb|CAA43838.1| grsB [Brevibacillus brevis](446 963)	1	518	1062	0	100
A61-domain	gi|39372|emb|CAA43838.1| grsB [Brevibacillus brevis](1485 1999)	1	515	1070	0	100
A62-domain	gi|39372|emb|CAA43838.1| grsB [Brevibacillus brevis](2521 3045)	1	525	1085	0	100
A63-domain	gi|39372|emb|CAA43838.1| grsB [Brevibacillus brevis](3568 4083)	1	516	1058	0	100
A64-domain	gi|167219|gb|AAA33023.1| HC-toxin synthetase(194 735)	1	542	1116	0	100
A65-domain	gi|167219|gb|AAA33023.1| HC-toxin synthetase(1800 2358)	1	559	1152	0	100
A66-domain	gi|167219|gb|AAA33023.1| HC-toxin synthetase(2948 3520)	1	573	1186	0	100
A67-domain	gi|167219|gb|AAA33023.1| HC-toxin synthetase(4112 4649)	1	538	1107	0	100
A68-domain	gi|3080742|gb|AAD04757.1| lichenysin synthetase A; LicA [Bacillus licheniformis](438 964)	1	527	1072	0	100
A69-domain	gi|3080742|gb|AAD04757.1| lichenysin synthetase A; LicA [Bacillus licheniformis](1484 2003)	1	520	1071	0	100
A70-domain	gi|3080742|gb|AAD04757.1| lichenysin synthetase A; LicA [Bacillus licheniformis](2523 3030)	1	508	1047	0	100
A71-domain	gi|3080743|gb|AAD04758.1| lichenysin synthetase B; LicB [Bacillus licheniformis](443 955)	1	513	1052	0	100
A72-domain	gi|3080743|gb|AAD04758.1| lichenysin synthetase B; LicB [Bacillus licheniformis](1474 2004)	1	531	1090	0	100
A73-domain	gi|3080743|gb|AAD04758.1| lichenysin synthetase B; LicB [Bacillus licheniformis](2520 3030)	1	511	1052	0	100
A74-domain	gi|3080744|gb|AAD04759.1| lichenysin synthetase C; LicC [Bacillus licheniformis](451 972)	1	522	1072	0	100
A75-domain	gi|1835254|emb|CAA67140.1| Pristinamycin I synthetase I [Streptomyces pristinaespiralis](1 582)	1	582	1150	0	100
A76-domain	gi|7522106|pir||T30288 pristinamycin I synthase 2 [imported] - Streptomyces pristinaespiralis(425 941)	1	517	1006	0	100
A77-domain	gi|7522106|pir||T30288 pristinamycin I synthase 2 [imported] - Streptomyces pristinaespiralis(1476 1999)	1	524	1043	0	100
A78-domain	gi|7522107|pir||T30289 pristinamycin I synthase 3 - Streptomyces pristinaespiralis(1496 1974)	1	479	938	0	100
A79-domain	gi|7522106|pir||T30288 pristinamycin I synthase 2 [imported] - Streptomyces pristinaespiralis(1476 1999)	1	524	1043	0	100
A80-domain	gi|7522107|pir||T30289 pristinamycin I synthase 3 - Streptomyces pristinaespiralis(2926 3434)	1	509	999	0	100
A81-domain	gi|7522107|pir||T30289 pristinamycin I synthase 3 - Streptomyces pristinaespiralis(3971 4497)	1	527	1038	0	100
A82-domain	gi|5911453|gb|AAD55799.1|AF184620_1 salicyl-AMP ligase PchD [Pseudomonas aeruginosa](12 542)	1	531	1075	0	100
A83-domain	gi|5911455|gb|AAD55800.1|AF184621_1 pyochelin synthetase PchE [Pseudomonas aeruginosa](536 1008)	1	473	922	0	100
A84-domain	gi|5911457|gb|AAD55801.1|AF184622_1 pyochelin synthetase PchF [Pseudomonas aeruginosa](496 985)	1	490	974	0	100
A85-domain	gi|396481|emb|CAA49816.1| srfA1 [Bacillus subtilis](439 963)	1	525	1068	0	100
A86-domain	gi|396481|emb|CAA49816.1| srfA1 [Bacillus subtilis](1481 2000)	1	520	1072	0	100
A87-domain	gi|396481|emb|CAA49816.1| srfA1 [Bacillus subtilis](2521 3032)	1	512	1053	0	100
A88-domain	gi|396482|emb|CAA49817.1| srfA2 [Bacillus subtilis](443 958)	1	516	1063	0	100
A89-domain	gi|396482|emb|CAA49817.1| srfA2 [Bacillus subtilis](1477 2002)	1	526	1083	0	100
A90-domain	gi|396482|emb|CAA49817.1| srfA2 [Bacillus subtilis](2522 3031)	1	510	1045	0	100
A91-domain	gi|396483|emb|CAA49818.1| srfA3 [Bacillus subtilis](442 961)	1	520	1077	0	100
A92-domain	gi|3510629|gb|AAC80285.1| syringomycin synthetase [Pseudomonas syringae pv. syringae](372 903)	1	532	1083	0	100
A93-domain	gi|3510629|gb|AAC80285.1| syringomycin synthetase [Pseudomonas syringae pv. syringae](1460 1991)	1	532	1076	0	100
A94-domain	gi|3510629|gb|AAC80285.1| syringomycin synthetase [Pseudomonas syringae pv. syringae](2544 3078)	1	535	1095	0	100
A95-domain	gi|3510629|gb|AAC80285.1| syringomycin synthetase [Pseudomonas syringae pv. syringae](3631 4165)	1	535	1093	0	100
A96-domain	gi|3510629|gb|AAC80285.1| syringomycin synthetase [Pseudomonas syringae pv. syringae](4700 5231)	1	532	1074	0	100
A97-domain	gi|3510629|gb|AAC80285.1| syringomycin synthetase [Pseudomonas syringae pv. syringae](5766 6285)	1	520	1052	0	100
A98-domain	gi|3510629|gb|AAC80285.1| syringomycin synthetase [Pseudomonas syringae pv. syringae](5766 6285)	1	520	1052	0	100
A99-domain	gi|3510629|gb|AAC80285.1| syringomycin synthetase [Pseudomonas syringae pv. syringae](7922 8447)	1	526	1071	0	100
A100-domain	gi|2623771|gb|AAC45928.1| tyrocidine synthetase 1 [Brevibacillus brevis](11 519)	1	509	1055	0	100
A101-domain	gi|2623772|gb|AAC45929.1| tyrocidine synthetase 2 [Brevibacillus brevis](446 964)	1	519	1070	0	100
A102-domain	gi|2623772|gb|AAC45929.1| tyrocidine synthetase 2 [Brevibacillus brevis](1485 1999)	1	515	1068	0	100
A103-domain	gi|2623772|gb|AAC45929.1| tyrocidine synthetase 2 [Brevibacillus brevis](2522 3032)	1	511	1060	0	100
A104-domain	gi|2623773|gb|AAC45930.1| tyrocidine synthetase 3 [Brevibacillus brevis](442 957)	1	516	1062	0	100
A105-domain	gi|2623773|gb|AAC45930.1| tyrocidine synthetase 3 [Brevibacillus brevis](1478 1994)	1	517	1066	0	100
A106-domain	gi|2623773|gb|AAC45930.1| tyrocidine synthetase 3 [Brevibacillus brevis](2515 3032)	1	518	1065	0	100
A107-domain	gi|2623773|gb|AAC45930.1| tyrocidine synthetase 3 [Brevibacillus brevis](4588 5111)	1	524	1083	0	100
A108-domain	gi|2623773|gb|AAC45930.1| tyrocidine synthetase 3 [Brevibacillus brevis](4588 5111)	1	524	1083	0	100
A109-domain	gi|2623773|gb|AAC45930.1| tyrocidine synthetase 3 [Brevibacillus brevis](5634 6154)	1	521	1064	0	100
A110-domain	gi|9937225|gb|AAG02356.1|AF210249_15 peptide synthetase NRPS7 [Streptomyces verticillus](436 951)	1	516	982	0	100
A111-domain	gi|9937227|gb|AAG02358.1|AF210249_17 peptide synthetase NRPS6 [Streptomyces verticillus](491 1010)	1	520	1008	0	100
A112-domain	gi|9937233|gb|AAG02364.1|AF210249_23 peptide synthetase NRPS2-1 [Streptomyces verticillus](432 954)	1	523	1003	0	100
A113-domain	gi|9937233|gb|AAG02364.1|AF210249_23 peptide synthetase NRPS2-1 [Streptomyces verticillus](1493 2021)	1	529	1028	0	100
A114-domain	gi|9937234|gb|AAG02365.1|AF210249_24 peptide synthetase NRPS0 [Streptomyces verticillus](11 519)	1	509	971	0	100
A115-domain	gi|16040970|dbj|BAB69698.1| iturin A synthetase A [Bacillus subtilis](1 554)	1	554	1150	0	100
A116-domain	gi|16040970|dbj|BAB69698.1| iturin A synthetase A [Bacillus subtilis](2929 3445)	1	517	1073	0	100
A117-domain	gi|16040971|dbj|BAB69699.1| iturin A synthetase B [Bacillus subtilis](241 756)	1	516	1065	0	100
A118-domain	gi|16040971|dbj|BAB69699.1| iturin A synthetase B [Bacillus subtilis](1753 2268)	1	516	1059	0	100
A119-domain	gi|16040971|dbj|BAB69699.1| iturin A synthetase B [Bacillus subtilis](3261 3788)	1	528	1089	0	100
A120-domain	gi|16040971|dbj|BAB69699.1| iturin A synthetase B [Bacillus subtilis](4308 4825)	1	518	1073	0	100
A121-domain	gi|16040972|dbj|BAB69700.1| iturin A synthetase C [Bacillus subtilis](239 756)	1	518	1069	0	100
A122-domain	gi|16040972|dbj|BAB69700.1| iturin A synthetase C [Bacillus subtilis](1750 2278)	1	529	1094	0	100
A123-domain	gi|9955394|dbj|BAB12213.1| peptide synthetase and polyketide synthase [Microcystis aeruginosa](1 543)	1	543	1113	0	100
A124-domain	gi|9955392|dbj|BAB12211.1| polykeitde synthase and peptide synthetase [Microcystis aeruginosa](2438 2959)	1	522	1077	0	100
A125-domain	gi|5822841|dbj|BAA83992.1| mcyA [Microcystis aeruginosa](226 729)	1	504	1030	0	100
A126-domain	gi|5822841|dbj|BAA83992.1| mcyA [Microcystis aeruginosa](1710 2224)	1	515	1044	0	100
A127-domain	gi|5822841|dbj|BAA83992.1| mcyA [Microcystis aeruginosa](1710 2224)	1	515	1044	0	100
A128-domain	gi|5822842|dbj|BAA83993.1| mcyB [Microcystis aeruginosa](450 966)	1	517	1052	0	100
A129-domain	gi|5822843|dbj|BAA83994.1| mcyC [Microcystis aeruginosa](456 971)	1	516	1063	0	100
A130-domain	gi|16040970|dbj|BAB69698.1| iturin A synthetase A [Bacillus subtilis](1 554)	1	554	1150	0	100
A131-domain	gi|6449055|gb|AAF08795.1|AF184956_2 MycA [Bacillus subtilis](2918 3434)	1	517	1072	0	100
A132-domain	gi|6449056|gb|AAF08796.1|AF184956_3 MycB [Bacillus subtilis](239 756)	1	518	1068	0	100
A133-domain	gi|6449056|gb|AAF08796.1|AF184956_3 MycB [Bacillus subtilis](1752 2267)	1	516	1061	0	100
A134-domain	gi|6449056|gb|AAF08796.1|AF184956_3 MycB [Bacillus subtilis](3262 3793)	1	532	1098	0	100
A135-domain	gi|6449056|gb|AAF08796.1|AF184956_3 MycB [Bacillus subtilis](4314 4832)	1	519	1079	0	100
A136-domain	gi|6449057|gb|AAF08797.1|AF184956_4 MycC [Bacillus subtilis](239 764)	1	526	1087	0	100
A137-domain	gi|6449057|gb|AAF08797.1|AF184956_4 MycC [Bacillus subtilis](1759 2274)	1	516	1062	0	100
A138-domain	gi|3818604|gb|AAC69587.1| Ybt peptide synthetase HMWP2 [Yersinia pestis](551 1034)	1	484	996	0	100
