# Supplementary material for: Exploring the Adenylation Domain Repertoire of Nonribosomal Peptide Synthetases Using an Ensemble of Sequence-Search Methods
Source: PLoS One. 2013 Jul 16;8(7):e65926. doi: 10.1371/journal.pone.0065926 (PMC3712989; doi:10.1371/journal.pone.0065926)
Supplement: File S7 — Profile HMM (E-value = 10) search for A-domains against the whole data set. (TXT) [file pone.0065926.s007.txt]

# hmmsearch :: search profile(s) against a sequence database
# HMMER 3.0 (March 2010); http://hmmer.org/
# Copyright (C) 2010 Howard Hughes Medical Institute.
# Freely distributed under the GNU General Public License (GPLv3).
# - - - - - - - - - - - - - - - - - - - - - - - - - - - - - - - - - - - -
# query HMM file:                  /home/chapin/A_domain_HMM/A_domain_HMM_Gblock_profile.hmm
# target sequence database:        /home/chapin/A_domain_HMM/138_A_domains_8854_CATH
# output directed to file:         /home/chapin/A_domain_HMM/HMM_search_all_A_domains_CATH_GBlock
# sequence reporting threshold:    E-value <= 10
# - - - - - - - - - - - - - - - - - - - - - - - - - - - - - - - - - - - -

Query:       o  [M=155]
Scores for complete sequences (score includes all domains):
   --- full sequence ---   --- best 1 domain ---    -#dom-
    E-value  score  bias    E-value  score  bias    exp  N  Sequence                             Description
    ------- ------ -----    ------- ------ -----   ---- --  --------                             -----------
      5e-43  145.2   0.3    2.4e-17   61.8   0.0    4.9  3  gi|6449057|gb|AAF08797.1|AF184956_4  MycC [Bacillus subtilis](239 764
    8.4e-43  144.5   2.1    2.9e-17   61.6   0.0    5.3  4  gi|39372|emb|CAA43838.1|             grsB [Brevibacillus brevis](2521
    2.1e-42  143.2   2.4    2.2e-16   58.7   0.0    5.4  4  gi|6449056|gb|AAF08796.1|AF184956_3  MycB [Bacillus subtilis](239 756
    2.4e-42  143.1   0.2    3.8e-17   61.2   0.0    4.6  3  gi|16040972|dbj|BAB69700.1|          iturin A synthetase C [Bacillus 
    3.4e-42  142.5   3.4    1.8e-16   59.0   0.2    5.5  4  gi|2623773|gb|AAC45930.1|            tyrocidine synthetase 3 [Breviba
    7.2e-42  141.5   1.4    7.4e-16   57.0   0.0    5.4  4  gi|2623771|gb|AAC45928.1|            tyrocidine synthetase 1 [Breviba
    8.3e-42  141.3   0.4    5.3e-16   57.5   0.0    5.4  4  gi|5915760|sp|O68006|BACA_BACLI      Bacitracin synthetase 1 (BA1) [I
    2.1e-41  140.0   0.0    5.3e-16   57.5   0.0    4.2  3  gi|5915760|sp|O68006|BACA_BACLI      Bacitracin synthetase 1 (BA1) [I
    5.5e-41  138.6   1.7    1.7e-16   59.0   0.1    5.1  3  gi|39372|emb|CAA43838.1|             grsB [Brevibacillus brevis](446 
    7.7e-41  138.1   3.6    3.3e-16   58.1   0.1    5.4  4  gi|39372|emb|CAA43838.1|             grsB [Brevibacillus brevis](3568
    8.5e-41  138.0   1.9    3.7e-15   54.7   0.1    5.1  4  gi|2623773|gb|AAC45930.1|            tyrocidine synthetase 3 [Breviba
    1.4e-40  137.3   0.7    4.6e-15   54.4   0.0    5.0  4  gi|5915762|sp|O68008|BACC_BACLI      Bacitracin synthetase 3 (BA3) [I
    1.5e-40  137.2   0.3    4.6e-16   57.7   0.0    5.3  4  gi|39372|emb|CAA43838.1|             grsB [Brevibacillus brevis](1485
    2.1e-40  136.7   2.3    8.8e-17   60.0   0.1    4.9  3  gi|2623773|gb|AAC45930.1|            tyrocidine synthetase 3 [Breviba
    2.1e-40  136.7   2.3    8.8e-17   60.0   0.1    4.9  3  gi|2623773|gb|AAC45930.1|            tyrocidine synthetase 3 [Breviba
    2.1e-40  136.7   2.9      3e-16   58.3   0.0    5.3  4  gi|16040971|dbj|BAB69699.1|          iturin A synthetase B [Bacillus 
    2.5e-40  136.5   2.0    6.8e-16   57.1   0.1    4.4  3  gi|5915761|sp|O68007|BACB_BACLI      Bacitracin synthetase 2 (BA2) [I
    2.8e-40  136.3   0.6    2.5e-17   61.8   0.0    4.5  3  gi|2522214|gb|AAB80956.1|            fengycin synthetase FenE [Bacill
    3.8e-40  135.9   1.2    6.4e-16   57.2   0.0    5.3  4  gi|3080743|gb|AAD04758.1|            lichenysin synthetase B; LicB [B
    3.8e-40  135.9   4.8    2.3e-16   58.7   0.2    5.6  4  gi|3080743|gb|AAD04758.1|            lichenysin synthetase B; LicB [B
    3.9e-40  135.9   4.6    6.6e-17   60.4   0.1    4.7  3  gi|7522106|pir||T30288               pristinamycin I synthase 2 [impo
    3.9e-40  135.9   4.6    6.6e-17   60.4   0.1    4.7  3  gi|7522106|pir||T30288               pristinamycin I synthase 2 [impo
    8.8e-40  134.7   0.8    3.6e-16   58.0   0.0    4.5  3  gi|3643187|gb|AAC36721.1|            peptide synthetase [Bacillus sub
    1.2e-39  134.3   4.4    2.6e-16   58.5   0.4    5.7  4  gi|396481|emb|CAA49816.1|            srfA1 [Bacillus subtilis](2521 3
    1.3e-39  134.2   3.1    3.7e-15   54.7   0.1    5.3  4  gi|2623772|gb|AAC45929.1|            tyrocidine synthetase 2 [Breviba
    1.6e-39  133.9   1.1    3.2e-16   58.2   0.0    5.2  3  gi|6449056|gb|AAF08796.1|AF184956_3  MycB [Bacillus subtilis](1752 22
    2.4e-39  133.3   0.2    1.7e-15   55.8   0.0    5.1  4  gi|2623772|gb|AAC45929.1|            tyrocidine synthetase 2 [Breviba
    2.5e-39  133.2   0.0    1.2e-16   59.6   0.0    5.1  4  gi|5915762|sp|O68008|BACC_BACLI      Bacitracin synthetase 3 (BA3) [I
    2.7e-39  133.1   0.6    9.5e-17   59.9   0.0    4.7  3  gi|3080744|gb|AAD04759.1|            lichenysin synthetase C; LicC [B
    3.1e-39  133.0   2.3    5.2e-16   57.5   0.1    4.3  3  gi|5915761|sp|O68007|BACB_BACLI      Bacitracin synthetase 2 (BA2) [I
    3.2e-39  132.9   6.0    1.1e-15   56.4   0.2    5.6  4  gi|3080742|gb|AAD04757.1|            lichenysin synthetase A; LicA [B
    4.1e-39  132.5   0.2    4.3e-15   54.5   0.0    4.8  3  gi|2623772|gb|AAC45929.1|            tyrocidine synthetase 2 [Breviba
    4.3e-39  132.5   0.1    1.9e-16   58.9   0.0    4.3  3  gi|2623773|gb|AAC45930.1|            tyrocidine synthetase 3 [Breviba
    7.9e-39  131.6   3.7    2.4e-16   58.6   0.4    5.7  4  gi|396482|emb|CAA49817.1|            srfA2 [Bacillus subtilis](2522 3
    8.9e-39  131.4   3.1      4e-15   54.6   0.1    4.9  3  gi|5919203|gb|AAD56240.1|AF184977_1  DhbF [Bacillus subtilis](1493 20
    8.9e-39  131.4   3.1      4e-15   54.6   0.1    4.9  3  gi|5919203|gb|AAD56240.1|AF184977_1  DhbF [Bacillus subtilis](1493 20
    9.6e-39  131.3   0.9    1.2e-15   56.3   0.0    4.7  3  gi|5915760|sp|O68006|BACA_BACLI      Bacitracin synthetase 1 (BA1) [I
    1.3e-38  130.9   0.1    3.5e-16   58.0   0.0    4.6  3  gi|3724089|emb|CAA09819.1|           fengycin synthetase [Bacillus su
    2.1e-38  130.2   0.5      3e-15   55.0   0.0    4.7  3  gi|5915760|sp|O68006|BACA_BACLI      Bacitracin synthetase 1 (BA1) [I
    2.4e-38  130.1   0.7      3e-15   55.0   0.0    4.7  3  gi|5915762|sp|O68008|BACC_BACLI      Bacitracin synthetase 3 (BA3) [I
      3e-38  129.7   3.0    9.5e-16   56.6   0.0    5.0  3  gi|6449057|gb|AAF08797.1|AF184956_4  MycC [Bacillus subtilis](1759 22
    3.1e-38  129.7   2.8    1.9e-14   52.4   0.0    5.6  4  gi|216278|dbj|BAA00406.1|            gramicidin S synthetase 1 [Brevi
    4.7e-38  129.1   0.8    6.3e-11   41.0   0.0    5.7  5  gi|5822841|dbj|BAA83992.1|           mcyA [Microcystis aeruginosa](22
    4.8e-38  129.1   3.0    2.8e-15   55.1   0.0    5.2  4  gi|396482|emb|CAA49817.1|            srfA2 [Bacillus subtilis](443 95
    5.8e-38  128.8   1.1    2.9e-16   58.3   0.0    4.4  3  gi|396482|emb|CAA49817.1|            srfA2 [Bacillus subtilis](1477 2
    9.9e-38  128.0   1.2      7e-15   53.8   0.0    5.2  4  gi|6449056|gb|AAF08796.1|AF184956_3  MycB [Bacillus subtilis](4314 48
    1.4e-37  127.6   0.6    9.2e-16   56.7   0.0    4.6  3  gi|16040971|dbj|BAB69699.1|          iturin A synthetase B [Bacillus 
      2e-37  127.1   0.1    4.4e-13   48.0   0.0    4.7  3  gi|5822841|dbj|BAA83992.1|           mcyA [Microcystis aeruginosa](17
      2e-37  127.1   0.1    4.4e-13   48.0   0.0    4.7  3  gi|5822841|dbj|BAA83992.1|           mcyA [Microcystis aeruginosa](17
    2.6e-37  126.7   4.6      1e-09   37.0   0.0    5.6  4  gi|7522107|pir||T30289               pristinamycin I synthase 3 - Str
    2.8e-37  126.6   1.4    4.1e-15   54.6   0.1    4.7  3  gi|16040971|dbj|BAB69699.1|          iturin A synthetase B [Bacillus 
      3e-37  126.5   0.2    1.5e-14   52.8   0.0    4.6  3  gi|3080742|gb|AAD04757.1|            lichenysin synthetase A; LicA [B
    3.7e-37  126.2   0.8    4.7e-15   54.4   0.0    4.7  3  gi|16040970|dbj|BAB69698.1|          iturin A synthetase A [Bacillus 
    3.7e-37  126.2   2.1    1.2e-16   59.6   0.1    4.7  3  gi|3080742|gb|AAD04757.1|            lichenysin synthetase A; LicA [B
    4.8e-37  125.8   1.0    1.8e-13   49.2   0.1    4.8  3  gi|3510629|gb|AAC80285.1|            syringomycin synthetase [Pseudom
      5e-37  125.7   4.4    6.7e-16   57.1   0.1    4.7  3  gi|16040972|dbj|BAB69700.1|          iturin A synthetase C [Bacillus 
    5.7e-37  125.6   0.0    8.6e-14   50.3   0.0    4.7  4  gi|5822842|dbj|BAA83993.1|           mcyB [Microcystis aeruginosa](45
    5.9e-37  125.5   0.1    5.2e-16   57.5   0.0    4.3  3  gi|6449055|gb|AAF08795.1|AF184956_2  MycA [Bacillus subtilis](2918 34
    6.7e-37  125.3   6.6    1.1e-14   53.2   0.4    5.9  5  gi|3724089|emb|CAA09819.1|           fengycin synthetase [Bacillus su
    7.1e-37  125.3   0.0      5e-15   54.3   0.0    4.1  3  gi|5822843|dbj|BAA83994.1|           mcyC [Microcystis aeruginosa](45
    7.2e-37  125.2   0.6    4.2e-15   54.5   0.1    5.1  3  gi|5919203|gb|AAD56240.1|AF184977_1  DhbF [Bacillus subtilis](437 955
    7.2e-37  125.2   0.6    4.2e-15   54.5   0.1    5.1  3  gi|5919203|gb|AAD56240.1|AF184977_1  DhbF [Bacillus subtilis](437 955
    9.7e-37  124.8   1.1    1.2e-15   56.3   0.0    4.4  3  gi|396483|emb|CAA49818.1|            srfA3 [Bacillus subtilis](442 96
    1.4e-36  124.3   3.3    2.1e-15   55.5   0.0    4.8  3  gi|2623773|gb|AAC45930.1|            tyrocidine synthetase 3 [Breviba
    1.6e-36  124.1   3.0    1.4e-14   52.8   0.1    5.0  3  gi|16040971|dbj|BAB69699.1|          iturin A synthetase B [Bacillus 
    1.6e-36  124.1   9.5    5.5e-14   50.9   1.3    5.1  3  gi|3510629|gb|AAC80285.1|            syringomycin synthetase [Pseudom
    1.8e-36  124.0   0.9    2.4e-16   58.6   0.0    5.2  4  gi|2522214|gb|AAB80956.1|            fengycin synthetase FenE [Bacill
    1.8e-36  124.0   1.6    1.8e-13   49.2   0.1    4.8  3  gi|3510629|gb|AAC80285.1|            syringomycin synthetase [Pseudom
    2.1e-36  123.8   9.9    5.2e-14   51.0   1.3    5.3  3  gi|3510629|gb|AAC80285.1|            syringomycin synthetase [Pseudom
    2.4e-36  123.5   5.6    7.3e-16   57.0   0.1    4.7  3  gi|7522106|pir||T30288               pristinamycin I synthase 2 [impo
    2.7e-36  123.4   1.8    1.3e-15   56.2   0.1    4.9  3  gi|396481|emb|CAA49816.1|            srfA1 [Bacillus subtilis](439 96
    2.9e-36  123.3   3.3      3e-13   48.5   0.1    4.8  3  gi|3510629|gb|AAC80285.1|            syringomycin synthetase [Pseudom
    3.3e-36  123.1   7.9    1.7e-16   59.0   0.2    5.9  4  gi|440169|emb|CAA82227.1|            cyclosporine synthetase [Tolypoc
    5.3e-36  122.4   4.8    7.1e-16   57.0   0.3    5.5  4  gi|440169|emb|CAA82227.1|            cyclosporine synthetase [Tolypoc
    5.8e-36  122.3   1.9    6.6e-13   47.4   0.0    4.6  3  gi|3643187|gb|AAC36721.1|            peptide synthetase [Bacillus sub
    6.4e-36  122.2   5.1      3e-13   48.5   0.1    4.9  3  gi|3510629|gb|AAC80285.1|            syringomycin synthetase [Pseudom
    6.6e-36  122.1   7.2    4.1e-13   48.1   0.1    5.0  3  gi|5915762|sp|O68008|BACC_BACLI      Bacitracin synthetase 3 (BA3) [I
      7e-36  122.0   3.3    5.1e-13   47.8   0.0    4.8  3  gi|21221664|ref|NP_627443.1|         CDA peptide synthetase I [Strept
    7.2e-36  122.0   1.5    2.5e-16   58.5   0.0    4.7  4  gi|3080743|gb|AAD04758.1|            lichenysin synthetase B; LicB [B
    8.6e-36  121.8   1.8    3.2e-14   51.7   0.0    4.4  3  gi|21221664|ref|NP_627443.1|         CDA peptide synthetase I [Strept
    1.6e-35  120.9   1.3    4.4e-13   48.0   0.0    4.8  3  gi|21221664|ref|NP_627443.1|         CDA peptide synthetase I [Strept
    2.6e-35  120.2   0.7    3.8e-15   54.7   0.0    4.7  3  gi|396481|emb|CAA49816.1|            srfA1 [Bacillus subtilis](1481 2
    2.8e-35  120.1   7.8    5.4e-13   47.7   0.6    5.3  3  gi|21221664|ref|NP_627443.1|         CDA peptide synthetase I [Strept
    3.3e-35  119.9   7.7    5.4e-16   57.4   0.1    5.2  4  gi|440169|emb|CAA82227.1|            cyclosporine synthetase [Tolypoc
    5.2e-35  119.2   7.0    5.5e-15   54.2   0.0    4.9  3  gi|7228478|gb|AAF42473.1|AF204401_1  actinomycin synthetase III [Stre
    5.6e-35  119.1   6.0    1.1e-14   53.2   0.1    5.2  3  gi|7522107|pir||T30289               pristinamycin I synthase 3 - Str
    7.1e-35  118.8   3.3    1.2e-12   46.5   0.0    5.1  3  gi|21221665|ref|NP_627444.1|         CDA peptide synthetase II [Strep
    7.8e-35  118.6   1.4    6.3e-14   50.7   0.5    4.1  3  gi|5915760|sp|O68006|BACA_BACLI      Bacitracin synthetase 1 (BA1) [I
    9.9e-35  118.3   4.5    8.8e-10   37.3   0.0    5.2  4  gi|3118|emb|CAA38195.1|              ACV synthetase (AA 1 - 3746) [Pe
    1.4e-34  117.8   5.4    2.5e-14   52.0   0.3    5.4  4  gi|440169|emb|CAA82227.1|            cyclosporine synthetase [Tolypoc
    1.7e-34  117.6   2.4    2.2e-13   49.0   0.0    5.1  3  gi|21221664|ref|NP_627443.1|         CDA peptide synthetase I [Strept
    1.9e-34  117.4   4.6      1e-14   53.3   0.1    4.8  4  gi|15029321|gb|AAK81826.1|           peptide synthetase [Streptomyces
      2e-34  117.3   5.9    1.2e-15   56.3   0.3    5.3  4  gi|440169|emb|CAA82227.1|            cyclosporine synthetase [Tolypoc
    2.4e-34  117.1   2.9    2.1e-13   49.0   0.0    5.1  4  gi|24426512|emb|CAD55498.1|          CDA peptide synthetase III [Stre
    4.1e-34  116.3   7.6    4.6e-15   54.4   0.2    4.4  3  gi|15029321|gb|AAK81826.1|           peptide synthetase [Streptomyces
    5.3e-34  115.9   7.5    5.8e-15   54.1   0.4    4.5  3  gi|15029320|gb|AAK81825.1|           peptide synthetase [Streptomyces
    5.6e-34  115.8   4.5    1.7e-14   52.6   0.1    5.0  3  gi|7522107|pir||T30289               pristinamycin I synthase 3 - Str
    1.1e-33  114.9   5.6    1.6e-14   52.7   0.3    4.2  3  gi|15029321|gb|AAK81826.1|           peptide synthetase [Streptomyces
    1.7e-33  114.3   5.5    5.3e-13   47.7   0.1    4.8  3  gi|21221665|ref|NP_627444.1|         CDA peptide synthetase II [Strep
    2.2e-33  113.9   6.4      3e-16   58.3   0.2    5.2  4  gi|15029319|gb|AAK81824.1|           peptide synthetase [Streptomyces
      3e-33  113.5   5.4    2.2e-13   48.9   0.5    4.9  3  gi|21221665|ref|NP_627444.1|         CDA peptide synthetase II [Strep
    3.7e-33  113.2   6.7    5.8e-15   54.1   0.2    4.6  3  gi|15029319|gb|AAK81824.1|           peptide synthetase [Streptomyces
    3.9e-33  113.1   0.3    8.8e-14   50.2   0.0    4.5  3  gi|6449056|gb|AAF08796.1|AF184956_3  MycB [Bacillus subtilis](3262 37
    5.9e-33  112.5   9.2    3.4e-15   54.8   0.3    5.1  3  gi|440169|emb|CAA82227.1|            cyclosporine synthetase [Tolypoc
    8.5e-33  112.0   5.4    3.7e-14   51.5   0.3    4.8  3  gi|15029322|gb|AAK81827.1|           peptide synthetase [Streptomyces
    1.2e-32  111.6   2.2    3.7e-08   32.0   0.0    4.5  4  gi|167219|gb|AAA33023.1|             HC-toxin synthetase(4112 4649)
    1.9e-32  110.9   2.0    4.1e-15   54.6   0.1    4.9  4  gi|440169|emb|CAA82227.1|            cyclosporine synthetase [Tolypoc
    1.9e-32  110.9   4.6    1.8e-14   52.5   0.1    5.2  4  gi|21221664|ref|NP_627443.1|         CDA peptide synthetase I [Strept
    2.9e-32  110.3   6.7    5.2e-14   51.0   0.8    5.0  4  gi|440169|emb|CAA82227.1|            cyclosporine synthetase [Tolypoc
    5.9e-32  109.3   4.9    6.3e-11   41.0   0.2    4.7  3  gi|24426512|emb|CAD55498.1|          CDA peptide synthetase III [Stre
    6.9e-32  109.1  10.5    4.6e-14   51.2   1.0    4.7  3  gi|440169|emb|CAA82227.1|            cyclosporine synthetase [Tolypoc
    8.2e-32  108.8   8.5    2.6e-14   52.0   0.4    5.5  4  gi|440169|emb|CAA82227.1|            cyclosporine synthetase [Tolypoc
    1.1e-31  108.3   1.8    1.5e-12   46.3   0.1    4.7  3  gi|167219|gb|AAA33023.1|             HC-toxin synthetase(2948 3520)
    1.3e-31  108.2   6.2    2.4e-14   52.1   0.1    4.9  4  gi|440169|emb|CAA82227.1|            cyclosporine synthetase [Tolypoc
    1.3e-31  108.1   4.6    7.3e-13   47.3   0.1    4.1  3  gi|5911457|gb|AAD55801.1|AF184622_1  pyochelin synthetase PchF [Pseud
    8.9e-31  105.5   0.0    1.3e-08   33.4   0.0    4.8  4  gi|3118|emb|CAA38195.1|              ACV synthetase (AA 1 - 3746) [Pe
      1e-30  105.3   0.5    2.3e-13   48.9   0.0    4.2  3  gi|145843|gb|AAA92015.1|             enterobactin(437 964)
    1.2e-30  105.0   4.9    2.9e-13   48.6   0.0    4.9  3  gi|3510629|gb|AAC80285.1|            syringomycin synthetase [Pseudom
    1.2e-30  105.0   4.9    2.9e-13   48.6   0.0    4.9  3  gi|3510629|gb|AAC80285.1|            syringomycin synthetase [Pseudom
    1.3e-30  104.9   0.5    5.7e-14   50.9   0.1    3.5  3  gi|5911455|gb|AAD55800.1|AF184621_1  pyochelin synthetase PchE [Pseud
    3.2e-30  103.6   0.4    6.9e-12   44.1   0.0    4.5  4  gi|3818604|gb|AAC69587.1|            Ybt peptide synthetase HMWP2 [Ye
    5.5e-29   99.6   4.7      4e-09   35.1   0.0    5.8  4  gi|3118|emb|CAA38195.1|              ACV synthetase (AA 1 - 3746) [Pe
    5.2e-28   96.5   0.6    2.1e-09   36.0   0.0    4.4  3  gi|9937225|gb|AAG02356.1|AF210249_15 peptide synthetase NRPS7 [Strept
    5.5e-28   96.4   0.2    1.7e-12   46.1   0.0    4.1  3  gi|9937233|gb|AAG02364.1|AF210249_23 peptide synthetase NRPS2-1 [Stre
    7.4e-28   96.0   1.1    4.1e-11   41.6   0.0    5.0  4  gi|167219|gb|AAA33023.1|             HC-toxin synthetase(1800 2358)
    7.5e-28   96.0   1.3    4.1e-07   28.6   0.1    4.7  4  gi|167219|gb|AAA33023.1|             HC-toxin synthetase(194 735)
    3.3e-27   93.9   0.5      4e-10   38.4   0.0    4.2  3  gi|9955392|dbj|BAB12211.1|           polykeitde synthase and peptide 
      2e-25   88.1   0.8    4.2e-08   31.8   0.0    5.1  3  gi|9937227|gb|AAG02358.1|AF210249_17 peptide synthetase NRPS6 [Strept
    6.9e-24   83.1   4.6    1.5e-07   30.0   0.1    4.5  3  gi|9937233|gb|AAG02364.1|AF210249_23 peptide synthetase NRPS2-1 [Stre
    3.9e-20   70.9   0.5    4.7e-11   41.4   0.3    4.3  3  gi|16080251|ref|NP_391078.1|         2,3-dihydroxybenzoate-AMP ligase
    3.9e-20   70.9   0.5    4.7e-11   41.4   0.3    4.3  3  gi|16080251|ref|NP_391078.1|         2,3-dihydroxybenzoate-AMP ligase
    3.9e-20   70.9   0.5    4.7e-11   41.4   0.3    4.3  3  gi|16080251|ref|NP_391078.1|         2,3-dihydroxybenzoate-AMP ligase
    9.2e-17   59.9   0.4    3.1e-09   35.5   0.1    3.9  3  gi|1835254|emb|CAA67140.1|           Pristinamycin I synthetase I [St
    2.5e-16   58.5   2.0    2.6e-10   39.0   0.3    4.0  3  gi|5911453|gb|AAD55799.1|AF184620_1  salicyl-AMP ligase PchD [Pseudom
    8.3e-12   43.8   0.1    1.5e-06   26.8   0.0    3.0  2  gi|9955394|dbj|BAB12213.1|           peptide synthetase and polyketid
    3.1e-11   42.0   0.2    3.9e-05   22.2   0.0    2.9  2  gi|16040970|dbj|BAB69698.1|          iturin A synthetase A [Bacillus 
    3.1e-11   42.0   0.2    3.9e-05   22.2   0.0    2.9  2  gi|16040970|dbj|BAB69698.1|          iturin A synthetase A [Bacillus 
  ------ inclusion threshold ------
      0.034   12.6   0.1       0.07   11.6   0.0    1.5  1  gi|9937234|gb|AAG02365.1|AF210249_24 peptide synthetase NRPS0 [Strept


Domain annotation for each sequence (and alignments):
>> gi|6449057|gb|AAF08797.1|AF184956_4  MycC [Bacillus subtilis](239 764)
   #    score  bias  c-Evalue  i-Evalue hmmfrom  hmm to    alifrom  ali to    envfrom  env to     acc
 ---   ------ ----- --------- --------- ------- -------    ------- -------    ------- -------    ----
   1 !   44.3   0.0     9e-14   5.9e-12       2      59 ..      47     116 ..      46     129 .. 0.86
   2 !   31.3   0.0   9.5e-10   6.2e-08      50      77 ..     161     188 ..     157     202 .. 0.86
   3 !   61.8   0.0   3.7e-19   2.4e-17      91     155 .]     362     446 ..     358     446 .. 0.89

  Alignments for each domain:
  == domain 1    score: 44.3 bits;  conditional E-value: 9e-14
                                    o   2 daiayaeLderanrlar............vavllerslelvvailavlkagaayvpidpeypaerayviy 59 
                                          ++  y+eL+e+an++ar            v++++ersle++v+++++lkag+ayvpidp+yp+er   i+
  gi|6449057|gb|AAF08797.1|AF184956_4  47 NQLTYQELNEKANQIARtlqsegvhpdqpVGIMAERSLEMIVGLFGILKAGGAYVPIDPTYPEERIRYIL 116
                                          5789***********9866666666666789**********************************86654 PP

  == domain 2    score: 31.3 bits;  conditional E-value: 9.5e-10
                                    o  50 ypaerayviytsGstGkpKgvvvehfdl 77 
                                           p++ ayviytsGstGkpKgv+veh  +
  gi|6449057|gb|AAF08797.1|AF184956_4 161 GPNQLAYVIYTSGSTGKPKGVMVEHRSV 188
                                          58999********************665 PP

  == domain 3    score: 61.8 bits;  conditional E-value: 3.7e-19
                                    o  91 yvvpvgvvGelliageglargYln.peltaerF...........YrtGDlar.......eflgRad.qvkirGe 144
                                          y++pvgv+Gel+iag+glargYln peltae+F           YrtGDlar       e+lgR+d qvkirG+
  gi|6449057|gb|AAF08797.1|AF184956_4 362 YMQPVGVAGELCIAGDGLARGYLNrPELTAEKFvknpfsagermYRTGDLARwlpdgniEYLGRIDhQVKIRGY 435
                                          89********************9757999998877777888888*******977777778****9989****** PP

                                    o 145 rielgeieaal 155
                                          rie+ge+eaal
  gi|6449057|gb|AAF08797.1|AF184956_4 436 RIETGEVEAAL 446
                                          ********987 PP

>> gi|39372|emb|CAA43838.1|  grsB [Brevibacillus brevis](2521 3045)
   #    score  bias  c-Evalue  i-Evalue hmmfrom  hmm to    alifrom  ali to    envfrom  env to     acc
 ---   ------ ----- --------- --------- ------- -------    ------- -------    ------- -------    ----
   1 !   46.8   0.1   1.6e-14     1e-12       2      63 ..      47     121 ..      46     126 .. 0.81
   2 !   29.3   0.0   3.9e-09   2.5e-07      50      76 ..     161     187 ..     155     203 .. 0.87
   3 ?   -0.8   0.0       6.9   4.5e+02      79     113 ..     314     349 ..     303     359 .. 0.76
   4 !   61.6   0.0   4.5e-19   2.9e-17      87     155 .]     357     445 ..     352     445 .. 0.89

  Alignments for each domain:
  == domain 1    score: 46.8 bits;  conditional E-value: 1.6e-14
                         o   2 daiayaeLderanrlarv............avllerslelvvailavlkagaayvpidpeypaer.ayviytsGs 63 
                               ++ +y+eL+++an+larv            +++++rsl+++v++l+vlkag+ayvpid++yp+er +y++  sG+
  gi|39372|emb|CAA43838.1|  47 EKLSYQELNAKANQLARVlrqkgvqpnsmvGIMVDRSLDMIVGMLGVLKAGGAYVPIDIDYPQERiSYMMEDSGA 121
                               5789************8633333333333379*********************************4477777775 PP

  == domain 2    score: 29.3 bits;  conditional E-value: 3.9e-09
                         o  50 ypaerayviytsGstGkpKgvvvehfd 76 
                                p+  ay+iytsG+tGkpKgv++eh  
  gi|39372|emb|CAA43838.1| 161 RPHYIAYIIYTSGTTGKPKGVMIEHQS 187
                               57778*******************965 PP

  == domain 3    score: -0.8 bits;  conditional E-value: 6.9
                         o  79 vleyGptEntevyvvpvgvvGelliageg.largYl 113
                               v +yG+tE + +  +       l+++g+  + + Y 
  gi|39372|emb|CAA43838.1| 314 VNSYGVTEAALILAIMNQPLSSLHVTGTVpIGKPYA 349
                               6789***99999988888888888888642445555 PP

  == domain 4    score: 61.6 bits;  conditional E-value: 4.5e-19
                         o  87 ntevyvvpvgvvGelliageglargYln.peltaerF...........YrtGDlar.......eflgRad.qvkirGerielgei 151
                               n+ ++++pvgv+Gel+i+g+g+argYln p+ltae+F           YrtGDlar       eflgR+d qvkirG rielgei
  gi|39372|emb|CAA43838.1| 357 NQYLQIQPVGVIGELCIGGAGVARGYLNrPDLTAEKFvpnpfvpgeklYRTGDLARwmpdgnvEFLGRNDhQVKIRGIRIELGEI 441
                               567889********************97579***99888888888888*******8777777789***9879************* PP

                         o 152 eaal 155
                               ea+l
  gi|39372|emb|CAA43838.1| 442 EAQL 445
                               *987 PP

>> gi|6449056|gb|AAF08796.1|AF184956_3  MycB [Bacillus subtilis](239 756)
   #    score  bias  c-Evalue  i-Evalue hmmfrom  hmm to    alifrom  ali to    envfrom  env to     acc
 ---   ------ ----- --------- --------- ------- -------    ------- -------    ------- -------    ----
   1 !   48.9   0.0   3.6e-15   2.4e-13       2      78 ..      49     135 ..      48     144 .. 0.80
   2 !   28.5   0.0   6.9e-09   4.5e-07      51      74 ..     164     187 ..     154     193 .. 0.87
   3 ?    1.5   0.0       1.4        89      80     107 ..     311     339 ..     307     353 .. 0.71
   4 !   58.7   0.0   3.4e-18   2.2e-16      91     155 .]     353     437 ..     348     437 .. 0.89

  Alignments for each domain:
  == domain 1    score: 48.9 bits;  conditional E-value: 3.6e-15
                                    o   2 daiayaeLderanrlar............vavllerslelvvailavlkagaayvpidpeypaerayviytsGs 63 
                                          +++ y+eL+e++nrlar            va+++ersle++v+i+a++kag+ayvp+dpeyp+er   ++    
  gi|6449056|gb|AAF08796.1|AF184956_3  49 NHMTYRELNEKSNRLARtlrnygvqadtlVAIMAERSLEMIVSIMAIWKAGGAYVPLDPEYPEERLQYVLND-- 120
                                          6899***********9866677777777789**********************************7655543.. PP

                                    o  64 tGkpKgvvvehfdls 78 
                                          +     vv +hf  s
  gi|6449056|gb|AAF08796.1|AF184956_3 121 ANADVLVVQRHFKNS 135
                                          344456666666655 PP

  == domain 2    score: 28.5 bits;  conditional E-value: 6.9e-09
                                    o  51 paerayviytsGstGkpKgvvveh 74 
                                           ++ ayviytsG+tGkpKgv+veh
  gi|6449056|gb|AAF08796.1|AF184956_3 164 HSHLAYVIYTSGTTGKPKGVMVEH 187
                                          56779******************9 PP

  == domain 3    score: 1.5 bits;  conditional E-value: 1.4
                                    o  80 leyGptEntevyv.vpvgvvGelliageg 107
                                           eyGptEn+ v + +pv  + e ++ g+ 
  gi|6449056|gb|AAF08796.1|AF184956_3 311 NEYGPTENSVVSTfQPVYSADEQITIGKP 339
                                          69******998651555555555555555 PP

  == domain 4    score: 58.7 bits;  conditional E-value: 3.4e-18
                                    o  91 yvvpvgvvGelliageglargYln.peltaerF...........YrtGDlar.......eflgRad.qvkirGe 144
                                          +++p+gv Gel+++g+g+argYln p+lt+e+F           Y+tGDlar       e+lgR+d qvkirG+
  gi|6449056|gb|AAF08796.1|AF184956_3 353 QIQPIGVPGELYVGGSGVARGYLNqPDLTEEKFvdhlliprrkmYKTGDLARwlpdgriEYLGRIDhQVKIRGY 426
                                          689*******************9747999999888888888888*******977777778****9989****** PP

                                    o 145 rielgeieaal 155
                                          rielge+eaal
  gi|6449056|gb|AAF08796.1|AF184956_3 427 RIELGEVEAAL 437
                                          ********987 PP

>> gi|16040972|dbj|BAB69700.1|  iturin A synthetase C [Bacillus subtilis](1750 2278)
   #    score  bias  c-Evalue  i-Evalue hmmfrom  hmm to    alifrom  ali to    envfrom  env to     acc
 ---   ------ ----- --------- --------- ------- -------    ------- -------    ------- -------    ----
   1 !   44.6   0.0   7.7e-14     5e-12       3      59 ..      49     117 ..      47     123 .. 0.87
   2 !   30.6   0.0   1.5e-09   9.6e-08      49      76 ..     161     188 ..     157     202 .. 0.88
   3 !   61.2   0.0   5.8e-19   3.8e-17      91     155 .]     365     449 ..     358     449 .. 0.89

  Alignments for each domain:
  == domain 1    score: 44.6 bits;  conditional E-value: 7.7e-14
                            o   3 aiayaeLderanrlar............vavllerslelvvailavlkagaayvpidpeypaerayviy 59 
                                  +  y+eL+eran+lar            v++++ersle++v+++++lkag+ayvpidp+yp er   i+
  gi|16040972|dbj|BAB69700.1|  49 QLTYRELNERANQLARtlqsegvqpdqpVGIMAERSLEMIVGLFGILKAGGAYVPIDPSYPVERIHYIL 117
                                  678************866666766667789**********************************87765 PP

  == domain 2    score: 30.6 bits;  conditional E-value: 1.5e-09
                            o  49 eypaerayviytsGstGkpKgvvvehfd 76 
                                  + p++ ayviytsGstG+pKgv+veh  
  gi|16040972|dbj|BAB69700.1| 161 AGPNHLAYVIYTSGSTGRPKGVMVEHRS 188
                                  568999*******************965 PP

  == domain 3    score: 61.2 bits;  conditional E-value: 5.8e-19
                            o  91 yvvpvgvvGelliageglargYln.peltaerF...........YrtGDlar.......eflgRad.qvkirGerielgeie 152
                                  y +p gv+Gel+iag+glargYln peltae+F           YrtGDlar       e+lgR+d qvkirG+rielgeie
  gi|16040972|dbj|BAB69700.1| 365 YFQPLGVAGELCIAGDGLARGYLNrPELTAEKFaahpfeagkrmYRTGDLARwlpdgniEYLGRIDhQVKIRGYRIELGEIE 446
                                  789*******************975799*998888888888888*******977777778****9989************** PP

                            o 153 aal 155
                                  a l
  gi|16040972|dbj|BAB69700.1| 447 ASL 449
                                  986 PP

>> gi|2623773|gb|AAC45930.1|  tyrocidine synthetase 3 [Brevibacillus brevis](5634 6154)
   #    score  bias  c-Evalue  i-Evalue hmmfrom  hmm to    alifrom  ali to    envfrom  env to     acc
 ---   ------ ----- --------- --------- ------- -------    ------- -------    ------- -------    ----
   1 !   44.8   0.0   6.7e-14   4.3e-12       3      56 ..      48     113 ..      46     120 .. 0.82
   2 !   30.5   0.0   1.7e-09   1.1e-07      48      75 ..     163     190 ..     151     211 .. 0.89
   3 ?    2.3   0.0      0.77        50      80     106 ..     313     340 ..     304     348 .. 0.73
   4 !   59.0   0.2   2.8e-18   1.8e-16      89     154 ..     353     438 ..     345     439 .. 0.87

  Alignments for each domain:
  == domain 1    score: 44.8 bits;  conditional E-value: 6.7e-14
                          o   3 aiayaeLderanrlarv............avllerslelvvailavlkagaayvpidpeypaeray 56 
                                +  y+eL+eranrlarv            a+++ers e+v++il++lkag+ayvp+dp yp+er  
  gi|2623773|gb|AAC45930.1|  48 SLTYSELNERANRLARVlrakgvgpdrlvAIMAERSPEMVIGILGILKAGGAYVPVDPGYPQERIQ 113
                                678************954444444444338*********************************975 PP

  == domain 2    score: 30.5 bits;  conditional E-value: 1.7e-09
                          o  48 peypaerayviytsGstGkpKgvvvehf 75 
                                +++p++ ayviytsG+tGkpKgv++ h 
  gi|2623773|gb|AAC45930.1| 163 VNQPTDLAYVIYTSGTTGKPKGVMIPHQ 190
                                57899********************996 PP

  == domain 3    score: 2.3 bits;  conditional E-value: 0.77
                          o  80 leyGptEntevyvvpvg.vvGelliage 106
                                 eyGptEn+ v++++   ++G+ ++ g+
  gi|2623773|gb|AAC45930.1| 313 NEYGPTENSVVTTISRSiEAGQAITIGR 340
                                69*******9987765514566665555 PP

  == domain 4    score: 59.0 bits;  conditional E-value: 2.8e-18
                          o  89 evyvvpvgvvGelliageglargYln.peltaerF...........YrtGDlar.......eflgRad.qvkirGerielgeie 152
                                + + +p+gvvGel+i+g+glargYln peltae+F           Y+tGDl++       e++gRad qvk+rG+rie+geie
  gi|2623773|gb|AAC45930.1| 353 QHHLQPIGVVGELCIGGAGLARGYLNkPELTAEKFvanpfrpgermYKTGDLVKwrtdgtiEYIGRADeQVKVRGYRIEIGEIE 436
                                66889*******************974799*998877777888888******9766666668****9879************** PP

                          o 153 aa 154
                                +a
  gi|2623773|gb|AAC45930.1| 437 SA 438
                                86 PP

>> gi|2623771|gb|AAC45928.1|  tyrocidine synthetase 1 [Brevibacillus brevis](11 519)
   #    score  bias  c-Evalue  i-Evalue hmmfrom  hmm to    alifrom  ali to    envfrom  env to     acc
 ---   ------ ----- --------- --------- ------- -------    ------- -------    ------- -------    ----
   1 !   43.7   0.3   1.4e-13   9.1e-12       3      60 ..      42     111 ..      40     139 .. 0.83
   2 !   32.5   0.0   4.1e-10   2.7e-08      47      90 ..     155     204 ..     145     221 .. 0.81
   3 ?    0.4   0.0       3.1     2e+02      56      92 ..     274     311 ..     249     330 .. 0.69
   4 !   57.0   0.0   1.1e-17   7.4e-16      87     155 .]     340     428 ..     332     428 .. 0.88

  Alignments for each domain:
  == domain 1    score: 43.7 bits;  conditional E-value: 1.4e-13
                          o   3 aiayaeLderanrlar............vavllerslelvvailavlkagaayvpidpeypaerayviyt 60 
                                + +y+eL+++an+lar            v+v++e+s+e v+ailavlkag+ayvpid+eyp++r   i+ 
  gi|2623771|gb|AAC45928.1|  42 RLSYQELNRKANQLARallekgvqtdsiVGVMMEKSIENVIAILAVLKAGGAYVPIDIEYPRDRIQYILQ 111
                                6789999999999997555555555555899*********************************866654 PP

  == domain 2    score: 32.5 bits;  conditional E-value: 4.1e-10
                          o  47 dpeypaerayviytsGstGkpKgvvvehfdl......svleyGptEntev 90 
                                +p++p++ ayviytsG+tGkpKg ++eh  +      +  ++G+tE++++
  gi|2623771|gb|AAC45928.1| 155 QPSKPTDLAYVIYTSGTTGKPKGTMLEHKGIanlqsfFQNSFGVTEQDRI 204
                                6899************************6541111114567999999876 PP

  == domain 3    score: 0.4 bits;  conditional E-value: 3.1
                          o  56 yviytsGstGkpKgvvvehfdl.svleyGptEntevyv 92 
                                 ++ t+Gs+ ++  v   +  l  +  yGptE++ + +
  gi|2623771|gb|AAC45928.1| 274 RIMITAGSASSAPLVNKWKDKLrYINAYGPTETSICAT 311
                                577888888777776655544415678*****987665 PP

  == domain 4    score: 57.0 bits;  conditional E-value: 1.1e-17
                          o  87 ntevyvvpvgvvGelliageglargYln.peltaerF...........YrtGDlar.......eflgRad.qvkirGerielge 150
                                n++++  p+g  Gel+i+g glargY+n p+ltae+F           YrtGDla+       eflgR+d qvkirG+rielge
  gi|2623771|gb|AAC45928.1| 340 NEDLQLLPTGSEGELCIGGVGLARGYWNrPDLTAEKFvdnpfvpgekmYRTGDLAKwltdgtiEFLGRIDhQVKIRGHRIELGE 423
                                5667889*******************975799*999888888888888******9766666668****9989************ PP

                          o 151 ieaal 155
                                ie++l
  gi|2623771|gb|AAC45928.1| 424 IESVL 428
                                **987 PP

>> gi|5915760|sp|O68006|BACA_BACLI  Bacitracin synthetase 1 (BA1) [Includes: ATP-dependent isoleucine adenylase (IleA) (
   #    score  bias  c-Evalue  i-Evalue hmmfrom  hmm to    alifrom  ali to    envfrom  env to     acc
 ---   ------ ----- --------- --------- ------- -------    ------- -------    ------- -------    ----
   1 !   43.1   0.0   2.2e-13   1.4e-11       2      59 ..      47     117 ..      46     121 .. 0.85
   2 !   30.4   0.0   1.8e-09   1.2e-07      50      77 ..     162     189 ..     156     215 .. 0.74
   3 ?    2.5   0.0      0.69        45      70      91 ..     289     310 ..     279     317 .. 0.72
   4 !   57.5   0.0   8.2e-18   5.3e-16      88     155 .]     338     425 ..     335     425 .. 0.85

  Alignments for each domain:
  == domain 1    score: 43.1 bits;  conditional E-value: 2.2e-13
                                o   2 daiayaeLderanrlar............vavllerslelvvailavlkagaayvpidpeypaera.yviy 59 
                                      ++  y++L+e+an++ar            v++++ers ++++ail+vlkag+ay+pidpeyp er  y+ +
  gi|5915760|sp|O68006|BACA_BACLI  47 QKLTYRQLNEKANQVARllrekgvkpdtlVGIMMERSSDMIAAILGVLKAGGAYLPIDPEYPPERMrYMAF 117
                                      6789***********9866666666666689********************************99636655 PP

  == domain 2    score: 30.4 bits;  conditional E-value: 1.8e-09
                                o  50 ypaerayviytsGstGkpKgvvvehfdl 77 
                                      +  + ayviytsGstGkpKgv++eh  l
  gi|5915760|sp|O68006|BACA_BACLI 162 QSGDLAYVIYTSGSTGKPKGVMIEHQSL 189
                                      55678*******************9543 PP

  == domain 3    score: 2.5 bits;  conditional E-value: 0.69
                                o  70 vvvehfdlsvleyGptEntevy 91 
                                      v+ e+    v +yGptEnt v 
  gi|5915760|sp|O68006|BACA_BACLI 289 VFKEKSYQIVNNYGPTENTVVA 310
                                      445555667899******9875 PP

  == domain 4    score: 57.5 bits;  conditional E-value: 8.2e-18
                                o  88 tevyvvpvgvvGelliageglargYln.peltaerF...........YrtGDlar.......eflgRad.qvkirGer 145
                                      ++++ +p g+ Gel+iageglargY+n pelt+e+F           YrtGDla+       +flgR+d qvkirG+r
  gi|5915760|sp|O68006|BACA_BACLI 338 KDLQLCPLGASGELCIAGEGLARGYVNrPELTREKFignpfvpgermYRTGDLAKmlpdgniQFLGRVDqQVKIRGYR 415
                                      677899*******************9757999988777777777777******98555555569***9946******* PP

                                o 146 ielgeieaal 155
                                      ie+geie++l
  gi|5915760|sp|O68006|BACA_BACLI 416 IEPGEIENRL 425
                                      *******987 PP

>> gi|5915760|sp|O68006|BACA_BACLI  Bacitracin synthetase 1 (BA1) [Includes: ATP-dependent isoleucine adenylase (IleA) (
   #    score  bias  c-Evalue  i-Evalue hmmfrom  hmm to    alifrom  ali to    envfrom  env to     acc
 ---   ------ ----- --------- --------- ------- -------    ------- -------    ------- -------    ----
   1 !   40.5   0.0   1.3e-12   8.6e-11       2      57 ..      47     114 ..      46     120 .. 0.80
   2 !   36.1   0.0   3.1e-11     2e-09      50      87 ..     160     197 ..     152     206 .. 0.90
   3 !   57.5   0.0   8.1e-18   5.3e-16      89     155 .]     356     442 ..     353     442 .. 0.87

  Alignments for each domain:
  == domain 1    score: 40.5 bits;  conditional E-value: 1.3e-12
                                o   2 daiayaeLderanrla............rvavllerslelvvailavlkagaayvpidpeypaerayv 57 
                                      ++i+y+eL+eran+la              ++l+ers+e++v+i+++lkag+ay+pidp+yp+er   
  gi|5915760|sp|O68006|BACA_BACLI  47 ETISYRELNERANSLAftlrqkgvgpdvIAGILTERSIEMIVGIMGILKAGGAYLPIDPAYPQERISY 114
                                      6789**********9944443333332224699********************************754 PP

  == domain 2    score: 36.1 bits;  conditional E-value: 3.1e-11
                                o  50 ypaerayviytsGstGkpKgvvvehfdlsvleyGptEn 87 
                                      +p++ ayviytsGstGkpKgv++eh+ +  l +G  E+
  gi|5915760|sp|O68006|BACA_BACLI 160 KPQHLAYVIYTSGSTGKPKGVMIEHHSVNNLVHGLNER 197
                                      68999***********************9999999886 PP

  == domain 3    score: 57.5 bits;  conditional E-value: 8.1e-18
                                o  89 evyvvpvgvvGelliageglargYln.peltaerF...........YrtGDlar.......eflgRad.qvkirGeri 146
                                      e++  pvg++Gel+iageg+argY+n peltae+F           Y+tGDla        eflgRad qvkirG+ri
  gi|5915760|sp|O68006|BACA_BACLI 356 ELRPLPVGIAGELCIAGEGVARGYVNrPELTAEKFvdhpfepgkkmYKTGDLAMwlpdgqiEFLGRADhQVKIRGYRI 433
                                      566789******************97589***99888888888888******9655555559****9989******** PP

                                o 147 elgeieaal 155
                                      elge+e++l
  gi|5915760|sp|O68006|BACA_BACLI 434 ELGEVEQQL 442
                                      ******987 PP

>> gi|39372|emb|CAA43838.1|  grsB [Brevibacillus brevis](446 963)
   #    score  bias  c-Evalue  i-Evalue hmmfrom  hmm to    alifrom  ali to    envfrom  env to     acc
 ---   ------ ----- --------- --------- ------- -------    ------- -------    ------- -------    ----
   1 !   45.3   0.0   4.5e-14   2.9e-12       2      58 ..      47     115 ..      46     120 .. 0.85
   2 !   26.7   0.0   2.5e-08   1.6e-06      51      78 ..     160     187 ..     153     204 .. 0.81
   3 !   59.0   0.1   2.7e-18   1.7e-16      89     155 .]     351     437 ..     347     437 .. 0.86

  Alignments for each domain:
  == domain 1    score: 45.3 bits;  conditional E-value: 4.5e-14
                         o   2 daiayaeLderanrlar............vavllerslelvvailavlkagaayvpidpeypaerayvi 58 
                               +++ y+eL+er+n+lar            +++++ers+e++v+il++lkag+a+vpidpeyp+er   +
  gi|39372|emb|CAA43838.1|  47 EKVTYRELHERSNQLARflrekgvkkesiIGIMMERSVEMIVGILGILKAGGAFVPIDPEYPKERIGYM 115
                               6899***********9755555655555578*********************************97555 PP

  == domain 2    score: 26.7 bits;  conditional E-value: 2.5e-08
                         o  51 paerayviytsGstGkpKgvvvehfdls 78 
                                ++  y+iytsG+tGkpKgv++eh +++
  gi|39372|emb|CAA43838.1| 160 SEDLFYIIYTSGTTGKPKGVMLEHKNIV 187
                               56678*******************8765 PP

  == domain 3    score: 59.0 bits;  conditional E-value: 2.7e-18
                         o  89 evyvvpvgvvGelliageglargYln.peltaerF...........YrtGDlar.......eflgRad.qvkirGerielgeiea 153
                               e + +p+g+vGel+i+g+++ rgYln +eltae+F           YrtGDlar       eflgRad qvkirG+rielgeiea
  gi|39372|emb|CAA43838.1| 351 EQQLQPQGIVGELYISGANVGRGYLNnQELTAEKFfadpfrpnermYRTGDLARwlpdgniEFLGRADhQVKIRGHRIELGEIEA 435
                               56789*******************97257899887666666666669******977777778****9989**************9 PP

                         o 154 al 155
                               +l
  gi|39372|emb|CAA43838.1| 436 QL 437
                               87 PP

>> gi|39372|emb|CAA43838.1|  grsB [Brevibacillus brevis](3568 4083)
   #    score  bias  c-Evalue  i-Evalue hmmfrom  hmm to    alifrom  ali to    envfrom  env to     acc
 ---   ------ ----- --------- --------- ------- -------    ------- -------    ------- -------    ----
   1 !   43.8   0.0   1.3e-13   8.7e-12       3      62 ..      48     120 ..      46     124 .. 0.79
   2 !   29.4   0.0   3.6e-09   2.3e-07      50      76 ..     161     187 ..     153     200 .. 0.87
   3 ?    1.3   0.0       1.6   1.1e+02      80      94 ..     309     323 ..     296     337 .. 0.77
   4 !   58.1   0.1   5.1e-18   3.3e-16      90     154 ..     350     434 ..     346     435 .. 0.86

  Alignments for each domain:
  == domain 1    score: 43.8 bits;  conditional E-value: 1.3e-13
                         o   3 aiayaeLderanrlarv............avllerslelvvailavlkagaayvpidpeypaera.yviytsG 62 
                               a  y+eL+ +an+larv            a+++ersle++v+i+++lkag+ayvpidp+yp+er  y++  sG
  gi|39372|emb|CAA43838.1|  48 ALIYHELNIKANQLARVlrekgvtpnhpvAIMTERSLEMIVGIFSILKAGGAYVPIDPAYPQERIqYLLEDSG 120
                               567999999999999854444333333338**********************************625555566 PP

  == domain 2    score: 29.4 bits;  conditional E-value: 3.6e-09
                         o  50 ypaerayviytsGstGkpKgvvvehfd 76 
                               + ++ ay+iytsG+tGkpKgv++eh  
  gi|39372|emb|CAA43838.1| 161 QSTDLAYIIYTSGTTGKPKGVMIEHQS 187
                               56788********************75 PP

  == domain 3    score: 1.3 bits;  conditional E-value: 1.6
                         o  80 leyGptEntevyvvp 94 
                                eyGptEn+ v+++ 
  gi|39372|emb|CAA43838.1| 309 NEYGPTENSVVTTIM 323
                               69******9887654 PP

  == domain 4    score: 58.1 bits;  conditional E-value: 5.1e-18
                         o  90 vyvvpvgvvGelliageglargYln.peltaerF...........YrtGDlar.......eflgRad.qvkirGerielgeieaa 154
                                + +pvgvvGel+i+g+glargYln pelta++F           Y+tGDla+       e++gR+d qvk+rG+rielgeie+a
  gi|39372|emb|CAA43838.1| 350 HQLQPVGVVGELCIGGQGLARGYLNkPELTADKFvvnpfvpgermYKTGDLAKwrsdgmiEYVGRVDeQVKVRGYRIELGEIESA 434
                               5789*******************9747999988777777777777******9766666668****9779**************97 PP

>> gi|2623773|gb|AAC45930.1|  tyrocidine synthetase 3 [Brevibacillus brevis](2515 3032)
   #    score  bias  c-Evalue  i-Evalue hmmfrom  hmm to    alifrom  ali to    envfrom  env to     acc
 ---   ------ ----- --------- --------- ------- -------    ------- -------    ------- -------    ----
   1 !   47.5   0.1   9.6e-15   6.3e-13       4      60 ..      49     117 ..      46     122 .. 0.87
   2 !   29.1   0.0   4.5e-09     3e-07      50      74 ..     163     187 ..     155     199 .. 0.88
   3 ?   -0.4   0.0       5.4   3.5e+02      78      91 ..     309     322 ..     304     330 .. 0.82
   4 !   54.7   0.1   5.7e-17   3.7e-15      90     155 .]     352     437 ..     347     437 .. 0.84

  Alignments for each domain:
  == domain 1    score: 47.5 bits;  conditional E-value: 9.6e-15
                          o   4 iayaeLderanrlar............vavllerslelvvailavlkagaayvpidpeypaerayviyt 60 
                                 +y+eL+eran+la+            v+++++rs+e+vv+ila+lkag+ayvpidpeyp+er   ++t
  gi|2623773|gb|AAC45930.1|  49 LSYQELNERANQLAAtlrergvqpdqpVGIMANRSVEMVVGILAILKAGGAYVPIDPEYPEERVAYMLT 117
                                579**********9655566666666689**********************************888877 PP

  == domain 2    score: 29.1 bits;  conditional E-value: 4.5e-09
                          o  50 ypaerayviytsGstGkpKgvvveh 74 
                                + ++ ay+iytsG+tGkpKgv+veh
  gi|2623773|gb|AAC45930.1| 163 TASDLAYIIYTSGTTGKPKGVMVEH 187
                                56788*******************9 PP

  == domain 3    score: -0.4 bits;  conditional E-value: 5.4
                          o  78 svleyGptEntevy 91 
                                 v eyGptE++ v 
  gi|2623773|gb|AAC45930.1| 309 IVNEYGPTESSVVA 322
                                5789*****98765 PP

  == domain 4    score: 54.7 bits;  conditional E-value: 5.7e-17
                          o  90 vyvvpvgvvGelliageglargYln.peltaerF...........YrtGDlar.......eflgRad.qvkirGerielgeiea 153
                                 + +p+gvvGe++i+g+glargY+n p+lt+e+F           Y+tGDl +       e++gR+d qvk+rG+rie+geie+
  gi|2623773|gb|AAC45930.1| 352 HQLQPIGVVGEICIGGRGLARGYWNkPALTEEKFvshpfaagermYKTGDLGKwlpdgtiEYIGRIDeQVKVRGYRIEIGEIES 435
                                5789*******************9746889987777777777777*****98655555559****9879**************9 PP

                          o 154 al 155
                                al
  gi|2623773|gb|AAC45930.1| 436 AL 437
                                87 PP

>> gi|5915762|sp|O68008|BACC_BACLI  Bacitracin synthetase 3 (BA3) [Includes: ATP-dependent isoleucine adenylase (IleA) (
   #    score  bias  c-Evalue  i-Evalue hmmfrom  hmm to    alifrom  ali to    envfrom  env to     acc
 ---   ------ ----- --------- --------- ------- -------    ------- -------    ------- -------    ----
   1 !   44.8   0.0   6.3e-14   4.1e-12       3      62 ..      48     120 ..      46     141 .. 0.81
   2 !   30.6   0.1   1.5e-09     1e-07      51      80 ..     161     190 ..     144     211 .. 0.84
   3 ?    0.5   0.0       2.9   1.9e+02      78      90 ..     304     316 ..     278     327 .. 0.75
   4 !   54.4   0.0   7.1e-17   4.6e-15      89     155 .]     346     432 ..     342     432 .. 0.88

  Alignments for each domain:
  == domain 1    score: 44.8 bits;  conditional E-value: 6.3e-14
                                o   3 aiayaeLderanrla............rvavllerslelvvailavlkagaayvpidpeypaera.yviytsG 62 
                                      + +y+ L+er+n+la             v+v++ers+e++v++lavlkag+ay+pidpeyp++r  y+i  sG
  gi|5915762|sp|O68008|BACC_BACLI  48 ELSYKALNERSNQLAgllrekgvkpdmIVGVMAERSVEMIVGMLAVLKAGGAYLPIDPEYPEDRIrYMIEDSG 120
                                      678999999999998444444433333489**********************************647777777 PP

  == domain 2    score: 30.6 bits;  conditional E-value: 1.5e-09
                                o  51 paerayviytsGstGkpKgvvvehfdlsvl 80 
                                       ++ ayviytsGstGkpKgv+v+h  ++ +
  gi|5915762|sp|O68008|BACC_BACLI 161 SSDMAYVIYTSGSTGKPKGVMVNHQSIVNT 190
                                      5788********************877654 PP

  == domain 3    score: 0.5 bits;  conditional E-value: 2.9
                                o  78 svleyGptEntev 90 
                                       + eyGptEn+ +
  gi|5915762|sp|O68008|BACC_BACLI 304 LFNEYGPTENSVC 316
                                      4679*****9865 PP

  == domain 4    score: 54.4 bits;  conditional E-value: 7.1e-17
                                o  89 evyvvpvgvvGelliageglargYln.peltaerF...........YrtGDlar.......eflgRad.qvkirGeri 146
                                      + +  p g+ Gel+++geglargYln p+lt e+F           YrtGDlar       e+lgR+d qvkirG+ri
  gi|5915762|sp|O68008|BACC_BACLI 346 NQQLLPLGTPGELCLSGEGLARGYLNrPDLTLEKFvpnpfapgesmYRTGDLARflpdgqiEYLGRIDhQVKIRGFRI 423
                                      567889******************9757999998888888888888*******977777778****9989******** PP

                                o 147 elgeieaal 155
                                      elgeie++l
  gi|5915762|sp|O68008|BACC_BACLI 424 ELGEIENQL 432
                                      ******997 PP

>> gi|39372|emb|CAA43838.1|  grsB [Brevibacillus brevis](1485 1999)
   #    score  bias  c-Evalue  i-Evalue hmmfrom  hmm to    alifrom  ali to    envfrom  env to     acc
 ---   ------ ----- --------- --------- ------- -------    ------- -------    ------- -------    ----
   1 !   41.6   0.0   6.2e-13     4e-11       3      58 ..      48     116 ..      46     123 .. 0.79
   2 !   29.2   0.0   4.1e-09   2.7e-07      51      77 ..     162     188 ..     152     203 .. 0.87
   3 ?   -0.3   0.0       4.9   3.2e+02      79      90 ..     306     317 ..     285     321 .. 0.82
   4 !   57.7   0.0     7e-18   4.6e-16      92     155 .]     351     434 ..     345     434 .. 0.86

  Alignments for each domain:
  == domain 1    score: 41.6 bits;  conditional E-value: 6.2e-13
                         o   3 aiayaeLderanrlarv............avllerslelvvailavlkagaayvpidpeypaera.yvi 58 
                               +  y+eL+eran++arv            ++l+ers e++v+i+++lkag+ay+p+dpeypa+r  y+i
  gi|39372|emb|CAA43838.1|  48 TLTYRELNERANQVARVlrqkgvqpdnivGLLVERSPEMLVGIMGILKAGGAYLPLDPEYPADRIsYMI 116
                               678************96333333333322689*******************************962555 PP

  == domain 2    score: 29.2 bits;  conditional E-value: 4.1e-09
                         o  51 paerayviytsGstGkpKgvvvehfdl 77 
                                 + ay++ytsGstGkpKgv+veh ++
  gi|39372|emb|CAA43838.1| 162 AGDLAYIMYTSGSTGKPKGVMVEHRNV 188
                               55779*******************765 PP

  == domain 3    score: -0.3 bits;  conditional E-value: 4.9
                         o  79 vleyGptEntev 90 
                                  yGptEnt++
  gi|39372|emb|CAA43838.1| 306 WNGYGPTENTTF 317
                               457******986 PP

  == domain 4    score: 57.7 bits;  conditional E-value: 7e-18
                         o  92 vvpvgvvGelliageglargYln.peltaerF...........YrtGDlar.......eflgRad.qvkirGerielgeieaal 155
                                +pvgv Gel+++g+g+argY+n p+lt+e+F           YrtGDlar       e+lgR+d qvkirG+rie+geie+ l
  gi|39372|emb|CAA43838.1| 351 LQPVGVPGELCVGGDGVARGYMNqPALTEEKFvpnpfapgermYRTGDLARwlpdgtiEYLGRIDqQVKIRGYRIEPGEIETLL 434
                               68*******************9746899988777777777777******9877777778*****945**************865 PP

>> gi|2623773|gb|AAC45930.1|  tyrocidine synthetase 3 [Brevibacillus brevis](4588 5111)
   #    score  bias  c-Evalue  i-Evalue hmmfrom  hmm to    alifrom  ali to    envfrom  env to     acc
 ---   ------ ----- --------- --------- ------- -------    ------- -------    ------- -------    ----
   1 !   40.0   0.0     2e-12   1.3e-10       2      58 ..      47     115 ..      46     119 .. 0.81
   2 !   31.0   0.0   1.2e-09   7.6e-08      48      78 ..     159     189 ..     156     206 .. 0.85
   3 !   60.0   0.1   1.4e-18   8.8e-17      89     155 .]     357     443 ..     354     443 .. 0.87

  Alignments for each domain:
  == domain 1    score: 40.0 bits;  conditional E-value: 2e-12
                          o   2 daiayaeLderanrlarv............avllerslelvvailavlkagaayvpidpeypaerayvi 58 
                                ++  y+eL+++an+larv            ++l++rsl +v+++lavlkag+++vpidp+yp er  ++
  gi|2623773|gb|AAC45930.1|  47 EQLTYQELNAKANQLARVlrrkgvkpestvGILVDRSLYMVIGMLAVLKAGGTFVPIDPDYPLERQAFM 115
                                6789***********98533333333333379******************************9997665 PP

  == domain 2    score: 31.0 bits;  conditional E-value: 1.2e-09
                          o  48 peypaerayviytsGstGkpKgvvvehfdls 78 
                                +++p++ ay+iytsG+tGkpKgvv+eh   +
  gi|2623773|gb|AAC45930.1| 159 VAQPENVAYIIYTSGTTGKPKGVVIEHRSYA 189
                                57899**********************7665 PP

  == domain 3    score: 60.0 bits;  conditional E-value: 1.4e-18
                          o  89 evyvvpvgvvGelliageglargYln.peltaerF...........YrtGDlar.......eflgRad.qvkirGerielgeie 152
                                ++  +pvgvvGel+i+g+g+argYln pelt+e+F           YrtGDla+       eflgR+d qvkirG rielgeie
  gi|2623773|gb|AAC45930.1| 357 HLNLQPVGVVGELCIGGAGVARGYLNrPELTEEKFvpnpfapgerlYRTGDLAKwradgnvEFLGRNDhQVKIRGVRIELGEIE 440
                                56789*******************9757999998877777888888******9766666668****9879************** PP

                          o 153 aal 155
                                ++l
  gi|2623773|gb|AAC45930.1| 441 TQL 443
                                987 PP

>> gi|2623773|gb|AAC45930.1|  tyrocidine synthetase 3 [Brevibacillus brevis](4588 5111)
   #    score  bias  c-Evalue  i-Evalue hmmfrom  hmm to    alifrom  ali to    envfrom  env to     acc
 ---   ------ ----- --------- --------- ------- -------    ------- -------    ------- -------    ----
   1 !   40.0   0.0     2e-12   1.3e-10       2      58 ..      47     115 ..      46     119 .. 0.81
   2 !   31.0   0.0   1.2e-09   7.6e-08      48      78 ..     159     189 ..     156     206 .. 0.85
   3 !   60.0   0.1   1.4e-18   8.8e-17      89     155 .]     357     443 ..     354     443 .. 0.87

  Alignments for each domain:
  == domain 1    score: 40.0 bits;  conditional E-value: 2e-12
                          o   2 daiayaeLderanrlarv............avllerslelvvailavlkagaayvpidpeypaerayvi 58 
                                ++  y+eL+++an+larv            ++l++rsl +v+++lavlkag+++vpidp+yp er  ++
  gi|2623773|gb|AAC45930.1|  47 EQLTYQELNAKANQLARVlrrkgvkpestvGILVDRSLYMVIGMLAVLKAGGTFVPIDPDYPLERQAFM 115
                                6789***********98533333333333379******************************9997665 PP

  == domain 2    score: 31.0 bits;  conditional E-value: 1.2e-09
                          o  48 peypaerayviytsGstGkpKgvvvehfdls 78 
                                +++p++ ay+iytsG+tGkpKgvv+eh   +
  gi|2623773|gb|AAC45930.1| 159 VAQPENVAYIIYTSGTTGKPKGVVIEHRSYA 189
                                57899**********************7665 PP

  == domain 3    score: 60.0 bits;  conditional E-value: 1.4e-18
                          o  89 evyvvpvgvvGelliageglargYln.peltaerF...........YrtGDlar.......eflgRad.qvkirGerielgeie 152
                                ++  +pvgvvGel+i+g+g+argYln pelt+e+F           YrtGDla+       eflgR+d qvkirG rielgeie
  gi|2623773|gb|AAC45930.1| 357 HLNLQPVGVVGELCIGGAGVARGYLNrPELTEEKFvpnpfapgerlYRTGDLAKwradgnvEFLGRNDhQVKIRGVRIELGEIE 440
                                56789*******************9757999998877777888888******9766666668****9879************** PP

                          o 153 aal 155
                                ++l
  gi|2623773|gb|AAC45930.1| 441 TQL 443
                                987 PP

>> gi|16040971|dbj|BAB69699.1|  iturin A synthetase B [Bacillus subtilis](241 756)
   #    score  bias  c-Evalue  i-Evalue hmmfrom  hmm to    alifrom  ali to    envfrom  env to     acc
 ---   ------ ----- --------- --------- ------- -------    ------- -------    ------- -------    ----
   1 !   44.1   0.0   1.1e-13   6.9e-12       2      56 ..      47     113 ..      46     120 .. 0.88
   2 !   27.9   0.1     1e-08   6.7e-07      53      74 ..     164     185 ..     154     191 .. 0.89
   3 ?    1.1   0.0       1.8   1.2e+02      80     100 ..     309     330 ..     306     345 .. 0.67
   4 !   58.3   0.0   4.6e-18     3e-16      90     155 .]     350     435 ..     345     435 .. 0.89

  Alignments for each domain:
  == domain 1    score: 44.1 bits;  conditional E-value: 1.1e-13
                            o   2 daiayaeLderanrlar............vavllerslelvvailavlkagaayvpidpeypaeray 56 
                                  d+  y+eL+e+a+rlar            va+l++rsle++v+i+av+kag+ayvp+dpeyp+er  
  gi|16040971|dbj|BAB69699.1|  47 DHLTYRELNEKASRLARtlrncgvqpdtlVAILADRSLEMIVSIIAVWKAGGAYVPLDPEYPKERLQ 113
                                  7899***********9866677777777789*********************************964 PP

  == domain 2    score: 27.9 bits;  conditional E-value: 1e-08
                            o  53 erayviytsGstGkpKgvvveh 74 
                                  + ayviytsG+tGkpKgv+veh
  gi|16040971|dbj|BAB69699.1| 164 HLAYVIYTSGTTGKPKGVMVEH 185
                                  679******************9 PP

  == domain 3    score: 1.1 bits;  conditional E-value: 1.8
                            o  80 leyGptEntevyvv.pvgvvGe 100
                                   eyGptEn+ v +  pv  + e
  gi|16040971|dbj|BAB69699.1| 309 NEYGPTENSVVSTFhPVQSADE 330
                                  69******99865415555555 PP

  == domain 4    score: 58.3 bits;  conditional E-value: 4.6e-18
                            o  90 vyvvpvgvvGelliageglargYln.peltaerF...........YrtGDlar.......eflgRad.qvkirGerielgei 151
                                   +++p+gv Gel+++g+g+argYln pelt+e+F           Y+tGDlar       e+lgR+d qvkirG+rie+ge+
  gi|16040971|dbj|BAB69699.1| 350 HQIQPIGVPGELYVGGAGVARGYLNrPELTEEKFvehlhvpgqkmYKTGDLARwlpdgriEYLGRIDhQVKIRGYRIEIGEV 431
                                  5799*******************975899*999888888888888*******977777778****9989************* PP

                            o 152 eaal 155
                                  eaa+
  gi|16040971|dbj|BAB69699.1| 432 EAAM 435
                                  *975 PP

>> gi|5915761|sp|O68007|BACB_BACLI  Bacitracin synthetase 2 (BA2) [Includes: ATP-dependent lysine adenylase (LysA) (Lysi
   #    score  bias  c-Evalue  i-Evalue hmmfrom  hmm to    alifrom  ali to    envfrom  env to     acc
 ---   ------ ----- --------- --------- ------- -------    ------- -------    ------- -------    ----
   1 !   42.5   0.0   3.3e-13   2.2e-11       4      62 ..      48     119 ..      45     122 .. 0.84
   2 !   32.3   0.0   4.6e-10     3e-08      49      83 ..     159     193 ..     155     205 .. 0.88
   3 !   57.1   0.1   1.1e-17   6.8e-16      92     155 .]     359     442 ..     354     442 .. 0.90

  Alignments for each domain:
  == domain 1    score: 42.5 bits;  conditional E-value: 3.3e-13
                                o   4 iayaeLderanrlar............vavllerslelvvailavlkagaayvpidpeypaera.yviytsG 62 
                                        y+eL+e+an+lar            v++++ersle++++ilavlkag+ay+pidp  p+er  y+i  sG
  gi|5915761|sp|O68007|BACB_BACLI  48 LTYRELNEKANQLARtlrqkgvqresvVGIMAERSLEMLTGILAVLKAGGAYMPIDPGLPKERIqYLITDSG 119
                                      68999999999999766666666666689**********************************636666677 PP

  == domain 2    score: 32.3 bits;  conditional E-value: 4.6e-10
                                o  49 eypaerayviytsGstGkpKgvvvehfdlsvleyG 83 
                                      + p + ayviytsG+tG+pKgv+veh ++  ++y 
  gi|5915761|sp|O68007|BACB_BACLI 159 NSPGDLAYVIYTSGTTGNPKGVMVEHRNIIHAHYT 193
                                      578899********************999988885 PP

  == domain 3    score: 57.1 bits;  conditional E-value: 1.1e-17
                                o  92 vvpvgvvGelliageglargYln.peltaerF...........YrtGDlar.......eflgRad.qvkirGerielg 149
                                       +pvgv Gel+i+geg+argYln pelt+erF           Y+tGDlar       eflgR+d qvkirG+rie+g
  gi|5915761|sp|O68007|BACB_BACLI 359 PQPVGVYGELYIGGEGIARGYLNkPELTKERFvpnrfaaggnmYKTGDLARwlpdgnvEFLGRIDhQVKIRGFRIETG 436
                                      589******************97479****9988888999999*******877777778****9989*********** PP

                                o 150 eieaal 155
                                      eie++l
  gi|5915761|sp|O68007|BACB_BACLI 437 EIETKL 442
                                      ***987 PP

>> gi|2522214|gb|AAB80956.1|  fengycin synthetase FenE [Bacillus subtilis](441 962)
   #    score  bias  c-Evalue  i-Evalue hmmfrom  hmm to    alifrom  ali to    envfrom  env to     acc
 ---   ------ ----- --------- --------- ------- -------    ------- -------    ------- -------    ----
   1 !   37.6   0.0   1.1e-11   6.9e-10      17      63 ..      75     122 ..      48     125 .. 0.74
   2 !   30.9   0.0   1.2e-09   7.9e-08      33      84 ..     145     196 ..     135     206 .. 0.81
   3 !   61.8   0.0   3.8e-19   2.5e-17      90     155 .]     355     440 ..     352     440 .. 0.88

  Alignments for each domain:
  == domain 1    score: 37.6 bits;  conditional E-value: 1.1e-11
                          o  17 arvavllerslelvvailavlkagaayvpidpeypaer.ayviytsGs 63 
                                + v+vl ers ++++a+lavlkag+ayvp+dp+yp+er +y++  sG+
  gi|2522214|gb|AAB80956.1|  75 SIVGVLSERSPDMLTAVLAVLKAGGAYVPLDPAYPEERlSYMLKDSGA 122
                                3599**********************************4466666775 PP

  == domain 2    score: 30.9 bits;  conditional E-value: 1.2e-09
                          o  33 ilavlkagaayvpidpeypaerayviytsGstGkpKgvvvehfdlsvleyGp 84 
                                + a+    + +  ++++  ++ ayviytsGstG+pKgv+veh +++++  G+
  gi|2522214|gb|AAB80956.1| 145 MTALANEESECHSLHQADSDSLAYVIYTSGSTGRPKGVAVEHRQAVSFLTGM 196
                                5555666666667788888999********************9988776665 PP

  == domain 3    score: 61.8 bits;  conditional E-value: 3.8e-19
                          o  90 vyvvpvgvvGelliageglargYln.peltaerF...........YrtGDlar.......eflgRa.dqvkirGerielgeiea 153
                                + v+pvgv+Gel+iag+g+argYln pelt+erF           Y+tGDlar       eflgR  dqvkirG+rie+geiea
  gi|2522214|gb|AAB80956.1| 355 LAVQPVGVAGELYIAGAGVARGYLNrPELTEERFlddpfypgermYKTGDLARwlpdgqvEFLGRLdDQVKIRGYRIEPGEIEA 438
                                679********************97589**9998888888888889******877777778****737***************9 PP

                          o 154 al 155
                                al
  gi|2522214|gb|AAB80956.1| 439 AL 440
                                87 PP

>> gi|3080743|gb|AAD04758.1|  lichenysin synthetase B; LicB [Bacillus licheniformis](443 955)
   #    score  bias  c-Evalue  i-Evalue hmmfrom  hmm to    alifrom  ali to    envfrom  env to     acc
 ---   ------ ----- --------- --------- ------- -------    ------- -------    ------- -------    ----
   1 !   39.6   0.0   2.6e-12   1.7e-10       4      63 ..      49     122 ..      46     158 .. 0.78
   2 !   31.6   0.0   7.7e-10     5e-08      47      77 ..     158     188 ..     132     196 .. 0.86
   3 ?   -0.2   0.0       4.5     3e+02      80      91 ..     307     318 ..     290     322 .. 0.76
   4 !   57.2   0.0   9.9e-18   6.4e-16      92     155 .]     351     434 ..     345     434 .. 0.87

  Alignments for each domain:
  == domain 1    score: 39.6 bits;  conditional E-value: 2.6e-12
                          o   4 iayaeLderanrlar...v..........avllerslelvvailavlkagaayvpidpeypaerayviy.tsGs 63 
                                  y+ L+e+an+lar   v          a+++ersle++v++lavlkag++yvpidp yp+er  +++  sGs
  gi|3080743|gb|AAD04758.1|  49 LTYRRLNEKANQLARrlkVkglmqremppAIMMERSLEAAVSMLAVLKAGGVYVPIDPGYPEERIRFLLeDSGS 122
                                5799999999999874442433444444479*********************************8655415776 PP

  == domain 2    score: 31.6 bits;  conditional E-value: 7.7e-10
                          o  47 dpeypaerayviytsGstGkpKgvvvehfdl 77 
                                ++++p++ ay iytsGstG+pKgv+veh ++
  gi|3080743|gb|AAD04758.1| 158 HVNKPEDLAYYIYTSGSTGRPKGVMVEHRNI 188
                                5689************************765 PP

  == domain 3    score: -0.2 bits;  conditional E-value: 4.5
                          o  80 leyGptEntevy 91 
                                  yGptEnt++ 
  gi|3080743|gb|AAD04758.1| 307 NGYGPTENTTFS 318
                                36******9875 PP

  == domain 4    score: 57.2 bits;  conditional E-value: 9.9e-18
                          o  92 vvpvgvvGelliageglargYln.peltaerF...........YrtGDlar.......eflgRad.qvkirGerielgeieaal 155
                                 +p+gv Gel+++g+g+argYln pelt+e+F           YrtGDla+       eflgR+d qvk+rG+rielge+eaal
  gi|3080743|gb|AAD04758.1| 351 LQPIGVPGELCVGGDGVARGYLNqPELTDEKFvgdpfaegkrmYRTGDLAKwlpdgniEFLGRIDhQVKVRGFRIELGEVEAAL 434
                                68*******************9747999988777777777777******9866666668****9989**************987 PP

>> gi|3080743|gb|AAD04758.1|  lichenysin synthetase B; LicB [Bacillus licheniformis](2520 3030)
   #    score  bias  c-Evalue  i-Evalue hmmfrom  hmm to    alifrom  ali to    envfrom  env to     acc
 ---   ------ ----- --------- --------- ------- -------    ------- -------    ------- -------    ----
   1 !   39.9   0.1   2.1e-12   1.4e-10       5      62 ..      50     120 ..      47     123 .. 0.79
   2 !   29.3   0.0   3.7e-09   2.4e-07      50      82 ..     167     199 ..     160     214 .. 0.80
   3 ?    2.8   0.0      0.55        36      70      93 ..     295     317 ..     279     336 .. 0.74
   4 !   58.7   0.2   3.5e-18   2.3e-16      90     155 .]     345     430 ..     335     430 .. 0.85

  Alignments for each domain:
  == domain 1    score: 39.9 bits;  conditional E-value: 2.1e-12
                          o   5 ayaeLderanrlar............vavllerslelvvailavlkagaayvpidpeypaera.yviytsG 62 
                                 y+eL++ranrlar            ++++++ sle+++++l++lkagaayvpidp+ypaer  yv+  sG
  gi|3080743|gb|AAD04758.1|  50 TYKELNARANRLARlliekgarpeqrIGIMVKPSLEMAAGVLGILKAGAAYVPIDPSYPAERIgYVLKDSG 120
                                69999999999985333333333333789*********************************548877777 PP

  == domain 2    score: 29.3 bits;  conditional E-value: 3.7e-09
                          o  50 ypaerayviytsGstGkpKgvvvehfdlsvley 82 
                                + ++ ay+iytsG+tG+pKgv+veh  l+ l y
  gi|3080743|gb|AAD04758.1| 167 QSDNLAYLIYTSGTTGQPKGVMVEHRSLVNLCY 199
                                55677********************88776666 PP

  == domain 3    score: 2.8 bits;  conditional E-value: 0.55
                          o  70 vvvehfdlsvleyGptEntevyvv 93 
                                ++ + +   v +yGptEnt v + 
  gi|3080743|gb|AAD04758.1| 295 IAKRSYT-LVNNYGPTENTVVATS 317
                                4444444.5789******988765 PP

  == domain 4    score: 58.7 bits;  conditional E-value: 3.5e-18
                          o  90 vyvvpvgvvGelliageglargYln.peltaerF...........YrtGDlar.......eflgRad.qvkirGerielgeiea 153
                                  v+pvgv+Gel+iag+glargYln pe ta+rF           YrtGD ++       e++gR+d qvkirG+riel+eie 
  gi|3080743|gb|AAD04758.1| 345 NEVQPVGVAGELCIAGRGLARGYLNkPEETAKRFtedpfvpgermYRTGDAVKwledgrlEYIGRIDqQVKIRGFRIELSEIEV 428
                                5799*******************9746888887777777777777******9766666668*****945**************8 PP

                          o 154 al 155
                                +l
  gi|3080743|gb|AAD04758.1| 429 QL 430
                                86 PP

>> gi|7522106|pir||T30288  pristinamycin I synthase 2 [imported] - Streptomyces pristinaespiralis(1476 1999)
   #    score  bias  c-Evalue  i-Evalue hmmfrom  hmm to    alifrom  ali to    envfrom  env to     acc
 ---   ------ ----- --------- --------- ------- -------    ------- -------    ------- -------    ----
   1 !   33.5   0.1     2e-10   1.3e-08      12      58 ..      74     120 ..      52     123 .. 0.85
   2 !   39.6   0.0   2.6e-12   1.7e-10      38      79 ..     157     198 ..     143     210 .. 0.91
   3 !   60.4   0.1     1e-18   6.6e-17      89     155 .]     356     442 ..     352     442 .. 0.88

  Alignments for each domain:
  == domain 1    score: 33.5 bits;  conditional E-value: 2e-10
                       o  12 ranrlarvavllerslelvvailavlkagaayvpidpeypaerayvi 58 
                              a r ++vavl +rs++lvv++lavlkag+ yvp++++ypa+r  +i
  gi|7522106|pir||T30288  74 GAGRESAVAVLQQRSVHLVVSLLAVLKAGGFYVPLNTRYPADRMRLI 120
                             4566778************************************8766 PP

  == domain 2    score: 39.6 bits;  conditional E-value: 2.6e-12
                       o  38 kagaayvpidpeypaerayviytsGstGkpKgvvvehfdlsv 79 
                              +g+  +p+ p++p++ ayv+ytsGstG+pKgv+++h d+++
  gi|7522106|pir||T30288 157 PTGGEPLPVVPAHPHQLAYVMYTSGSTGNPKGVAITHGDVAA 198
                             57999********************************99875 PP

  == domain 3    score: 60.4 bits;  conditional E-value: 1e-18
                       o  89 evyvvpvgvvGelliageglargYln.peltaerF...........YrtGDlar.......eflgRad.qvkirGerielgeieaal 155
                             +++ vp+gv+Gel+i+g+glargYln peltaerF           YrtGDl+r       +flgRad qvk+rG+rielgeie++l
  gi|7522106|pir||T30288 356 RLRPVPPGVTGELYIGGSGLARGYLNrPELTAERFvadpyapggrmYRTGDLVRlrrdgvlTFLGRADhQVKVRGFRIELGEIESVL 442
                             56789*******************97589****9999998888888******9865665557****9989**************987 PP

>> gi|7522106|pir||T30288  pristinamycin I synthase 2 [imported] - Streptomyces pristinaespiralis(1476 1999)
   #    score  bias  c-Evalue  i-Evalue hmmfrom  hmm to    alifrom  ali to    envfrom  env to     acc
 ---   ------ ----- --------- --------- ------- -------    ------- -------    ------- -------    ----
   1 !   33.5   0.1     2e-10   1.3e-08      12      58 ..      74     120 ..      52     123 .. 0.85
   2 !   39.6   0.0   2.6e-12   1.7e-10      38      79 ..     157     198 ..     143     210 .. 0.91
   3 !   60.4   0.1     1e-18   6.6e-17      89     155 .]     356     442 ..     352     442 .. 0.88

  Alignments for each domain:
  == domain 1    score: 33.5 bits;  conditional E-value: 2e-10
                       o  12 ranrlarvavllerslelvvailavlkagaayvpidpeypaerayvi 58 
                              a r ++vavl +rs++lvv++lavlkag+ yvp++++ypa+r  +i
  gi|7522106|pir||T30288  74 GAGRESAVAVLQQRSVHLVVSLLAVLKAGGFYVPLNTRYPADRMRLI 120
                             4566778************************************8766 PP

  == domain 2    score: 39.6 bits;  conditional E-value: 2.6e-12
                       o  38 kagaayvpidpeypaerayviytsGstGkpKgvvvehfdlsv 79 
                              +g+  +p+ p++p++ ayv+ytsGstG+pKgv+++h d+++
  gi|7522106|pir||T30288 157 PTGGEPLPVVPAHPHQLAYVMYTSGSTGNPKGVAITHGDVAA 198
                             57999********************************99875 PP

  == domain 3    score: 60.4 bits;  conditional E-value: 1e-18
                       o  89 evyvvpvgvvGelliageglargYln.peltaerF...........YrtGDlar.......eflgRad.qvkirGerielgeieaal 155
                             +++ vp+gv+Gel+i+g+glargYln peltaerF           YrtGDl+r       +flgRad qvk+rG+rielgeie++l
  gi|7522106|pir||T30288 356 RLRPVPPGVTGELYIGGSGLARGYLNrPELTAERFvadpyapggrmYRTGDLVRlrrdgvlTFLGRADhQVKVRGFRIELGEIESVL 442
                             56789*******************97589****9999998888888******9865665557****9989**************987 PP

>> gi|3643187|gb|AAC36721.1|  peptide synthetase [Bacillus subtilis](438 957)
   #    score  bias  c-Evalue  i-Evalue hmmfrom  hmm to    alifrom  ali to    envfrom  env to     acc
 ---   ------ ----- --------- --------- ------- -------    ------- -------    ------- -------    ----
   1 !   37.5   0.0   1.1e-11   7.3e-10       5      62 ..      50     119 ..      46     122 .. 0.79
   2 !   33.3   0.0   2.2e-10   1.4e-08      33      84 ..     143     194 ..     133     205 .. 0.84
   3 !   58.0   0.0   5.5e-18   3.6e-16      90     155 .]     353     438 ..     350     438 .. 0.86

  Alignments for each domain:
  == domain 1    score: 37.5 bits;  conditional E-value: 1.1e-11
                          o   5 ayaeLderanrlar...........vavllerslelvvailavlkagaayvpidpeypaer.ayviytsG 62 
                                 ya+Ld  anrlar           v+vl ers ++++a+lavlkag+ayvp+dp yp+er +y++  sG
  gi|3643187|gb|AAC36721.1|  50 TYAQLDMYANRLARltahgitkesiVGVLSERSPDMLTAVLAVLKAGGAYVPLDPVYPEERlSYMLKDSG 119
                                6888888888887644444444444789*********************************446666677 PP

  == domain 2    score: 33.3 bits;  conditional E-value: 2.2e-10
                          o  33 ilavlkagaayvpidpeypaerayviytsGstGkpKgvvvehfdlsvleyGp 84 
                                + ++    + y  ++++  ++ ayviytsGstG+pKgv+veh +++++  G+
  gi|3643187|gb|AAC36721.1| 143 MTSLANEESEYHSLHQADSDSLAYVIYTSGSTGQPKGVAVEHLQAVSFLTGM 194
                                5556666777888899999999*********************999887776 PP

  == domain 3    score: 58.0 bits;  conditional E-value: 5.5e-18
                          o  90 vyvvpvgvvGelliageglargYln.peltaerF...........YrtGDlar.......eflgRa.dqvkirGerielgeiea 153
                                + v+pvgv+Gel+iag+g+argYln pelt+erF           Y+tGDla+       eflgR  dqvkirG+rie+ge ea
  gi|3643187|gb|AAC36721.1| 353 LAVQPVGVAGELYIAGAGVARGYLNrPELTEERFlddpfypgermYKTGDLAHwlpdgqvEFLGRLdDQVKIRGYRIEPGECEA 436
                                679********************97589**9998888888888889*****9655555559****737***************9 PP

                          o 154 al 155
                                al
  gi|3643187|gb|AAC36721.1| 437 AL 438
                                87 PP

>> gi|396481|emb|CAA49816.1|  srfA1 [Bacillus subtilis](2521 3032)
   #    score  bias  c-Evalue  i-Evalue hmmfrom  hmm to    alifrom  ali to    envfrom  env to     acc
 ---   ------ ----- --------- --------- ------- -------    ------- -------    ------- -------    ----
   1 !   37.2   0.0   1.4e-11   9.1e-10       4      63 ..      49     121 ..      46     127 .. 0.79
   2 !   30.0   0.0   2.3e-09   1.5e-07      52      78 ..     172     198 ..     165     213 .. 0.86
   3 ?    2.8   0.0      0.56        37      77      94 ..     304     321 ..     287     344 .. 0.71
   4 !   58.5   0.4   3.9e-18   2.6e-16      91     155 .]     349     432 ..     338     432 .. 0.84

  Alignments for each domain:
  == domain 1    score: 37.2 bits;  conditional E-value: 1.4e-11
                          o   4 iayaeLderanrlar............vavllerslelvvailavlkagaayvpidpeypaera.yviytsGs 63 
                                  y eL+++anrlar            v+vl++ sle+ +a+l+vlkagaa+vpidp+yp++r  y++  sG+
  gi|396481|emb|CAA49816.1|  49 WTYGELNAKANRLARilmdcgispddrVGVLTKPSLEMSAAVLGVLKAGAAFVPIDPDYPDQRIeYILQDSGA 121
                                67999999999999633333333333367999*******************************6477777775 PP

  == domain 2    score: 30.0 bits;  conditional E-value: 2.3e-09
                          o  52 aerayviytsGstGkpKgvvvehfdls 78 
                                ++ ay+iytsG+tG+pKgv+veh+ l+
  gi|396481|emb|CAA49816.1| 172 ENLAYMIYTSGTTGQPKGVMVEHHALV 198
                                5679*******************9765 PP

  == domain 3    score: 2.8 bits;  conditional E-value: 0.56
                          o  77 lsvleyGptEntevyvvp 94 
                                + v +yGptEnt v + +
  gi|396481|emb|CAA49816.1| 304 TLVNNYGPTENTVVATSA 321
                                45789******9987655 PP

  == domain 4    score: 58.5 bits;  conditional E-value: 3.9e-18
                          o  91 yvvpvgvvGelliageglargYlnpe.ltaerF...........YrtGDlar......eflgRad.qvkirGerielgeieaal 155
                                +v+p gv+Gel++ag+glargYln e  ta+rF           YrtGDl++      e++gR+d qvk+rG+riel+eie +l
  gi|396481|emb|CAA49816.1| 349 QVQPEGVAGELCVAGRGLARGYLNREdETAKRFvadpfvpgermYRTGDLVKwtgggiEYIGRIDqQVKVRGYRIELSEIEVQL 432
                                689********************976257766666666666666******986666669*****945**************886 PP

>> gi|2623772|gb|AAC45929.1|  tyrocidine synthetase 2 [Brevibacillus brevis](1485 1999)
   #    score  bias  c-Evalue  i-Evalue hmmfrom  hmm to    alifrom  ali to    envfrom  env to     acc
 ---   ------ ----- --------- --------- ------- -------    ------- -------    ------- -------    ----
   1 !   44.2   0.1     1e-13   6.5e-12       2      57 ..      47     114 ..      46     118 .. 0.84
   2 !   28.9   0.0   4.9e-09   3.2e-07      50      74 ..     160     184 ..     153     194 .. 0.86
   3 ?   -0.8   0.0       6.9   4.5e+02      74      90 ..     301     318 ..     273     325 .. 0.70
   4 !   54.7   0.1   5.7e-17   3.7e-15      90     155 .]     349     434 ..     345     434 .. 0.85

  Alignments for each domain:
  == domain 1    score: 44.2 bits;  conditional E-value: 1e-13
                          o   2 daiayaeLderanrlar............vavllerslelvvailavlkagaayvpidpeypaerayv 57 
                                ++  y+eL+eran+la+            v+++++rsle++++i+a+lkag+ayvpidp+yp+er   
  gi|2623772|gb|AAC45929.1|  47 KRLTYRELNERANQLAHtlrakgvqaeqsVGIMAQRSLEMAIGIIAILKAGGAYVPIDPDYPNERIAY 114
                                5789***********9655555555555589*********************************9544 PP

  == domain 2    score: 28.9 bits;  conditional E-value: 4.9e-09
                          o  50 ypaerayviytsGstGkpKgvvveh 74 
                                + a+ ay+iytsG+tG+pKgv+veh
  gi|2623772|gb|AAC45929.1| 160 TAADLAYIIYTSGTTGRPKGVMVEH 184
                                45788*******************9 PP

  == domain 3    score: -0.8 bits;  conditional E-value: 6.9
                          o  74 hfdlsv.leyGptEntev 90 
                                h ++sv   yGptE++ +
  gi|2623772|gb|AAC45929.1| 301 HPQMSVmNAYGPTESSVM 318
                                445554157*****9866 PP

  == domain 4    score: 54.7 bits;  conditional E-value: 5.7e-17
                          o  90 vyvvpvgvvGelliageglargYln.peltaerF...........YrtGDlar.......eflgRa.dqvkirGerielgeiea 153
                                 +  pvgvvGe++i+g+glargY++ peltae+F           Y+tGDl r       +f+gR+ dq+k+rG+rie+geiea
  gi|2623772|gb|AAC45929.1| 349 HQLLPVGVVGEICIGGHGLARGYWKkPELTAEKFvanpavpgermYKTGDLGRwlhdgtiDFIGRVdDQIKVRGYRIEVGEIEA 432
                                5678*******************9538999998888888888888******98555555579***746***************9 PP

                          o 154 al 155
                                +l
  gi|2623772|gb|AAC45929.1| 433 VL 434
                                87 PP

>> gi|6449056|gb|AAF08796.1|AF184956_3  MycB [Bacillus subtilis](1752 2267)
   #    score  bias  c-Evalue  i-Evalue hmmfrom  hmm to    alifrom  ali to    envfrom  env to     acc
 ---   ------ ----- --------- --------- ------- -------    ------- -------    ------- -------    ----
   1 !   40.0   0.1     2e-12   1.3e-10       2      59 ..      46     115 ..      45     123 .. 0.85
   2 !   27.4   0.0   1.4e-08   9.3e-07      52      77 ..     162     187 ..     152     199 .. 0.85
   3 !   58.2   0.0     5e-18   3.2e-16      89     155 .]     349     435 ..     344     435 .. 0.86

  Alignments for each domain:
  == domain 1    score: 40.0 bits;  conditional E-value: 2e-12
                                    o   2 daiayaeLderanrlar............vavllerslelvvailavlkagaayvpidpeypaerayviy 59 
                                          ++i y++L+eranrlar            va + ++s+elv++ila+lkag+ayvpidpeyp++r   i+
  gi|6449056|gb|AAF08796.1|AF184956_3  46 KQITYRQLNERANRLARtlrargvqadqpVATISRNSIELVTGILAILKAGGAYVPIDPEYPQDRIQYIL 115
                                          6899***********986666665566667888999*****************************87665 PP

  == domain 2    score: 27.4 bits;  conditional E-value: 1.4e-08
                                    o  52 aerayviytsGstGkpKgvvvehfdl 77 
                                          ++ ayviytsGstGkpKgv++eh  l
  gi|6449056|gb|AAF08796.1|AF184956_3 162 NHLAYVIYTSGSTGKPKGVLIEHRGL 187
                                          5679******************9665 PP

  == domain 3    score: 58.2 bits;  conditional E-value: 5e-18
                                    o  89 evyvvpvgvvGelliageglargYln.peltaerF...........YrtGDlar.......eflgRad.qvkir 142
                                          ++  vp+gv Ge++i+g+g+argYln peltae+F           Y+tGDla+       e+lgR+d qvkir
  gi|6449056|gb|AAF08796.1|AF184956_3 349 DMKPVPIGVPGEMYISGAGVARGYLNrPELTAEKFvenpfvtgermYKTGDLAKwlpdgniEYLGRMDeQVKIR 422
                                          57789*******************9757999987777777777777******9866666668****9879**** PP

                                    o 143 Gerielgeieaal 155
                                          G+rielgeie+a+
  gi|6449056|gb|AAF08796.1|AF184956_3 423 GFRIELGEIETAM 435
                                          **********975 PP

>> gi|2623772|gb|AAC45929.1|  tyrocidine synthetase 2 [Brevibacillus brevis](2522 3032)
   #    score  bias  c-Evalue  i-Evalue hmmfrom  hmm to    alifrom  ali to    envfrom  env to     acc
 ---   ------ ----- --------- --------- ------- -------    ------- -------    ------- -------    ----
   1 !   39.0   0.1     4e-12   2.6e-10       2      58 ..      47     115 ..      46     129 .. 0.81
   2 !   30.4   0.0   1.7e-09   1.1e-07      49      76 ..     160     187 ..     154     210 .. 0.86
   3 ?   -0.7   0.0       6.7   4.4e+02      60      90 ..     281     312 ..     264     320 .. 0.65
   4 !   55.8   0.0   2.7e-17   1.7e-15      89     155 .]     344     430 ..     340     430 .. 0.89

  Alignments for each domain:
  == domain 1    score: 39.0 bits;  conditional E-value: 4e-12
                          o   2 daiayaeLderanrlarv............avllerslelvvailavlkagaayvpidpeypaerayvi 58 
                                ++++++eL+eran+la+v            a+l+ers+e+v+a+la lkag+a++p+dp+yp+er   +
  gi|2623772|gb|AAC45929.1|  47 KRMSFRELNERANQLAAVlrekgvgpaqivALLVERSAEMVIATLATLKAGGAFLPVDPDYPEERIRYM 115
                                57899**********985333333333333899*******************************97554 PP

  == domain 2    score: 30.4 bits;  conditional E-value: 1.7e-09
                          o  49 eypaerayviytsGstGkpKgvvvehfd 76 
                                ++p++ ay+iytsG+tGkpKgv++eh  
  gi|2623772|gb|AAC45929.1| 160 NTPSDLAYIIYTSGTTGKPKGVMLEHKG 187
                                68999********************965 PP

  == domain 3    score: -0.7 bits;  conditional E-value: 6.7
                          o  60 tsGstGkpKgvvvehfd.lsvleyGptEntev 90 
                                t+Gs+ +   v   +   + v  yGptE+t +
  gi|2623772|gb|AAC45929.1| 281 TAGSASSVALVDKWKEKvTYVNGYGPTESTVC 312
                                55555554444333333145678*****9865 PP

  == domain 4    score: 55.8 bits;  conditional E-value: 2.7e-17
                          o  89 evyvvpvgvvGelliageglargYln.peltaerF...........YrtGDlar.......eflgRad.qvkirGerielgeie 152
                                +++  ++g++Gel+i+g +largY+n peltae+F           YrtGDlar       e+lgR+d qvkirG+r+elge+e
  gi|2623772|gb|AAC45929.1| 344 QLQLKAPGQMGELCISGLSLARGYWNrPELTAEKFvdnpfvpgtkmYRTGDLARwlpdgtiEYLGRIDhQVKIRGHRVELGEVE 427
                                6778899*****************97589****9888888888888******9877777778****9989************** PP

                          o 153 aal 155
                                ++l
  gi|2623772|gb|AAC45929.1| 428 SVL 430
                                987 PP

>> gi|5915762|sp|O68008|BACC_BACLI  Bacitracin synthetase 3 (BA3) [Includes: ATP-dependent isoleucine adenylase (IleA) (
   #    score  bias  c-Evalue  i-Evalue hmmfrom  hmm to    alifrom  ali to    envfrom  env to     acc
 ---   ------ ----- --------- --------- ------- -------    ------- -------    ------- -------    ----
   1 !   40.9   0.0     1e-12   6.7e-11       3      59 ..      48     116 ..      46     122 .. 0.82
   2 !   24.3   0.0   1.3e-07   8.7e-06      53      74 ..     168     189 ..     154     196 .. 0.86
   3 ?   -1.0   0.0         8   5.2e+02      77      90 ..     303     316 ..     269     323 .. 0.74
   4 !   59.6   0.0   1.8e-18   1.2e-16      91     155 .]     347     431 ..     340     431 .. 0.88

  Alignments for each domain:
  == domain 1    score: 40.9 bits;  conditional E-value: 1e-12
                                o   3 aiayaeLderanrlar............vavllerslelvvailavlkagaayvpidpeypaerayviy 59 
                                      +  y++L+er+n+lar            v+++++rs e+++++l++lkag+ay+p+dp+yp++r   i+
  gi|5915762|sp|O68008|BACC_BACLI  48 TLTYRQLHERSNQLARflrekgvqpdtaVGIMVDRSPEMIIGLLGILKAGGAYLPLDPAYPEDRIKYIL 116
                                      568999999999999655555555555589**********************************86654 PP

  == domain 2    score: 24.3 bits;  conditional E-value: 1.3e-07
                                o  53 erayviytsGstGkpKgvvveh 74 
                                      + ay+iytsGstGkpKgv++e+
  gi|5915762|sp|O68008|BACC_BACLI 168 DLAYIIYTSGSTGKPKGVLIEQ 189
                                      669****************987 PP

  == domain 3    score: -1.0 bits;  conditional E-value: 8
                                o  77 lsvleyGptEntev 90 
                                      l++  yGptE+t +
  gi|5915762|sp|O68008|BACC_BACLI 303 LFINAYGPTETTVC 316
                                      67889*****9866 PP

  == domain 4    score: 59.6 bits;  conditional E-value: 1.8e-18
                                o  91 yvvpvgvvGelliageglargYln.peltaerF...........YrtGDlar.......eflgRad.qvkirGeriel 148
                                        vp+gvvGel+++g +largYln peltae+F           YrtGDlar       eflgR+d qvkirG+riel
  gi|5915762|sp|O68008|BACC_BACLI 347 KPVPTGVVGELCVGGMSLARGYLNrPELTAEKFishpfasgerlYRTGDLARwlpdghlEFLGRIDhQVKIRGYRIEL 424
                                      569*******************9757999998877777888888*******977777778****9989********** PP

                                o 149 geieaal 155
                                      geie++l
  gi|5915762|sp|O68008|BACC_BACLI 425 GEIENQL 431
                                      ****997 PP

>> gi|3080744|gb|AAD04759.1|  lichenysin synthetase C; LicC [Bacillus licheniformis](451 972)
   #    score  bias  c-Evalue  i-Evalue hmmfrom  hmm to    alifrom  ali to    envfrom  env to     acc
 ---   ------ ----- --------- --------- ------- -------    ------- -------    ------- -------    ----
   1 !   42.4   0.0   3.5e-13   2.3e-11       4      62 ..      49     120 ..      46     124 .. 0.82
   2 !   24.7   0.0     1e-07   6.6e-06      49      77 ..     163     191 ..     150     198 .. 0.88
   3 !   59.9   0.0   1.5e-18   9.5e-17      82     155 .]     348     439 ..     343     439 .. 0.86

  Alignments for each domain:
  == domain 1    score: 42.4 bits;  conditional E-value: 3.5e-13
                          o   4 iayaeLderanrlar............vavllerslelvvailavlkagaayvpidpeypaera.yviytsG 62 
                                  y+eL+e+an++a+            va+l++rs e+v+ailavlkag+ay+pidpeyp++r  y++  sG
  gi|3080744|gb|AAD04759.1|  49 LTYRELNEQANKVAHllrkknvgrgepVALLFRRSPEMVIAILAVLKAGGAYLPIDPEYPEARIqYMLEDSG 120
                                67999999999999755566666666689*********************************9625555566 PP

  == domain 2    score: 24.7 bits;  conditional E-value: 1e-07
                          o  49 eypaerayviytsGstGkpKgvvvehfdl 77 
                                + p++ ay++ytsG+tGkpKg +++h ++
  gi|3080744|gb|AAD04759.1| 163 AEPDDLAYIMYTSGTTGKPKGNLTTHANI 191
                                579999******************99765 PP

  == domain 3    score: 59.9 bits;  conditional E-value: 1.5e-18
                          o  82 yGptEntevyvvpvgvvGelliageglargYln.peltaerF...........YrtGDlar.......eflgRa.dqvkirGer 145
                                y  tEn++   +p+g+vGel+++g+g++rgYln peltae+F           YrtGDlar       +f+gR+ dqvkirG+r
  gi|3080744|gb|AAD04759.1| 348 YILTENNR--LQPIGAVGELCLSGTGVSRGYLNrPELTAEKFvphpfnsgetmYRTGDLARwlpdgniDFIGRIdDQVKIRGHR 429
                                66677775..68*******************97589****9988888999999*******9666666679***846******** PP

                          o 146 ielgeieaal 155
                                ielgeie++l
  gi|3080744|gb|AAD04759.1| 430 IELGEIEEEL 439
                                *******986 PP

>> gi|5915761|sp|O68007|BACB_BACLI  Bacitracin synthetase 2 (BA2) [Includes: ATP-dependent lysine adenylase (LysA) (Lysi
   #    score  bias  c-Evalue  i-Evalue hmmfrom  hmm to    alifrom  ali to    envfrom  env to     acc
 ---   ------ ----- --------- --------- ------- -------    ------- -------    ------- -------    ----
   1 !   45.1   0.0     5e-14   3.3e-12       2      62 ..      47     120 ..      46     131 .. 0.82
   2 !   26.6   0.0   2.6e-08   1.7e-06      50      78 ..     158     186 ..     153     203 .. 0.86
   3 !   57.5   0.1     8e-18   5.2e-16      93     155 .]     349     429 ..     341     429 .. 0.81

  Alignments for each domain:
  == domain 1    score: 45.1 bits;  conditional E-value: 5e-14
                                o   2 daiayaeLderanrla............rvavllerslelvvailavlkagaayvpidpeypaera.yviytsG 62 
                                      ++  y+eL+e+an+la             va++++rsle++++i+++lkag+ay+pidp+yp++r  y++  sG
  gi|5915761|sp|O68007|BACB_BACLI  47 QQLTYRELNEKANQLAwllrekgvkpdtIVAIMTDRSLEMIIGIIGILKAGGAYLPIDPDYPEDRVkYMLEDSG 120
                                      6789***********9555544444443499**********************************735555565 PP

  == domain 2    score: 26.6 bits;  conditional E-value: 2.6e-08
                                o  50 ypaerayviytsGstGkpKgvvvehfdls 78 
                                      + ++ ayviytsGs+G+pKgv+++h +++
  gi|5915761|sp|O68007|BACB_BACLI 158 KASDLAYVIYTSGSSGRPKGVMTTHRNVV 186
                                      56788********************7765 PP

  == domain 3    score: 57.5 bits;  conditional E-value: 8e-18
                                o  93 vpvgvvGelliageglargYlnpe.ltaerF.........YrtGDlar.......eflgRad.qvkirGerielgeie 152
                                      +pvgv Gelli+geg+argYln+e lt+++F         YrtGDlar       eflgR+d qvkirG+riel+eie
  gi|5915761|sp|O68007|BACB_BACLI 349 QPVGVPGELLIGGEGVARGYLNHEtLTKAAFvvdesgervYRTGDLARwlsdgniEFLGRIDsQVKIRGYRIELEEIE 426
                                      89*******************9863454433333333333*******977777778*****989************** PP

                                o 153 aal 155
                                      ++l
  gi|5915761|sp|O68007|BACB_BACLI 427 HRL 429
                                      987 PP

>> gi|3080742|gb|AAD04757.1|  lichenysin synthetase A; LicA [Bacillus licheniformis](2523 3030)
   #    score  bias  c-Evalue  i-Evalue hmmfrom  hmm to    alifrom  ali to    envfrom  env to     acc
 ---   ------ ----- --------- --------- ------- -------    ------- -------    ------- -------    ----
   1 !   40.4   0.1   1.4e-12   9.3e-11       5      62 ..      50     120 ..      47     123 .. 0.79
   2 !   29.2   0.0   4.1e-09   2.7e-07      51      84 ..     165     198 ..     157     212 .. 0.80
   3 ?    2.9   0.0      0.52        34      70      93 ..     292     314 ..     275     340 .. 0.73
   4 !   56.4   0.2   1.8e-17   1.1e-15      90     155 .]     342     427 ..     337     427 .. 0.85

  Alignments for each domain:
  == domain 1    score: 40.4 bits;  conditional E-value: 1.4e-12
                          o   5 ayaeLderanrlar............vavllerslelvvailavlkagaayvpidpeypaera.yviytsG 62 
                                 y+eL++ranrlar            ++++++ sle+++++la+lkagaayvpidp+ypaer  yv+  sG
  gi|3080742|gb|AAD04757.1|  50 TYKELNARANRLARlliekgarpeqrIGIMVKPSLEMAAGVLAILKAGAAYVPIDPSYPAERIgYVLKDSG 120
                                79999999999986333333333333789*********************************548877777 PP

  == domain 2    score: 29.2 bits;  conditional E-value: 4.1e-09
                          o  51 paerayviytsGstGkpKgvvvehfdlsvleyGp 84 
                                 ++ ay+iytsG+tG+pKgv+veh  l+ l y  
  gi|3080742|gb|AAD04757.1| 165 SDNLAYLIYTSGTTGQPKGVMVEHRSLVNLCYWH 198
                                56779*******************8887766655 PP

  == domain 3    score: 2.9 bits;  conditional E-value: 0.52
                          o  70 vvvehfdlsvleyGptEntevyvv 93 
                                ++ + +   v +yGptEnt v + 
  gi|3080742|gb|AAD04757.1| 292 IAKRSYT-LVNNYGPTENTVVATS 314
                                4444454.5789******988654 PP

  == domain 4    score: 56.4 bits;  conditional E-value: 1.8e-17
                          o  90 vyvvpvgvvGelliageglargYln.peltaerF...........YrtGDlar.......eflgRad.qvkirGerielgeiea 153
                                  v+pvgv+Gel+ia++glargYln pe ta+rF           YrtGD ++       e++gR+d qvkirG+riel+eie 
  gi|3080742|gb|AAD04757.1| 342 NEVQPVGVAGELCIAARGLARGYLNkPEETAKRFtedpfvpgermYRTGDAVKwledgrlEYIGRIDqQVKIRGFRIELSEIEV 425
                                5799*******************9746888887777777777777******9766666668*****945**************8 PP

                          o 154 al 155
                                +l
  gi|3080742|gb|AAD04757.1| 426 QL 427
                                86 PP

>> gi|2623772|gb|AAC45929.1|  tyrocidine synthetase 2 [Brevibacillus brevis](446 964)
   #    score  bias  c-Evalue  i-Evalue hmmfrom  hmm to    alifrom  ali to    envfrom  env to     acc
 ---   ------ ----- --------- --------- ------- -------    ------- -------    ------- -------    ----
   1 !   42.4   0.0   3.5e-13   2.3e-11       2      80 ..      46     134 ..      45     157 .. 0.79
   2 !   28.8   0.0   5.5e-09   3.6e-07      49      78 ..     159     188 ..     138     203 .. 0.86
   3 !   54.5   0.0   6.6e-17   4.3e-15      90     155 .]     353     438 ..     349     438 .. 0.85

  Alignments for each domain:
  == domain 1    score: 42.4 bits;  conditional E-value: 3.5e-13
                          o   2 daiayaeLderanrlar............vavllerslelvvailavlkagaayvpidpeypaerayviytsGstGkpKgvvve 73 
                                ++  y+eLde++n+lar            v+ ll+rsl+++v+il+vlkag+a+vpidpe paer   ++t   +  p  v+ +
  gi|2623772|gb|AAC45929.1|  46 QHLTYRELDEKSNQLARflrkkgigtgslVGTLLDRSLDMIVGILGVLKAGGAFVPIDPELPAERIAYMLTH--SRVPLVVTQN 127
                                6789***********986666666666667899********************************8888875..4566666666 PP

                          o  74 hfdlsvl 80 
                                h  + v+
  gi|2623772|gb|AAC45929.1| 128 HLRAKVT 134
                                6666655 PP

  == domain 2    score: 28.8 bits;  conditional E-value: 5.5e-09
                          o  49 eypaerayviytsGstGkpKgvvvehfdls 78 
                                ++p++  y+iytsG+tG+pKgv++eh +++
  gi|2623772|gb|AAC45929.1| 159 NQPHDLFYIIYTSGTTGQPKGVMLEHRNMA 188
                                789999********************7765 PP

  == domain 3    score: 54.5 bits;  conditional E-value: 6.6e-17
                          o  90 vyvvpvgvvGelliageglargYln.peltaerF...........YrtGDla.......reflgRad.qvkirGerielgeiea 153
                                ++  p g+vGel+i+g+++ rgYl+ peltae+F           YrtGDla        eflgR+d qvkirG+rielgeie+
  gi|2623772|gb|AAC45929.1| 353 LQLKPEGIVGELYISGANVGRGYLHqPELTAEKFldnpyqpgermYRTGDLAlwlpdgqLEFLGRIDhQVKIRGHRIELGEIES 436
                                56789******************853899*998888887778777******8444444459****9989**************9 PP

                          o 154 al 155
                                +l
  gi|2623772|gb|AAC45929.1| 437 RL 438
                                86 PP

>> gi|2623773|gb|AAC45930.1|  tyrocidine synthetase 3 [Brevibacillus brevis](1478 1994)
   #    score  bias  c-Evalue  i-Evalue hmmfrom  hmm to    alifrom  ali to    envfrom  env to     acc
 ---   ------ ----- --------- --------- ------- -------    ------- -------    ------- -------    ----
   1 !   39.1   0.0   3.7e-12   2.4e-10       4      59 ..      49     116 ..      46     122 .. 0.85
   2 !   28.7   0.0     6e-09   3.9e-07      51      78 ..     162     189 ..     148     202 .. 0.84
   3 !   58.9   0.0     3e-18   1.9e-16      89     155 .]     350     436 ..     346     436 .. 0.86

  Alignments for each domain:
  == domain 1    score: 39.1 bits;  conditional E-value: 3.7e-12
                          o   4 iayaeLderanrlar............vavllerslelvvailavlkagaayvpidpeypaerayviy 59 
                                  y+eL++ran+lar            ++++++rs  +vv++lavlkag+ay pidp+yp er   ++
  gi|2623773|gb|AAC45930.1|  49 LTYRELNARANQLARllrshgtgpdtlIGIMVDRSPGMVVGMLAVLKAGGAYTPIDPSYPPERIQYML 116
                                68***********9855555555555568**********************************87665 PP

  == domain 2    score: 28.7 bits;  conditional E-value: 6e-09
                          o  51 paerayviytsGstGkpKgvvvehfdls 78 
                                +++ ayviytsGstG+pKgv+++h  ++
  gi|2623773|gb|AAC45930.1| 162 KDDLAYVIYTSGSTGNPKGVMISHQAIC 189
                                5678*******************97665 PP

  == domain 3    score: 58.9 bits;  conditional E-value: 3e-18
                          o  89 evyvvpvgvvGelliageglargYln.peltaerF...........YrtGDlar.......eflgRad.qvkirGerielgeie 152
                                + + +pvgv+Gel+iag+glargY++ +elt+++F           YrtGD++r       e+lgR+d qvkirG+rielgeie
  gi|2623773|gb|AAC45930.1| 350 SNQLQPVGVAGELCIAGDGLARGYWQrEELTKASFvdnpfepggtmYRTGDMVRylpdghiEYLGRIDhQVKIRGHRIELGEIE 433
                                56789*******************9725789988777777888888*******9777776689***9989************** PP

                          o 153 aal 155
                                a+l
  gi|2623773|gb|AAC45930.1| 434 ATL 436
                                987 PP

>> gi|396482|emb|CAA49817.1|  srfA2 [Bacillus subtilis](2522 3031)
   #    score  bias  c-Evalue  i-Evalue hmmfrom  hmm to    alifrom  ali to    envfrom  env to     acc
 ---   ------ ----- --------- --------- ------- -------    ------- -------    ------- -------    ----
   1 !   37.2   0.0   1.4e-11   9.1e-10       4      63 ..      50     122 ..      47     128 .. 0.79
   2 !   26.6   0.0   2.6e-08   1.7e-06      52      77 ..     170     195 ..     163     209 .. 0.86
   3 ?    2.8   0.0      0.56        37      77      94 ..     302     319 ..     285     342 .. 0.71
   4 !   58.6   0.4   3.7e-18   2.4e-16      91     155 .]     347     430 ..     336     430 .. 0.83

  Alignments for each domain:
  == domain 1    score: 37.2 bits;  conditional E-value: 1.4e-11
                          o   4 iayaeLderanrlar............vavllerslelvvailavlkagaayvpidpeypaera.yviytsGs 63 
                                  y eL+++anrlar            v+vl++ sle+ +a+l+vlkagaa+vpidp+yp++r  y++  sG+
  gi|396482|emb|CAA49817.1|  50 WTYGELNAKANRLARilmdcgispddrVGVLTKPSLEMSAAVLGVLKAGAAFVPIDPDYPDQRIeYILQDSGA 122
                                67999999999999633333333333367999*******************************6477777775 PP

  == domain 2    score: 26.6 bits;  conditional E-value: 2.6e-08
                          o  52 aerayviytsGstGkpKgvvvehfdl 77 
                                ++ ay+iytsG+tG+pKgv+ve + l
  gi|396482|emb|CAA49817.1| 170 ENLAYMIYTSGTTGQPKGVMVEDHAL 195
                                5679*****************98765 PP

  == domain 3    score: 2.8 bits;  conditional E-value: 0.56
                          o  77 lsvleyGptEntevyvvp 94 
                                + v +yGptEnt v + +
  gi|396482|emb|CAA49817.1| 302 TLVNNYGPTENTVVATSA 319
                                45789******9987655 PP

  == domain 4    score: 58.6 bits;  conditional E-value: 3.7e-18
                          o  91 yvvpvgvvGelliageglargYlnpe.ltaerF...........YrtGDlar......eflgRad.qvkirGerielgeieaal 155
                                +v+p gv+Gel++ag+glargYln e  ta+rF           YrtGDl++      e++gR+d qvk+rG+riel+eie +l
  gi|396482|emb|CAA49817.1| 347 QVQPEGVAGELCVAGRGLARGYLNREdETAKRFvadpfvpgermYRTGDLVKwvnggiEYIGRIDqQVKVRGYRIELSEIEVQL 430
                                689********************976257766666666666666******9866666689****945**************886 PP

>> gi|5919203|gb|AAD56240.1|AF184977_1  DhbF [Bacillus subtilis](1493 2029)
   #    score  bias  c-Evalue  i-Evalue hmmfrom  hmm to    alifrom  ali to    envfrom  env to     acc
 ---   ------ ----- --------- --------- ------- -------    ------- -------    ------- -------    ----
   1 !   42.4   0.1   3.4e-13   2.2e-11       2      58 ..      46     114 ..      45     119 .. 0.84
   2 !   29.3   0.0   3.7e-09   2.4e-07      48      78 ..     169     199 ..     166     208 .. 0.84
   3 !   54.6   0.1   6.1e-17     4e-15      89     155 .]     369     456 ..     359     456 .. 0.88

  Alignments for each domain:
  == domain 1    score: 42.4 bits;  conditional E-value: 3.4e-13
                                    o   2 daiayaeLderanrlar............vavllerslelvvailavlkagaayvpidpeypaerayvi 58 
                                          ++ +yaeL+eranrlar            va++l+rsle++v++lavlkagaay+p+dp+ypa+r  ++
  gi|5919203|gb|AAD56240.1|AF184977_1  46 QELSYAELNERANRLARmmisegvgpeqfVALALPRSLEMAVGLLAVLKAGAAYLPLDPDYPADRIAFM 114
                                          5679************855555555555567789*******************************8766 PP

  == domain 2    score: 29.3 bits;  conditional E-value: 3.7e-09
                                    o  48 peypaerayviytsGstGkpKgvvvehfdls 78 
                                          p  p + ayviytsGstG pKgv++ h +++
  gi|5919203|gb|AAD56240.1|AF184977_1 169 PLSPLNTAYVIYTSGSTGVPKGVMIPHQNVT 199
                                          5578899*******************98764 PP

  == domain 3    score: 54.6 bits;  conditional E-value: 6.1e-17
                                    o  89 evyvvpvgvvGelliageglargYl.npeltaerF............YrtGDlar.......eflgRad.qvki 141
                                          +++ vp+gv+Gel+++g+glargYl +p lt+erF            YrtGD+ar       +++gRad qvki
  gi|5919203|gb|AAD56240.1|AF184977_1 369 RLQPVPPGVAGELYVSGAGLARGYLgRPGLTSERFiadpfgppgtrmYRTGDVARlradgslDYVGRADhQVKI 442
                                          56779*******************945899*9998888888888888******9866666667****9989*** PP

                                    o 142 rGerielgeieaal 155
                                          rG+rielgeieaal
  gi|5919203|gb|AAD56240.1|AF184977_1 443 RGFRIELGEIEAAL 456
                                          ***********987 PP

>> gi|5919203|gb|AAD56240.1|AF184977_1  DhbF [Bacillus subtilis](1493 2029)
   #    score  bias  c-Evalue  i-Evalue hmmfrom  hmm to    alifrom  ali to    envfrom  env to     acc
 ---   ------ ----- --------- --------- ------- -------    ------- -------    ------- -------    ----
   1 !   42.4   0.1   3.4e-13   2.2e-11       2      58 ..      46     114 ..      45     119 .. 0.84
   2 !   29.3   0.0   3.7e-09   2.4e-07      48      78 ..     169     199 ..     166     208 .. 0.84
   3 !   54.6   0.1   6.1e-17     4e-15      89     155 .]     369     456 ..     359     456 .. 0.88

  Alignments for each domain:
  == domain 1    score: 42.4 bits;  conditional E-value: 3.4e-13
                                    o   2 daiayaeLderanrlar............vavllerslelvvailavlkagaayvpidpeypaerayvi 58 
                                          ++ +yaeL+eranrlar            va++l+rsle++v++lavlkagaay+p+dp+ypa+r  ++
  gi|5919203|gb|AAD56240.1|AF184977_1  46 QELSYAELNERANRLARmmisegvgpeqfVALALPRSLEMAVGLLAVLKAGAAYLPLDPDYPADRIAFM 114
                                          5679************855555555555567789*******************************8766 PP

  == domain 2    score: 29.3 bits;  conditional E-value: 3.7e-09
                                    o  48 peypaerayviytsGstGkpKgvvvehfdls 78 
                                          p  p + ayviytsGstG pKgv++ h +++
  gi|5919203|gb|AAD56240.1|AF184977_1 169 PLSPLNTAYVIYTSGSTGVPKGVMIPHQNVT 199
                                          5578899*******************98764 PP

  == domain 3    score: 54.6 bits;  conditional E-value: 6.1e-17
                                    o  89 evyvvpvgvvGelliageglargYl.npeltaerF............YrtGDlar.......eflgRad.qvki 141
                                          +++ vp+gv+Gel+++g+glargYl +p lt+erF            YrtGD+ar       +++gRad qvki
  gi|5919203|gb|AAD56240.1|AF184977_1 369 RLQPVPPGVAGELYVSGAGLARGYLgRPGLTSERFiadpfgppgtrmYRTGDVARlradgslDYVGRADhQVKI 442
                                          56779*******************945899*9998888888888888******9866666667****9989*** PP

                                    o 142 rGerielgeieaal 155
                                          rG+rielgeieaal
  gi|5919203|gb|AAD56240.1|AF184977_1 443 RGFRIELGEIEAAL 456
                                          ***********987 PP

>> gi|5915760|sp|O68006|BACA_BACLI  Bacitracin synthetase 1 (BA1) [Includes: ATP-dependent isoleucine adenylase (IleA) (
   #    score  bias  c-Evalue  i-Evalue hmmfrom  hmm to    alifrom  ali to    envfrom  env to     acc
 ---   ------ ----- --------- --------- ------- -------    ------- -------    ------- -------    ----
   1 !   40.5   0.0   1.4e-12   8.9e-11       2      60 ..      47     117 ..      46     123 .. 0.83
   2 !   28.5   0.0   6.6e-09   4.3e-07      52      78 ..     163     189 ..     156     206 .. 0.88
   3 !   56.3   0.0   1.8e-17   1.2e-15      91     155 .]     352     436 ..     347     436 .. 0.86

  Alignments for each domain:
  == domain 1    score: 40.5 bits;  conditional E-value: 1.4e-12
                                o   2 daiayaeLderanrlarv............avllerslelvvailavlkagaayvpidpeypaerayviyt 60 
                                      +++ y+eL+e+an+ ar             a++++rs e++++i+++lkag+ay+pidpe+p++r  ++++
  gi|5915760|sp|O68006|BACA_BACLI  47 QRMTYRELNEKANQTARLlrekgigrgsiaAIIADRSFEMIIGIIGILKAGGAYLPIDPETPKDRIAFMLS 117
                                      6789**********998533333344444479*********************************888765 PP

  == domain 2    score: 28.5 bits;  conditional E-value: 6.6e-09
                                o  52 aerayviytsGstGkpKgvvvehfdls 78 
                                       + ay+iytsGstG+pKgv++ h+ + 
  gi|5915760|sp|O68006|BACA_BACLI 163 GDTAYIIYTSGSTGTPKGVITPHYSVI 189
                                      578*********************875 PP

  == domain 3    score: 56.3 bits;  conditional E-value: 1.8e-17
                                o  91 yvvpvgvvGelliageglargYln.peltaerF...........YrtGDlar.......eflgRad.qvkirGeriel 148
                                        vp+gv Gel+iag+gl++gYln +eltae+F           Y+tGDla+       ef+gR+d qvkirG+riel
  gi|5915760|sp|O68006|BACA_BACLI 352 KLVPIGVPGELCIAGDGLSKGYLNrEELTAEKFiphpfipgerlYKTGDLAKwlpdgniEFIGRIDhQVKIRGFRIEL 429
                                      579********************835689988777777777777******9866666668****9989********** PP

                                o 149 geieaal 155
                                      geie++l
  gi|5915760|sp|O68006|BACA_BACLI 430 GEIESRL 436
                                      ****986 PP

>> gi|3724089|emb|CAA09819.1|  fengycin synthetase [Bacillus subtilis](1478 1999)
   #    score  bias  c-Evalue  i-Evalue hmmfrom  hmm to    alifrom  ali to    envfrom  env to     acc
 ---   ------ ----- --------- --------- ------- -------    ------- -------    ------- -------    ----
   1 !   37.2   0.0   1.4e-11   9.2e-10       6      59 ..      51     116 ..      47     122 .. 0.71
   2 !   28.6   0.0   6.3e-09   4.1e-07      50      77 ..     161     188 ..     154     192 .. 0.84
   3 !   58.0   0.0   5.4e-18   3.5e-16      88     155 .]     352     439 ..     348     439 .. 0.84

  Alignments for each domain:
  == domain 1    score: 37.2 bits;  conditional E-value: 1.4e-11
                           o   6 yaeLderanrlar............vavllerslelvvailavlkagaayvpidpeypaerayviy 59 
                                 y++L+e+a+r a+            ++++++rs ++v+++l++lkag+ay+pidpeyp+er  +++
  gi|3724089|emb|CAA09819.1|  51 YRDLNEKAERTATmlmkqgvrsgdiIGLMFDRSPDMVIGVLSILKAGGAYLPIDPEYPQERISFML 116
                                 5666666665554222222222222789*********************************86654 PP

  == domain 2    score: 28.6 bits;  conditional E-value: 6.3e-09
                           o  50 ypaerayviytsGstGkpKgvvvehfdl 77 
                                   ++ ayviytsG+tG+pKgvvveh ++
  gi|3724089|emb|CAA09819.1| 161 LADQPAYVIYTSGTTGQPKGVVVEHRNV 188
                                 56788********************765 PP

  == domain 3    score: 58.0 bits;  conditional E-value: 5.4e-18
                           o  88 tevyvvpvgvvGelliageglargYlnp.eltaerF...........YrtGDlar.......eflgRa.dqvkirGerielge 150
                                 +++  +p+gv Gel+i+geg+argYln  +lta+rF           YrtGDla+       e++gR+ dqvk+rG+rielge
  gi|3724089|emb|CAA09819.1| 352 AHMNLQPTGVPGELYIGGEGVARGYLNRdDLTAARFvpnpylpgdrlYRTGDLAKrlasgdlEYMGRIdDQVKVRGHRIELGE 434
                                 57889*********************862689988777777777777******985555555799**846************* PP

                           o 151 ieaal 155
                                 i+a l
  gi|3724089|emb|CAA09819.1| 435 IQASL 439
                                 *9876 PP

>> gi|5915760|sp|O68006|BACA_BACLI  Bacitracin synthetase 1 (BA1) [Includes: ATP-dependent isoleucine adenylase (IleA) (
   #    score  bias  c-Evalue  i-Evalue hmmfrom  hmm to    alifrom  ali to    envfrom  env to     acc
 ---   ------ ----- --------- --------- ------- -------    ------- -------    ------- -------    ----
   1 !   39.3   0.0   3.1e-12     2e-10       2      63 ..      47     121 ..      46     140 .. 0.82
   2 !   29.3   0.1   3.7e-09   2.4e-07      50      78 ..     159     187 ..     154     193 .. 0.88
   3 !   55.0   0.0   4.6e-17     3e-15      92     155 .]     351     434 ..     345     434 .. 0.86

  Alignments for each domain:
  == domain 1    score: 39.3 bits;  conditional E-value: 3.1e-12
                                o   2 daiayaeLderanrlarv............avllerslelvvailavlkagaayvpidpeypaera.yviytsGs 63 
                                      +++ y+eL+e+an+ ar             a++++rs e++++i+++lkag++y+pidpe+p++r  y++  sG+
  gi|5915760|sp|O68006|BACA_BACLI  47 QRMTYRELNEKANQTARLlrekgigrgsiaAIIADRSFEMIIGIIGILKAGGTYLPIDPETPRDRIdYMLKNSGA 121
                                      6789**********998533333344444479*********************************6477777886 PP

  == domain 2    score: 29.3 bits;  conditional E-value: 3.7e-09
                                o  50 ypaerayviytsGstGkpKgvvvehfdls 78 
                                        ++ ay++ytsGstG+pKgvv+ h+ ++
  gi|5915760|sp|O68006|BACA_BACLI 159 RSSDTAYIVYTSGSTGTPKGVVIPHYSAA 187
                                      56789*********************875 PP

  == domain 3    score: 55.0 bits;  conditional E-value: 4.6e-17
                                o  92 vvpvgvvGelliageglargYln.peltaerF...........YrtGDlar.......eflgRad.qvkirGerielg 149
                                        p+gv Gel+iag+gl++gYln +eltae+F           Y+tGDla+       ef+gR+d qvkirG+rielg
  gi|5915760|sp|O68006|BACA_BACLI 351 LLPIGVPGELCIAGDGLSKGYLNrEELTAEKFiphpfipgerlYKTGDLAKwlpdgniEFIGRIDhQVKIRGFRIELG 428
                                      689*******************835689988777777777777******9866666668****9989*********** PP

                                o 150 eieaal 155
                                      eie++l
  gi|5915760|sp|O68006|BACA_BACLI 429 EIESRL 434
                                      ***986 PP

>> gi|5915762|sp|O68008|BACC_BACLI  Bacitracin synthetase 3 (BA3) [Includes: ATP-dependent isoleucine adenylase (IleA) (
   #    score  bias  c-Evalue  i-Evalue hmmfrom  hmm to    alifrom  ali to    envfrom  env to     acc
 ---   ------ ----- --------- --------- ------- -------    ------- -------    ------- -------    ----
   1 !   40.6   0.0   1.3e-12   8.5e-11       2      61 ..      47     118 ..      46     124 .. 0.82
   2 !   28.3   0.0   7.8e-09   5.1e-07      53      78 ..     164     189 ..     157     208 .. 0.88
   3 !   55.0   0.0   4.6e-17     3e-15      92     155 .]     353     436 ..     347     436 .. 0.86

  Alignments for each domain:
  == domain 1    score: 40.6 bits;  conditional E-value: 1.3e-12
                                o   2 daiayaeLderanrlarv............avllerslelvvailavlkagaayvpidpeypaerayviyts 61 
                                      +++ y+eL+e+an+ ar             a++++rs e++++i+++lkag+ay+pidpe+p++r  ++++ 
  gi|5915762|sp|O68008|BACC_BACLI  47 QRMTYRELNEKANQTARLlrekgigrgsiaAIIADRSFEMIIGIIGILKAGGAYLPIDPETPKHRIAFMLSD 118
                                      6789**********998533333344444479*********************************9988765 PP

  == domain 2    score: 28.3 bits;  conditional E-value: 7.8e-09
                                o  53 erayviytsGstGkpKgvvvehfdls 78 
                                      + ay+iytsGstG pKgvv+ h+ ++
  gi|5915762|sp|O68008|BACC_BACLI 164 DTAYIIYTSGSTGMPKGVVTPHYSAA 189
                                      78*********************875 PP

  == domain 3    score: 55.0 bits;  conditional E-value: 4.6e-17
                                o  92 vvpvgvvGelliageglargYln.peltaerF...........YrtGDlar.......eflgRad.qvkirGerielg 149
                                        p+gv Gel+iag+gl++gYln +eltae+F           Y+tGDla+       ef+gR+d qvkirG+rielg
  gi|5915762|sp|O68008|BACC_BACLI 353 LLPIGVPGELCIAGDGLSKGYLNrEELTAEKFiphpfipgerlYKTGDLAKwlpdgniEFIGRIDhQVKIRGFRIELG 430
                                      689*******************835689988777777777777******9866666668****9989*********** PP

                                o 150 eieaal 155
                                      eie++l
  gi|5915762|sp|O68008|BACC_BACLI 431 EIESRL 436
                                      ***986 PP

>> gi|6449057|gb|AAF08797.1|AF184956_4  MycC [Bacillus subtilis](1759 2274)
   #    score  bias  c-Evalue  i-Evalue hmmfrom  hmm to    alifrom  ali to    envfrom  env to     acc
 ---   ------ ----- --------- --------- ------- -------    ------- -------    ------- -------    ----
   1 !   41.0   0.1   9.5e-13   6.2e-11       2      59 ..      47     116 ..      46     123 .. 0.80
   2 !   27.1   0.0   1.8e-08   1.2e-06      52      75 ..     163     186 ..     158     193 .. 0.87
   3 !   56.6   0.0   1.5e-17   9.5e-16      89     155 .]     350     436 ..     347     436 .. 0.87

  Alignments for each domain:
  == domain 1    score: 41.0 bits;  conditional E-value: 9.5e-13
                                    o   2 daiayaeLderanrlar............vavllerslelvvailavlkagaayvpidpeypaerayviy 59 
                                          ++  y++L+e+an+lar             a++ ++s+elvv+ilavlkag+ayvpidp+yp++r   i+
  gi|6449057|gb|AAF08797.1|AF184956_4  47 QKLTYRQLNEQANQLARtlrakgvrsdrtAAIISDHSIELVVGILAVLKAGGAYVPIDPDYPEQRIQYIL 116
                                          6789***********9743333333333358999*******************************86665 PP

  == domain 2    score: 27.1 bits;  conditional E-value: 1.8e-08
                                    o  52 aerayviytsGstGkpKgvvvehf 75 
                                          ++ ayviytsGstGkpKgv++eh 
  gi|6449057|gb|AAF08797.1|AF184956_4 163 KDLAYVIYTSGSTGKPKGVLIEHQ 186
                                          678*******************96 PP

  == domain 3    score: 56.6 bits;  conditional E-value: 1.5e-17
                                    o  89 evyvvpvgvvGelliageglargYln.peltaerF...........YrtGDlar.......eflgRad.qvkir 142
                                           +  vp+gv Ge++i+g+g+argYln p+ltae+F           Y+tGD ar       e+lgR+d qvk+r
  gi|6449057|gb|AAF08797.1|AF184956_4 350 GMKPVPIGVPGEMYISGAGVARGYLNrPDLTAEKFvehpfaagermYKTGDAARwmpdghmEYLGRIDhQVKVR 423
                                          57789*******************9757999998777777777777******9866666668****9989**** PP

                                    o 143 Gerielgeieaal 155
                                          G+rielge+eaal
  gi|6449057|gb|AAF08797.1|AF184956_4 424 GYRIELGEVEAAL 436
                                          **********987 PP

>> gi|216278|dbj|BAA00406.1|  gramicidin S synthetase 1 [Brevibacillus brevis](17 530)
   #    score  bias  c-Evalue  i-Evalue hmmfrom  hmm to    alifrom  ali to    envfrom  env to     acc
 ---   ------ ----- --------- --------- ------- -------    ------- -------    ------- -------    ----
   1 !   41.3   0.0   7.9e-13   5.1e-11       2      58 ..      47     115 ..      46     121 .. 0.82
   2 !   26.0   0.0   4.1e-08   2.6e-06      49      78 ..     163     192 ..     154     210 .. 0.86
   3 ?    3.4   0.1      0.36        24      57      91 ..     281     316 ..     258     334 .. 0.74
   4 !   52.4   0.0   2.9e-16   1.9e-14      89     155 .]     347     433 ..     337     433 .. 0.86

  Alignments for each domain:
  == domain 1    score: 41.3 bits;  conditional E-value: 7.9e-13
                          o   2 daiayaeLderanrlar............vavllerslelvvailavlkagaayvpidpeypaerayvi 58 
                                ++  y+eL+ +an+lar            v++++e+s++l+++ilavlkag+ayvpid+eyp+er   i
  gi|216278|dbj|BAA00406.1|  47 EQLTYHELNVKANQLARifiekgigkdtlVGIMMEKSIDLFIGILAVLKAGGAYVPIDIEYPKERIQYI 115
                                6789***********994444444444445789********************************7655 PP

  == domain 2    score: 26.0 bits;  conditional E-value: 4.1e-08
                          o  49 eypaerayviytsGstGkpKgvvvehfdls 78 
                                ++ ++ ayviytsG+tG+pKg ++eh  +s
  gi|216278|dbj|BAA00406.1| 163 SKSTDLAYVIYTSGTTGNPKGTMLEHKGIS 192
                                566788*******************97665 PP

  == domain 3    score: 3.4 bits;  conditional E-value: 0.36
                          o  57 viytsGstGkpKgvvvehfdls.vleyGptEntevy 91 
                                 + t+Gs+ +p  v   +  ++ +  yGptE+t + 
  gi|216278|dbj|BAA00406.1| 281 TLITAGSATSPSLVNKWKEKVTyINAYGPTETTICA 316
                                56799******999876666551678*****98654 PP

  == domain 4    score: 52.4 bits;  conditional E-value: 2.9e-16
                          o  89 evyvvpvgvvGelliageglargYln.peltaerF...........YrtGDlar.......eflgRad.qvkirGerielgeie 152
                                +++  +vg++Gel+i+geglargY++ pelt+++F           Y+tGD ar       e+lgR+d qvkirG+r+el+e+e
  gi|216278|dbj|BAA00406.1| 347 NLQLKSVGEAGELCIGGEGLARGYWKrPELTSQKFvdnpfvpgeklYKTGDQARwlpdgniEYLGRIDnQVKIRGHRVELEEVE 430
                                4567789*****************9648999988777777777777******9877777778****9879************** PP

                          o 153 aal 155
                                + l
  gi|216278|dbj|BAA00406.1| 431 SIL 433
                                876 PP

>> gi|5822841|dbj|BAA83992.1|  mcyA [Microcystis aeruginosa](226 729)
   #    score  bias  c-Evalue  i-Evalue hmmfrom  hmm to    alifrom  ali to    envfrom  env to     acc
 ---   ------ ----- --------- --------- ------- -------    ------- -------    ------- -------    ----
   1 !   41.0   0.0   9.6e-13   6.3e-11       3      56 ..      48     113 ..      46     121 .. 0.82
   2 !   25.8   0.0   4.6e-08     3e-06      53      74 ..     167     188 ..     160     194 .. 0.89
   3 ?    0.3   0.0       3.3   2.1e+02      72      88 ..     302     319 ..     289     326 .. 0.86
   4 !   22.6   0.0   4.5e-07   2.9e-05      91     122 ..     355     387 ..     349     389 .. 0.90
   5 !   31.2   0.1     1e-09   6.5e-08     120     155 .]     405     448 ..     400     448 .. 0.87

  Alignments for each domain:
  == domain 1    score: 41.0 bits;  conditional E-value: 9.6e-13
                           o   3 aiayaeLderanrlar............vavllerslelvvailavlkagaayvpidpeypaeray 56 
                                 +  y+eL+e+an+l +            v++ lersle+vv++lavlkag+ayvp+dp+yp+er  
  gi|5822841|dbj|BAA83992.1|  48 ELTYQELNEKANQLGHylqklgvkpeelVGIYLERSLEMVVGLLAVLKAGGAYVPLDPNYPQERLS 113
                                 678999999999987555555555555589*********************************964 PP

  == domain 2    score: 25.8 bits;  conditional E-value: 4.6e-08
                           o  53 erayviytsGstGkpKgvvveh 74 
                                 + ayviytsGstGkpKgv+ +h
  gi|5822841|dbj|BAA83992.1| 167 NLAYVIYTSGSTGKPKGVMNNH 188
                                 679****************998 PP

  == domain 3    score: 0.3 bits;  conditional E-value: 3.3
                           o  72 vehfdlsvle.yGptEnt 88 
                                  ehfd+ + + yGptE +
  gi|5822841|dbj|BAA83992.1| 302 FEHFDCELHNlYGPTEAA 319
                                 69***998765*****75 PP

  == domain 4    score: 22.6 bits;  conditional E-value: 4.5e-07
                           o  91 yvvpvgvvGelliageglargYln.peltaerF 122
                                 + vp+g+vGel+i+g glargYln peltae+F
  gi|5822841|dbj|BAA83992.1| 355 QPVPIGIVGELHIGGIGLARGYLNrPELTAEKF 387
                                 569*******************97589*****9 PP

  == domain 5    score: 31.2 bits;  conditional E-value: 1e-09
                           o 120 erFYrtGDlar.......eflgRad.qvkirGerielgeieaal 155
                                 ++ Y+tGDlar       eflgR+d qvkirG+rielgeie+ l
  gi|5822841|dbj|BAA83992.1| 405 AKLYKTGDLARylpdgniEFLGRIDhQVKIRGFRIELGEIETIL 448
                                 689*******9777666689***9989**************876 PP

>> gi|396482|emb|CAA49817.1|  srfA2 [Bacillus subtilis](443 958)
   #    score  bias  c-Evalue  i-Evalue hmmfrom  hmm to    alifrom  ali to    envfrom  env to     acc
 ---   ------ ----- --------- --------- ------- -------    ------- -------    ------- -------    ----
   1 !   36.3   0.1   2.7e-11   1.8e-09       3      56 ..      48     113 ..      46     120 .. 0.81
   2 !   32.2   0.0   4.7e-10   3.1e-08      48      76 ..     160     188 ..     146     214 .. 0.86
   3 ?   -1.1   0.0       8.5   5.6e+02      80      90 ..     308     318 ..     303     322 .. 0.80
   4 !   55.1   0.0   4.2e-17   2.8e-15      89     155 .]     349     435 ..     341     435 .. 0.87

  Alignments for each domain:
  == domain 1    score: 36.3 bits;  conditional E-value: 2.7e-11
                          o   3 aiayaeLderanrlar............vavllerslelvvailavlkagaayvpidpeypaeray 56 
                                +  y+eL++ anrlar             a++ +rs+e+vv++lavlkagaayvp+dp+ p +r  
  gi|396482|emb|CAA49817.1|  48 KLTYRELNAAANRLARklvehglqkgetAAIMNDRSVETVVGMLAVLKAGAAYVPLDPALPGDRLR 113
                                56899999999999974444443334336899*****************************99965 PP

  == domain 2    score: 32.2 bits;  conditional E-value: 4.7e-10
                          o  48 peypaerayviytsGstGkpKgvvvehfd 76 
                                p++p++ ay++ytsGstGkpKgv++eh  
  gi|396482|emb|CAA49817.1| 160 PSAPSDLAYIMYTSGSTGKPKGVMIEHKS 188
                                789***********************965 PP

  == domain 3    score: -1.1 bits;  conditional E-value: 8.5
                          o  80 leyGptEntev 90 
                                  yGptEnt++
  gi|396482|emb|CAA49817.1| 308 NGYGPTENTTF 318
                                47******986 PP

  == domain 4    score: 55.1 bits;  conditional E-value: 4.2e-17
                          o  89 evyvvpvgvvGelliageglargYln.peltaerF...........YrtGDlar.......eflgRad.qvkirGerielgeie 152
                                +   +p+g+ Gel+++g g+argY+n pelt+++F           YrtGDlar       eflgR+d qvk+rG+rielgeie
  gi|396482|emb|CAA49817.1| 349 QQCLQPIGAPGELCVGGIGVARGYVNlPELTEKQFledpfrpgeriYRTGDLARwlpdgniEFLGRIDnQVKVRGFRIELGEIE 432
                                55789********************978999987777777777777*******977777778****9879************** PP

                          o 153 aal 155
                                ++l
  gi|396482|emb|CAA49817.1| 433 TKL 435
                                987 PP

>> gi|396482|emb|CAA49817.1|  srfA2 [Bacillus subtilis](1477 2002)
   #    score  bias  c-Evalue  i-Evalue hmmfrom  hmm to    alifrom  ali to    envfrom  env to     acc
 ---   ------ ----- --------- --------- ------- -------    ------- -------    ------- -------    ----
   1 !   38.3   0.0   6.7e-12   4.4e-10       5      55 ..      47     109 ..      43     134 .. 0.85
   2 !   27.4   0.0   1.5e-08   9.6e-07      52      78 ..     161     187 ..     152     215 .. 0.85
   3 !   58.3   0.0   4.4e-18   2.9e-16      87     155 .]     358     446 ..     353     446 .. 0.87

  Alignments for each domain:
  == domain 1    score: 38.3 bits;  conditional E-value: 6.7e-12
                          o   5 ayaeLderanrlar............vavllerslelvvailavlkagaayvpidpeypaera 55 
                                 y+eLde+an+la+            va++++rs+e++v+il+v+kagaa++pidp++p er 
  gi|396482|emb|CAA49817.1|  47 TYRELDEQANQLAHhlraqgagnediVAIVMDRSAEVMVSILGVMKAGAAFLPIDPDTPGERI 109
                                799********9966666666667779*********************************995 PP

  == domain 2    score: 27.4 bits;  conditional E-value: 1.5e-08
                          o  52 aerayviytsGstGkpKgvvvehfdls 78 
                                ++ ayviytsG+tGkpKgv +eh +l+
  gi|396482|emb|CAA49817.1| 161 RNLAYVIYTSGTTGKPKGVQIEHRNLT 187
                                5679*******************8776 PP

  == domain 3    score: 58.3 bits;  conditional E-value: 4.4e-18
                          o  87 ntevyvvpvgvvGelliageglargYln.peltaerF...........YrtGDlare.......flgRa.dqvkirGerielge 150
                                n+++  vp+g+ G+l+i+g+glargYln p+ltaerF           Y+tGD++r+       f+gRa dqvkirG+rielge
  gi|396482|emb|CAA49817.1| 358 NEALKLVPPGASGQLYITGQGLARGYLNrPQLTAERFvenpyspgslmYKTGDVVRRlsdgtlaFIGRAdDQVKIRGYRIELGE 441
                                567889********************97589*****999999999999*******95444444489**846************* PP

                          o 151 ieaal 155
                                ie+++
  gi|396482|emb|CAA49817.1| 442 IETVM 446
                                **975 PP

>> gi|6449056|gb|AAF08796.1|AF184956_3  MycB [Bacillus subtilis](4314 4832)
   #    score  bias  c-Evalue  i-Evalue hmmfrom  hmm to    alifrom  ali to    envfrom  env to     acc
 ---   ------ ----- --------- --------- ------- -------    ------- -------    ------- -------    ----
   1 !   43.1   0.0   2.1e-13   1.4e-11       3      63 ..      49     122 ..      47     132 .. 0.85
   2 !   23.5   0.0   2.2e-07   1.5e-05      53      76 ..     165     188 ..     149     203 .. 0.84
   3 ?   -1.1   0.0       8.5   5.5e+02      69      93 ..     300     324 ..     294     330 .. 0.77
   4 !   53.8   0.0   1.1e-16     7e-15      91     155 .]     354     438 ..     349     438 .. 0.82

  Alignments for each domain:
  == domain 1    score: 43.1 bits;  conditional E-value: 2.1e-13
                                    o   3 aiayaeLderanrlarv............avllerslelvvailavlkagaayvpidpeypae.rayviytsGs 63 
                                          +  y++L+er+n+larv            a+l+ers++++++ila+lkag+a++pidpe p+e ray++  sG+
  gi|6449056|gb|AAF08796.1|AF184956_3  49 TWTYRQLNERSNQLARVlrnqgvgadrvaAILTERSANMMIGILAILKAGGAFLPIDPELPDErRAYLMEDSGA 122
                                          568************98666666655555699*****************************87369*9999997 PP

  == domain 2    score: 23.5 bits;  conditional E-value: 2.2e-07
                                    o  53 erayviytsGstGkpKgvvvehfd 76 
                                          +  yviytsG+tGkpKgv +eh  
  gi|6449056|gb|AAF08796.1|AF184956_3 165 HLLYVIYTSGTTGKPKGVQLEHKT 188
                                          457******************965 PP

  == domain 3    score: -1.1 bits;  conditional E-value: 8.5
                                    o  69 gvvvehfdlsvleyGptEntevyvv 93 
                                           ++++h      +yGp+E++ v+++
  gi|6449056|gb|AAF08796.1|AF184956_3 300 EMMMRHQVSLHNHYGPSETHVVTMC 324
                                          5677777778899*****9988776 PP

  == domain 4    score: 53.8 bits;  conditional E-value: 1.1e-16
                                    o  91 yvvpvgvvGelliageglargYlnpe.ltaerF...........YrtGDlar.......eflgRad.qvkirGe 144
                                          + +p+g+vGel+iag +largY+n e lt+e+F           Y+tGDlar       e++gR+d qvkirG+
  gi|6449056|gb|AAF08796.1|AF184956_3 354 TLQPIGIVGELCIAGISLARGYHNREsLTHEKFvphpydankrmYKTGDLARylpdgniEYAGRMDhQVKIRGY 427
                                          679*******************9976356665555555555555*******9666666679****989****** PP

                                    o 145 rielgeieaal 155
                                          riel+e+eaal
  gi|6449056|gb|AAF08796.1|AF184956_3 428 RIELNEVEAAL 438
                                          ********987 PP

>> gi|16040971|dbj|BAB69699.1|  iturin A synthetase B [Bacillus subtilis](1753 2268)
   #    score  bias  c-Evalue  i-Evalue hmmfrom  hmm to    alifrom  ali to    envfrom  env to     acc
 ---   ------ ----- --------- --------- ------- -------    ------- -------    ------- -------    ----
   1 !   39.0   0.0   4.1e-12   2.7e-10       3      58 ..      47     114 ..      45     122 .. 0.86
   2 !   25.8   0.0   4.6e-08     3e-06      53      74 ..     163     184 ..     155     194 .. 0.88
   3 !   56.7   0.0   1.4e-17   9.2e-16      89     155 .]     349     435 ..     344     435 .. 0.88

  Alignments for each domain:
  == domain 1    score: 39.0 bits;  conditional E-value: 4.1e-12
                            o   3 aiayaeLderanrlar............vavllerslelvvailavlkagaayvpidpeypaerayvi 58 
                                  +  y eL++ranrlar            va+++++s+e vv+ilavlk+g+ayvpidpeyp++r   +
  gi|16040971|dbj|BAB69699.1|  47 QLTYGELNKRANRLARtlrakgvqtdqpVAIITRNSIESVVGILAVLKSGGAYVPIDPEYPQDRIRYM 114
                                  678999999999999766666666666789*********************************97555 PP

  == domain 2    score: 25.8 bits;  conditional E-value: 4.6e-08
                            o  53 erayviytsGstGkpKgvvveh 74 
                                  + ayviytsGstG+pKgv++eh
  gi|16040971|dbj|BAB69699.1| 163 HLAYVIYTSGSTGRPKGVLIEH 184
                                  679******************9 PP

  == domain 3    score: 56.7 bits;  conditional E-value: 1.4e-17
                            o  89 evyvvpvgvvGelliageglargYln.peltaerF...........YrtGDlar.......eflgRad.qvkirGerielge 150
                                  ++   p+gv Ge++i+g+g+argYln peltae+F           Y+tGDla+       e++gR+d qvkirG+rielge
  gi|16040971|dbj|BAB69699.1| 349 NMKPAPIGVPGEIYISGAGVARGYLNrPELTAEKFvddlfepgakmYKTGDLAKwladgniEYAGRIDeQVKIRGYRIELGE 430
                                  567789******************97589***99888888888888******97666666689***9879************ PP

                            o 151 ieaal 155
                                  ieaal
  gi|16040971|dbj|BAB69699.1| 431 IEAAL 435
                                  **987 PP

>> gi|5822841|dbj|BAA83992.1|  mcyA [Microcystis aeruginosa](1710 2224)
   #    score  bias  c-Evalue  i-Evalue hmmfrom  hmm to    alifrom  ali to    envfrom  env to     acc
 ---   ------ ----- --------- --------- ------- -------    ------- -------    ------- -------    ----
   1 !   39.8   0.0   2.3e-12   1.5e-10       2      59 ..      46     115 ..      45     119 .. 0.83
   2 !   30.9   0.0   1.2e-09   7.7e-08      51      78 ..     164     191 ..     142     200 .. 0.88
   3 !   48.0   0.0   6.7e-15   4.4e-13      93     155 .]     349     433 ..     341     433 .. 0.87

  Alignments for each domain:
  == domain 1    score: 39.8 bits;  conditional E-value: 2.3e-12
                           o   2 daiayaeLderanrlar............vavllerslelvvailavlkagaayvpidpeypaerayviy 59 
                                 ++  y++L+e+an+l +            v+++ler+ e+v+++la+lkag+ayvp+dp+yp+er  vi+
  gi|5822841|dbj|BAA83992.1|  46 EQLTYRQLNEKANQLGHylgkkglkpeslVGICLERTPEMVIGLLAILKAGGAYVPLDPAYPTERLNVIL 115
                                 5678999999999986544444444445599**********************************99986 PP

  == domain 2    score: 30.9 bits;  conditional E-value: 1.2e-09
                           o  51 paerayviytsGstGkpKgvvvehfdls 78 
                                  ++ ayviytsGstGkpKgvv+eh+ ++
  gi|5822841|dbj|BAA83992.1| 164 SSNTAYVIYTSGSTGKPKGVVIEHHSTT 191
                                 5678********************9875 PP

  == domain 3    score: 48.0 bits;  conditional E-value: 6.7e-15
                           o  93 vpvgvvGelliageglargYln.peltaerF.............YrtGDlar.......eflgRad.qvkirGerielgeiea 153
                                 vp g++G+l+i+g+glar+Yln peltae+F             Y+tGDlar       +flgR d qvk+rG+rielgeiea
  gi|5822841|dbj|BAA83992.1| 349 VPLGTIGDLYIGGKGLARCYLNqPELTAEKFisnpfsnepkaklYKTGDLARylpdgniDFLGRGDnQVKLRGFRIELGEIEA 431
                                 899*****************974799999988888888888888*******9555555569***8769**************9 PP

                           o 154 al 155
                                 +l
  gi|5822841|dbj|BAA83992.1| 432 TL 433
                                 87 PP

>> gi|5822841|dbj|BAA83992.1|  mcyA [Microcystis aeruginosa](1710 2224)
   #    score  bias  c-Evalue  i-Evalue hmmfrom  hmm to    alifrom  ali to    envfrom  env to     acc
 ---   ------ ----- --------- --------- ------- -------    ------- -------    ------- -------    ----
   1 !   39.8   0.0   2.3e-12   1.5e-10       2      59 ..      46     115 ..      45     119 .. 0.83
   2 !   30.9   0.0   1.2e-09   7.7e-08      51      78 ..     164     191 ..     142     200 .. 0.88
   3 !   48.0   0.0   6.7e-15   4.4e-13      93     155 .]     349     433 ..     341     433 .. 0.87

  Alignments for each domain:
  == domain 1    score: 39.8 bits;  conditional E-value: 2.3e-12
                           o   2 daiayaeLderanrlar............vavllerslelvvailavlkagaayvpidpeypaerayviy 59 
                                 ++  y++L+e+an+l +            v+++ler+ e+v+++la+lkag+ayvp+dp+yp+er  vi+
  gi|5822841|dbj|BAA83992.1|  46 EQLTYRQLNEKANQLGHylgkkglkpeslVGICLERTPEMVIGLLAILKAGGAYVPLDPAYPTERLNVIL 115
                                 5678999999999986544444444445599**********************************99986 PP

  == domain 2    score: 30.9 bits;  conditional E-value: 1.2e-09
                           o  51 paerayviytsGstGkpKgvvvehfdls 78 
                                  ++ ayviytsGstGkpKgvv+eh+ ++
  gi|5822841|dbj|BAA83992.1| 164 SSNTAYVIYTSGSTGKPKGVVIEHHSTT 191
                                 5678********************9875 PP

  == domain 3    score: 48.0 bits;  conditional E-value: 6.7e-15
                           o  93 vpvgvvGelliageglargYln.peltaerF.............YrtGDlar.......eflgRad.qvkirGerielgeiea 153
                                 vp g++G+l+i+g+glar+Yln peltae+F             Y+tGDlar       +flgR d qvk+rG+rielgeiea
  gi|5822841|dbj|BAA83992.1| 349 VPLGTIGDLYIGGKGLARCYLNqPELTAEKFisnpfsnepkaklYKTGDLARylpdgniDFLGRGDnQVKLRGFRIELGEIEA 431
                                 899*****************974799999988888888888888*******9555555569***8769**************9 PP

                           o 154 al 155
                                 +l
  gi|5822841|dbj|BAA83992.1| 432 TL 433
                                 87 PP

>> gi|7522107|pir||T30289  pristinamycin I synthase 3 - Streptomyces pristinaespiralis(1496 1974)
   #    score  bias  c-Evalue  i-Evalue hmmfrom  hmm to    alifrom  ali to    envfrom  env to     acc
 ---   ------ ----- --------- --------- ------- -------    ------- -------    ------- -------    ----
   1 !   37.0   0.0   1.6e-11     1e-09       3      55 ..      47     111 ..      45     117 .. 0.86
   2 !   28.0   0.0   9.3e-09   6.1e-07      50      76 ..     151     177 ..     145     189 .. 0.88
   3 !   24.9   0.0   8.8e-08   5.7e-06      89     122 ..     332     366 ..     327     368 .. 0.89
   4 !   32.2   0.1   4.9e-10   3.2e-08     118     155 .]     378     423 ..     373     423 .. 0.86

  Alignments for each domain:
  == domain 1    score: 37.0 bits;  conditional E-value: 1.6e-11
                       o   3 aiayaeLderanrlar............vavllerslelvvailavlkagaayvpidpeypaera 55 
                             +  yaeLd+ranrlar            va++l+rsl+lv+a+lav+k+gaay+p+dp+yp er 
  gi|7522107|pir||T30289  47 SLTYAELDARANRLARhlvalgagpeqiVALQLPRSLDLVTAVLAVWKSGAAYLPVDPDYPPERI 111
                             568***********9766666666666688999*****************************996 PP

  == domain 2    score: 28.0 bits;  conditional E-value: 9.3e-09
                       o  50 ypaerayviytsGstGkpKgvvvehfd 76 
                              pa+ ayviytsGstG pKgvvv h  
  gi|7522107|pir||T30289 151 LPAHPAYVIYTSGSTGAPKGVVVAHRS 177
                             68999******************9965 PP

  == domain 3    score: 24.9 bits;  conditional E-value: 8.8e-08
                       o  89 evyvvpvgvvGelliageglargYln.peltaerF 122
                             +++ vp+gv+Ge++++g+g+argYl+ p+lta+rF
  gi|7522107|pir||T30289 332 RLRPVPPGVTGEMYVSGAGVARGYLHrPALTAQRF 366
                             56789*******************964899***99 PP

  == domain 4    score: 32.2 bits;  conditional E-value: 4.9e-10
                       o 118 taerFYrtGDlar.......eflgRad.qvkirGerielgeieaal 155
                             t +r YrtGDlar       +f+gRad qvkirG+rie+geie++l
  gi|7522107|pir||T30289 378 TGTRMYRTGDLARldadgrlHFAGRADqQVKIRGFRIEPGEIETVL 423
                             6789********9666666679****945**************987 PP

>> gi|16040971|dbj|BAB69699.1|  iturin A synthetase B [Bacillus subtilis](3261 3788)
   #    score  bias  c-Evalue  i-Evalue hmmfrom  hmm to    alifrom  ali to    envfrom  env to     acc
 ---   ------ ----- --------- --------- ------- -------    ------- -------    ------- -------    ----
   1 !   42.9   0.0   2.6e-13   1.7e-11       3      59 ..      48     116 ..      46     122 .. 0.85
   2 !   23.3   0.0   2.6e-07   1.7e-05      51      79 ..     162     190 ..     155     203 .. 0.83
   3 !   54.6   0.1   6.3e-17   4.1e-15      90     155 .]     362     447 ..     359     447 .. 0.88

  Alignments for each domain:
  == domain 1    score: 42.9 bits;  conditional E-value: 2.6e-13
                            o   3 aiayaeLderanrlar............vavllerslelvvailavlkagaayvpidpeypaerayviy 59 
                                  +  y+eL++ran+lar            v++++ersle+vv+il+vlkag+ay+pidp+ p+er   i+
  gi|16040971|dbj|BAB69699.1|  48 QFTYEELNRRANQLARtlqakgvqadqlVGIMTERSLEMVVGILGVLKAGGAYLPIDPDSPSERIRYIL 116
                                  67899********99766666666666689**********************************86654 PP

  == domain 2    score: 23.3 bits;  conditional E-value: 2.6e-07
                            o  51 paerayviytsGstGkpKgvvvehfdlsv 79 
                                   ++ ay iytsG+tGkpKg ++eh ++  
  gi|16040971|dbj|BAB69699.1| 162 SSQLAYAIYTSGTTGKPKGTLIEHRQVIH 190
                                  46779*******************87765 PP

  == domain 3    score: 54.6 bits;  conditional E-value: 6.3e-17
                            o  90 vyvvpvgvvGelliageglargYln.peltaerF...........YrtGDlar.......eflgRad.qvkirGerielgei 151
                                   + +p+gv+Gel+iag+g+ rgYln pelt+e+F           YrtGDlar       e++gR+d qvki+G+rielgei
  gi|16040971|dbj|BAB69699.1| 362 KRLQPKGVQGELYIAGDGVGRGYLNlPELTDEKFvadpfvpedrmYRTGDLARllpdgniEYIGRIDhQVKIQGFRIELGEI 443
                                  5789********************978999988777777777777*******977777778****9989************* PP

                            o 152 eaal 155
                                  e+++
  gi|16040971|dbj|BAB69699.1| 444 ESVM 447
                                  *975 PP

>> gi|3080742|gb|AAD04757.1|  lichenysin synthetase A; LicA [Bacillus licheniformis](438 964)
   #    score  bias  c-Evalue  i-Evalue hmmfrom  hmm to    alifrom  ali to    envfrom  env to     acc
 ---   ------ ----- --------- --------- ------- -------    ------- -------    ------- -------    ----
   1 !   38.8   0.0   4.4e-12   2.9e-10       2      58 ..      47     115 ..      46     128 .. 0.84
   2 !   28.8   0.0   5.6e-09   3.7e-07      54      83 ..     162     191 ..     142     203 .. 0.84
   3 !   52.8   0.0   2.3e-16   1.5e-14      92     155 .]     361     444 ..     356     444 .. 0.88

  Alignments for each domain:
  == domain 1    score: 38.8 bits;  conditional E-value: 4.4e-12
                          o   2 daiayaeLderanrlarv............avllerslelvvailavlkagaayvpidpeypaerayvi 58 
                                ++ +y+eL+e++nrlar             av++ers ++++a+l+vlkag+ayvpidp  p+er  ++
  gi|3080742|gb|AAD04757.1|  47 QKLSYRELNEQSNRLARAlrrrgigpdapaAVVMERSERVITAMLGVLKAGGAYVPIDPGFPEERIRFM 115
                                5789***********9843333334444448**********************************8766 PP

  == domain 2    score: 28.8 bits;  conditional E-value: 5.6e-09
                          o  54 rayviytsGstGkpKgvvvehfdlsvleyG 83 
                                 ay+iytsG+tG+pKgv++eh ++  l  G
  gi|3080742|gb|AAD04757.1| 162 LAYIIYTSGTTGRPKGVMIEHRQVHHLVRG 191
                                59*******************888766655 PP

  == domain 3    score: 52.8 bits;  conditional E-value: 2.3e-16
                          o  92 vvpvgvvGelliageglargYln.peltaerF...........YrtGDlar.......eflgRa.dqvkirGerielgeieaal 155
                                  p gv Gel+iag+g+ rgYln p++ta++F           YrtGD +r       +f+gR+ dqvkirG+rielgeie++l
  gi|3080742|gb|AAD04757.1| 361 LLPDGVEGELYIAGDGVGRGYLNlPDMTADKFledpfvpggfmYRTGDAVRwlpdgtvDFIGRKdDQVKIRGYRIELGEIESVL 444
                                6799******************9789*****999999999999******98666665579***746***************987 PP

>> gi|16040970|dbj|BAB69698.1|  iturin A synthetase A [Bacillus subtilis](2929 3445)
   #    score  bias  c-Evalue  i-Evalue hmmfrom  hmm to    alifrom  ali to    envfrom  env to     acc
 ---   ------ ----- --------- --------- ------- -------    ------- -------    ------- -------    ----
   1 !   39.9   0.1     2e-12   1.3e-10       2      57 ..      47     114 ..      46     120 .. 0.87
   2 !   25.8   0.0   4.6e-08     3e-06      52      75 ..     163     186 ..     157     196 .. 0.88
   3 !   54.4   0.0   7.1e-17   4.7e-15      91     155 .]     352     436 ..     305     436 .. 0.81

  Alignments for each domain:
  == domain 1    score: 39.9 bits;  conditional E-value: 2e-12
                            o   2 daiayaeLderanrlar............vavllerslelvvailavlkagaayvpidpeypaerayv 57 
                                  ++  y++L+eranrlar            va+++++ +el+v+ilavlkag+ayvpidpeyp++r   
  gi|16040970|dbj|BAB69698.1|  47 ERYTYRQLNERANRLARtlrtkgvqadqfVAIICPHRIELIVGILAVLKAGGAYVPIDPEYPENRIQY 114
                                  6789***********9866667766777789*********************************9755 PP

  == domain 2    score: 25.8 bits;  conditional E-value: 4.6e-08
                            o  52 aerayviytsGstGkpKgvvvehf 75 
                                  ++ ay+iytsGstG+pKgv++eh 
  gi|16040970|dbj|BAB69698.1| 163 HDLAYMIYTSGSTGNPKGVLIEHQ 186
                                  5779******************95 PP

  == domain 3    score: 54.4 bits;  conditional E-value: 7.1e-17
                            o  91 yvvpvgvvGelliageglargYln.peltaerF...........YrtGDlare.......flgRad.qvkirGerielgeie 152
                                    vp+gv+Ge++i+g g+argY+n p+lt+e+F           Y++GDla++       ++gR+d qvkirG+rielgeie
  gi|16040970|dbj|BAB69698.1| 352 NLVPIGVIGEIYISGPGVARGYWNrPDLTEEKFvenpyvpgakmYKSGDLAKRlkdgnlvYIGRVDeQVKIRGHRIELGEIE 433
                                  469*******************975799*999888888888888*******85444444499**9779************** PP

                            o 153 aal 155
                                  aa+
  gi|16040970|dbj|BAB69698.1| 434 AAM 436
                                  975 PP

>> gi|3080742|gb|AAD04757.1|  lichenysin synthetase A; LicA [Bacillus licheniformis](1484 2003)
   #    score  bias  c-Evalue  i-Evalue hmmfrom  hmm to    alifrom  ali to    envfrom  env to     acc
 ---   ------ ----- --------- --------- ------- -------    ------- -------    ------- -------    ----
   1 !   40.3   0.0   1.5e-12     1e-10       5      59 ..      50     116 ..      45     124 .. 0.80
   2 !   20.4   0.0   2.1e-06   0.00014      50      76 ..     164     190 ..     154     197 .. 0.88
   3 !   59.6   0.1   1.8e-18   1.2e-16      91     155 .]     355     439 ..     351     439 .. 0.88

  Alignments for each domain:
  == domain 1    score: 40.3 bits;  conditional E-value: 1.5e-12
                          o   5 ayaeLderanrlar............vavllerslelvvailavlkagaayvpidpeypaerayviy 59 
                                +y eL+++an+lar             a+l+ rs+e+v++ilavlkagaayvpidp++p++r    +
  gi|3080742|gb|AAD04757.1|  50 SYGELNRKANQLARrlrergvqpgttAAILTARSAEMVIGILAVLKAGAAYVPIDPDHPEKRVQHFF 116
                                6888888888888644444444444368**********************************87766 PP

  == domain 2    score: 20.4 bits;  conditional E-value: 2.1e-06
                          o  50 ypaerayviytsGstGkpKgvvvehfd 76 
                                 p++ a ++ytsG+tG+pKg +v+h +
  gi|3080742|gb|AAD04757.1| 164 SPEAMANLTYTSGTTGTPKGNMVSHRN 190
                                689999******************965 PP

  == domain 3    score: 59.6 bits;  conditional E-value: 1.8e-18
                          o  91 yvvpvgvvGelliageglargYln.peltaerF...........YrtGDlar.......eflgRad.qvkirGerielgeieaa 154
                                 v+p+gv+Gel+++g+gl+rgY+n peltae+F           YrtGD+ar       ef+gR+d qvkirG+rielgeie++
  gi|3080742|gb|AAD04757.1| 355 NVQPAGVAGELCVGGDGLVRGYFNrPELTAEKFtehpfktgekiYRTGDMARwladgclEFIGRIDhQVKIRGQRIELGEIEHH 438
                                589*******************9757999988777777888888******98777777789***9989**************99 PP

                          o 155 l 155
                                l
  gi|3080742|gb|AAD04757.1| 439 L 439
                                7 PP

>> gi|3510629|gb|AAC80285.1|  syringomycin synthetase [Pseudomonas syringae pv. syringae](1460 1991)
   #    score  bias  c-Evalue  i-Evalue hmmfrom  hmm to    alifrom  ali to    envfrom  env to     acc
 ---   ------ ----- --------- --------- ------- -------    ------- -------    ------- -------    ----
   1 !   40.3   0.1   1.6e-12     1e-10       5      59 ..      51     117 ..      48     129 .. 0.79
   2 !   28.1   0.0   9.1e-09   5.9e-07      50      76 ..     170     196 ..     164     203 .. 0.89
   3 !   49.2   0.1   2.8e-15   1.8e-13      92     155 .]     363     448 ..     359     448 .. 0.86

  Alignments for each domain:
  == domain 1    score: 40.3 bits;  conditional E-value: 1.6e-12
                          o   5 ayaeLderanrla............rvavllerslelvvailavlkagaayvpidpeypaerayviy 59 
                                 yaeL+++an+la            rvav l+r +e+vva+l++lkag+ayvpidp+ p++r   ++
  gi|3510629|gb|AAC80285.1|  51 TYAELNQQANQLAhrlielgvepdtRVAVSLRRGAEMVVALLGILKAGGAYVPIDPDLPDARQAYML 117
                                699999999999844444444444469********************************99865554 PP

  == domain 2    score: 28.1 bits;  conditional E-value: 9.1e-09
                          o  50 ypaerayviytsGstGkpKgvvvehfd 76 
                                +p++ ayv+ytsGstG+pKgv+ eh  
  gi|3510629|gb|AAC80285.1| 170 QPNHLAYVLYTSGSTGTPKGVMNEHLG 196
                                68999********************76 PP

  == domain 3    score: 49.2 bits;  conditional E-value: 2.8e-15
                          o  92 vvpvgvvGelliageglargYln.peltaerF.............YrtGDlar.......eflgRad.qvkirGerielgeiea 153
                                 +p+gv+Gel+i+g g+argYln p+l+aerF             Y+tGD+ r       e+lgR+d qvkirG rie+geiea
  gi|3510629|gb|AAC80285.1| 363 LQPMGVAGELHIGGIGVARGYLNqPQLSAERFiadpfsndpqarlYKTGDVGRwlangalEYLGRNDfQVKIRGLRIEIGEIEA 446
                                68*******************984688888877777777777777*****97655555559******99**************9 PP

                          o 154 al 155
                                al
  gi|3510629|gb|AAC80285.1| 447 AL 448
                                87 PP

>> gi|16040972|dbj|BAB69700.1|  iturin A synthetase C [Bacillus subtilis](239 756)
   #    score  bias  c-Evalue  i-Evalue hmmfrom  hmm to    alifrom  ali to    envfrom  env to     acc
 ---   ------ ----- --------- --------- ------- -------    ------- -------    ------- -------    ----
   1 !   38.1   0.0   7.5e-12   4.9e-10       3      57 ..      50     116 ..      48     122 .. 0.81
   2 !   27.9   0.0     1e-08   6.6e-07      50      75 ..     163     188 ..     154     195 .. 0.86
   3 !   57.1   0.1     1e-17   6.7e-16      89     154 ..     352     437 ..     349     438 .. 0.88

  Alignments for each domain:
  == domain 1    score: 38.1 bits;  conditional E-value: 7.5e-12
                            o   3 aiayaeLderanrlar......v......avllerslelvvailavlkagaayvpidpeypaerayv 57 
                                  +  y++L+eran+lar      v      a+++e+ +elvv+ilavlkag+ayvpidp+yp++r   
  gi|16040972|dbj|BAB69700.1|  50 QFTYRQLNERANQLARtlrkkgVktdrltAIICEHEIELVVGILAVLKAGGAYVPIDPDYPKHRIQY 116
                                  678************844444414444447999******************************9754 PP

  == domain 2    score: 27.9 bits;  conditional E-value: 1e-08
                            o  50 ypaerayviytsGstGkpKgvvvehf 75 
                                    ++ ayviytsGstGkpKgv++eh 
  gi|16040972|dbj|BAB69700.1| 163 STKDLAYVIYTSGSTGKPKGVAIEHQ 188
                                  56788*******************96 PP

  == domain 3    score: 57.1 bits;  conditional E-value: 1e-17
                            o  89 evyvvpvgvvGelliageglargYlnp.eltaerF...........YrtGDlar.......eflgRad.qvkirGerielge 150
                                  ++  vp+gv Ge++i+g+g+argYln  eltaerF           YrtGDlar       e+lgR+d qvkirG+rie+ge
  gi|16040972|dbj|BAB69700.1| 352 SMKPVPAGVPGEIYISGDGIARGYLNRaELTAERFlqhpfvpevkmYRTGDLARrlpdgniEYLGRIDhQVKIRGYRIEIGE 433
                                  67789********************85389**99888888888888*******9666666679***9989************ PP

                            o 151 ieaa 154
                                  +e+a
  gi|16040972|dbj|BAB69700.1| 434 VESA 437
                                  **86 PP

>> gi|5822842|dbj|BAA83993.1|  mcyB [Microcystis aeruginosa](450 966)
   #    score  bias  c-Evalue  i-Evalue hmmfrom  hmm to    alifrom  ali to    envfrom  env to     acc
 ---   ------ ----- --------- --------- ------- -------    ------- -------    ------- -------    ----
   1 !   38.5   0.0   5.5e-12   3.6e-10       3      55 ..      48     112 ..      46     122 .. 0.81
   2 !   29.1   0.0   4.4e-09   2.9e-07      46      74 ..     160     188 ..     155     198 .. 0.89
   3 ?    0.7   0.0       2.4   1.6e+02      79      91 ..     305     317 ..     285     326 .. 0.84
   4 !   50.3   0.0   1.3e-15   8.6e-14      90     155 .]     351     435 ..     347     435 .. 0.89

  Alignments for each domain:
  == domain 1    score: 38.5 bits;  conditional E-value: 5.5e-12
                           o   3 aiayaeLderanrlar............vavllerslelvvailavlkagaayvpidpeypaera 55 
                                 +  y++L++r n+la+            v++++ersle+v+++l++lkag+ayvp+dp+yp+er 
  gi|5822842|dbj|BAA83993.1|  48 KLTYQQLNNRGNQLAHclrdkgvgpeslVGIFMERSLEMVIGLLGILKAGGAYVPLDPDYPTERL 112
                                 667888888888888655555555555589*********************************96 PP

  == domain 2    score: 29.1 bits;  conditional E-value: 4.4e-09
                           o  46 idpeypaerayviytsGstGkpKgvvveh 74 
                                  + ++p++ ayviytsGstGkpKgv+++h
  gi|5822842|dbj|BAA83993.1| 160 FNLTTPENLAYVIYTSGSTGKPKGVLISH 188
                                 567899*********************99 PP

  == domain 3    score: 0.7 bits;  conditional E-value: 2.4
                           o  79 vleyGptEntevy 91 
                                 + +yGptEnt v+
  gi|5822842|dbj|BAA83993.1| 305 INNYGPTENTVVT 317
                                 679******9876 PP

  == domain 4    score: 50.3 bits;  conditional E-value: 1.3e-15
                           o  90 vyvvpvgvvGelliageglargYlnp.eltaerF..........YrtGDlar.......eflgRad.qvkirGerielgeiea 153
                                 ++  p+gv Gel+i++ glargYln  elt+e+F          Y+tGDl+r       eflgR+d qvk+rG rielgeiea
  gi|5822842|dbj|BAA83993.1| 351 LQPLPIGVPGELHISSVGLARGYLNRlELTQEKFisnpfnsgilYKTGDLVRylpegniEFLGRIDnQVKLRGLRIELGEIEA 433
                                 56689*******************97589***999999999999*******9777666679***9879**************9 PP

                           o 154 al 155
                                 +l
  gi|5822842|dbj|BAA83993.1| 434 VL 435
                                 87 PP

>> gi|6449055|gb|AAF08795.1|AF184956_2  MycA [Bacillus subtilis](2918 3434)
   #    score  bias  c-Evalue  i-Evalue hmmfrom  hmm to    alifrom  ali to    envfrom  env to     acc
 ---   ------ ----- --------- --------- ------- -------    ------- -------    ------- -------    ----
   1 !   37.0   0.0   1.6e-11     1e-09       3      58 ..      48     115 ..      46     121 .. 0.81
   2 !   25.3   0.0   6.6e-08   4.3e-06      53      74 ..     164     185 ..     156     194 .. 0.89
   3 !   57.5   0.0     8e-18   5.2e-16      89     155 .]     350     436 ..     346     436 .. 0.88

  Alignments for each domain:
  == domain 1    score: 37.0 bits;  conditional E-value: 1.6e-11
                                    o   3 aiayaeLderanrlar............vavllerslelvvailavlkagaayvpidpeypaerayvi 58 
                                          +  y +L+er n+lar            va+++++ +el+v+ilavlkag+ayvpidpeyp++r   +
  gi|6449055|gb|AAF08795.1|AF184956_2  48 RCTYGQLNERVNQLARtlrtkgvqadqfVAIICPHRIELIVGILAVLKAGGAYVPIDPEYPEDRIQYM 115
                                          667888888888887655555555555689*********************************97554 PP

  == domain 2    score: 25.3 bits;  conditional E-value: 6.6e-08
                                    o  53 erayviytsGstGkpKgvvveh 74 
                                          + ay+iytsGstG+pKgv++eh
  gi|6449055|gb|AAF08795.1|AF184956_2 164 DLAYMIYTSGSTGNPKGVLIEH 185
                                          679******************9 PP

  == domain 3    score: 57.5 bits;  conditional E-value: 8e-18
                                    o  89 evyvvpvgvvGelliageglargYln.peltaerF...........YrtGDlare.......flgRad.qvkir 142
                                          ++  vpvgv Ge++i+g+g+argY+n p+ltae+F           Y+tGDla++       +lgR+d qvkir
  gi|6449055|gb|AAF08795.1|AF184956_2 350 SMNLVPVGVPGEMYIGGAGVARGYWNrPDLTAEKFvhnpfapgtimYKTGDLAKRlrdgnliYLGRIDeQVKIR 423
                                          6889********************97589*****999999999999*******86444555589**9879**** PP

                                    o 143 Gerielgeieaal 155
                                          G+rielge+eaa+
  gi|6449055|gb|AAF08795.1|AF184956_2 424 GHRIELGEVEAAM 436
                                          **********975 PP

>> gi|3724089|emb|CAA09819.1|  fengycin synthetase [Bacillus subtilis](448 959)
   #    score  bias  c-Evalue  i-Evalue hmmfrom  hmm to    alifrom  ali to    envfrom  env to     acc
 ---   ------ ----- --------- --------- ------- -------    ------- -------    ------- -------    ----
   1 !   41.1   0.0   8.7e-13   5.7e-11       5      57 ..      49     113 ..      45     122 .. 0.79
   2 ?   -0.6   0.0         6   3.9e+02      84     108 ..     124     148 ..     116     158 .. 0.87
   3 !   26.8   0.0   2.2e-08   1.4e-06      53      90 ..     161     204 ..     152     214 .. 0.77
   4 ?   -0.2   0.0       4.7   3.1e+02      80      91 ..     306     317 ..     302     342 .. 0.83
   5 !   53.2   0.4   1.6e-16   1.1e-14      92     155 .]     348     431 ..     335     431 .. 0.79

  Alignments for each domain:
  == domain 1    score: 41.1 bits;  conditional E-value: 8.7e-13
                           o   5 ayaeLderanrlar............vavllerslelvvailavlkagaayvpidpeypaerayv 57 
                                  y++Lderan++a+            vav++ers+++++a+l+++kag+ay+p+dp+yp+er  +
  gi|3724089|emb|CAA09819.1|  49 TYRQLDERANQIAHaliekgagsggiVAVMMERSMDMAAALLGIWKAGGAYLPLDPSYPKERLSF 113
                                 5777777777777544444444444499*********************************9755 PP

  == domain 2    score: -0.6 bits;  conditional E-value: 6
                           o  84 ptEntevyvvpvgvvGelliagegl 108
                                  tE++ +  +p g  G ++++g+++
  gi|3724089|emb|CAA09819.1| 124 LTEEELISSIPSGYEGSIVTSGHTT 148
                                 599999999**********999875 PP

  == domain 3    score: 26.8 bits;  conditional E-value: 2.2e-08
                           o  53 erayviytsGstGkpKgvvvehfdls......vleyGptEntev 90 
                                 e ay+iytsG+tG+pKgv+v+h  ++        eyG++E +++
  gi|3724089|emb|CAA09819.1| 161 ELAYLIYTSGTTGRPKGVLVDHQGIAntlqwrREEYGMSEGDTA 204
                                 569******************97654111111468888887665 PP

  == domain 4    score: -0.2 bits;  conditional E-value: 4.7
                           o  80 leyGptEntevy 91 
                                  eyGptEn+ ++
  gi|3724089|emb|CAA09819.1| 306 NEYGPTENSVAT 317
                                 79******8765 PP

  == domain 5    score: 53.2 bits;  conditional E-value: 1.6e-16
                           o  92 vvpvgvvGelliageglargYlnp.eltaerF...........YrtGDlar.......eflgRa.dqvkirGerielgeieaa 154
                                  +p+g++Gel+i+g+glargY++  elt+++F           YrtGD  r       e++gR  dqvkirG+riel+eie++
  gi|3724089|emb|CAA09819.1| 348 LQPIGAAGELCISGAGLARGYYKRtELTEKAFtdhpflkgerlYRTGDAGRflpdgtiEYIGRFdDQVKIRGYRIELSEIETV 430
                                 68*******************9752566554444444444444*****98766666668****637***************98 PP

                           o 155 l 155
                                 l
  gi|3724089|emb|CAA09819.1| 431 L 431
                                 7 PP

>> gi|5822843|dbj|BAA83994.1|  mcyC [Microcystis aeruginosa](456 971)
   #    score  bias  c-Evalue  i-Evalue hmmfrom  hmm to    alifrom  ali to    envfrom  env to     acc
 ---   ------ ----- --------- --------- ------- -------    ------- -------    ------- -------    ----
   1 !   37.4   0.0   1.2e-11     8e-10       3      55 ..      47     111 ..      45     120 .. 0.77
   2 !   28.1   0.0     9e-09   5.8e-07      48      75 ..     161     188 ..     157     200 .. 0.87
   3 !   54.3   0.0   7.7e-17     5e-15      92     155 .]     352     434 ..     347     434 .. 0.88

  Alignments for each domain:
  == domain 1    score: 37.4 bits;  conditional E-value: 1.2e-11
                           o   3 aiayaeLderanrlar............vavllerslelvvailavlkagaayvpidpeypaera 55 
                                 +  y+eL++ran++ +            v++++ers e++++il+++kag+ayvp+dp+yp er 
  gi|5822843|dbj|BAA83994.1|  47 KLTYRELNSRANQVGHylqekgvtsevlVGIFIERSFEMIIGILGIIKAGGAYVPLDPNYPPERL 111
                                 6678888888888754444444444444889*******************************996 PP

  == domain 2    score: 28.1 bits;  conditional E-value: 9e-09
                           o  48 peypaerayviytsGstGkpKgvvvehf 75 
                                 p +p++ ayviytsGstGkpKgv+  h 
  gi|5822843|dbj|BAA83994.1| 161 PVKPENLAYVIYTSGSTGKPKGVMNIHQ 188
                                 668999******************9885 PP

  == domain 3    score: 54.3 bits;  conditional E-value: 7.7e-17
                           o  92 vvpvgvvGelliageglargYln.peltaerF..........YrtGDlar.......eflgRad.qvkirGerielgeieaal 155
                                  vp+gv+Gel+i+g glargYln peltae+F          Y+tGDlar       e+lgR+d qvk+rG rielgei+++l
  gi|5822843|dbj|BAA83994.1| 352 PVPIGVAGELHIGGMGLARGYLNqPELTAEKFiphpfaqgklYKTGDLARylpdgniEYLGRIDnQVKLRGLRIELGEIQTVL 434
                                 689******************97479****988888888888*******9777666689***9879*************9876 PP

>> gi|5919203|gb|AAD56240.1|AF184977_1  DhbF [Bacillus subtilis](437 955)
   #    score  bias  c-Evalue  i-Evalue hmmfrom  hmm to    alifrom  ali to    envfrom  env to     acc
 ---   ------ ----- --------- --------- ------- -------    ------- -------    ------- -------    ----
   1 !   37.1   0.0   1.6e-11     1e-09       4      57 ..      48     113 ..      45     119 .. 0.85
   2 !   25.8   0.0   4.5e-08   2.9e-06      53      80 ..     169     196 ..     161     211 .. 0.82
   3 !   54.5   0.1   6.5e-17   4.2e-15      91     155 .]     353     438 ..     348     438 .. 0.88

  Alignments for each domain:
  == domain 1    score: 37.1 bits;  conditional E-value: 1.6e-11
                                    o   4 iayaeLderanrlar............vavllerslelvvailavlkagaayvpidpeypaerayv 57 
                                          + y++L+e+anrlar            va++l+rs e+v+++l+vlk+gaay+p+dpe pa+r   
  gi|5919203|gb|AAD56240.1|AF184977_1  48 VNYRKLNEEANRLARlliekgigpeqfVALALPRSPEMVASMLGVLKTGAAYLPLDPEFPADRISY 113
                                          6799*********985555555555557889*******************************9755 PP

  == domain 2    score: 25.8 bits;  conditional E-value: 4.5e-08
                                    o  53 erayviytsGstGkpKgvvvehfdlsvl 80 
                                          + ay+iytsGstG+pKgvvv++  ls +
  gi|5919203|gb|AAD56240.1|AF184977_1 169 HPAYIIYTSGSTGRPKGVVVTQKSLSNF 196
                                          569*****************98776655 PP

  == domain 3    score: 54.5 bits;  conditional E-value: 6.5e-17
                                    o  91 yvvpvgvvGelliageglargYln.peltaerF............YrtGDlar.......eflgRad.qvkirG 143
                                          + vp+gvvGel+iag+glargY++ p+ltaerF            YrtGD ar       +++gRad q+kirG
  gi|5919203|gb|AAD56240.1|AF184977_1 353 QPVPPGVVGELYIAGTGLARGYFHrPDLTAERFvadpygppgtrmYRTGDQARwradgslDYIGRADhQIKIRG 426
                                          569*******************75389****99888888888888******9866666667****9989***** PP

                                    o 144 erielgeieaal 155
                                          +rielgei+a+l
  gi|5919203|gb|AAD56240.1|AF184977_1 427 FRIELGEIDAVL 438
                                          *********986 PP

>> gi|5919203|gb|AAD56240.1|AF184977_1  DhbF [Bacillus subtilis](437 955)
   #    score  bias  c-Evalue  i-Evalue hmmfrom  hmm to    alifrom  ali to    envfrom  env to     acc
 ---   ------ ----- --------- --------- ------- -------    ------- -------    ------- -------    ----
   1 !   37.1   0.0   1.6e-11     1e-09       4      57 ..      48     113 ..      45     119 .. 0.85
   2 !   25.8   0.0   4.5e-08   2.9e-06      53      80 ..     169     196 ..     161     211 .. 0.82
   3 !   54.5   0.1   6.5e-17   4.2e-15      91     155 .]     353     438 ..     348     438 .. 0.88

  Alignments for each domain:
  == domain 1    score: 37.1 bits;  conditional E-value: 1.6e-11
                                    o   4 iayaeLderanrlar............vavllerslelvvailavlkagaayvpidpeypaerayv 57 
                                          + y++L+e+anrlar            va++l+rs e+v+++l+vlk+gaay+p+dpe pa+r   
  gi|5919203|gb|AAD56240.1|AF184977_1  48 VNYRKLNEEANRLARlliekgigpeqfVALALPRSPEMVASMLGVLKTGAAYLPLDPEFPADRISY 113
                                          6799*********985555555555557889*******************************9755 PP

  == domain 2    score: 25.8 bits;  conditional E-value: 4.5e-08
                                    o  53 erayviytsGstGkpKgvvvehfdlsvl 80 
                                          + ay+iytsGstG+pKgvvv++  ls +
  gi|5919203|gb|AAD56240.1|AF184977_1 169 HPAYIIYTSGSTGRPKGVVVTQKSLSNF 196
                                          569*****************98776655 PP

  == domain 3    score: 54.5 bits;  conditional E-value: 6.5e-17
                                    o  91 yvvpvgvvGelliageglargYln.peltaerF............YrtGDlar.......eflgRad.qvkirG 143
                                          + vp+gvvGel+iag+glargY++ p+ltaerF            YrtGD ar       +++gRad q+kirG
  gi|5919203|gb|AAD56240.1|AF184977_1 353 QPVPPGVVGELYIAGTGLARGYFHrPDLTAERFvadpygppgtrmYRTGDQARwradgslDYIGRADhQIKIRG 426
                                          569*******************75389****99888888888888******9866666667****9989***** PP

                                    o 144 erielgeieaal 155
                                          +rielgei+a+l
  gi|5919203|gb|AAD56240.1|AF184977_1 427 FRIELGEIDAVL 438
                                          *********986 PP

>> gi|396483|emb|CAA49818.1|  srfA3 [Bacillus subtilis](442 961)
   #    score  bias  c-Evalue  i-Evalue hmmfrom  hmm to    alifrom  ali to    envfrom  env to     acc
 ---   ------ ----- --------- --------- ------- -------    ------- -------    ------- -------    ----
   1 !   38.6   0.0   5.2e-12   3.4e-10       4      59 ..      49     116 ..      46     126 .. 0.83
   2 !   24.7   0.0     1e-07   6.6e-06      50      76 ..     164     190 ..     155     196 .. 0.86
   3 !   56.3   0.0   1.8e-17   1.2e-15      87     155 .]     351     439 ..     348     439 .. 0.88

  Alignments for each domain:
  == domain 1    score: 38.6 bits;  conditional E-value: 5.2e-12
                          o   4 iayaeLderanrlar............vavllerslelvvailavlkagaayvpidpeypaerayviy 59 
                                 +y+eLde+anr+ar            va+ ++rslelv++il+vlkagaay+p+dp+ p++r   ++
  gi|396483|emb|CAA49818.1|  49 LSYRELDEEANRIARrlqkhgagkgsvVALYTKRSLELVIGILGVLKAGAAYLPVDPKLPEDRISYML 116
                                67999999999988666666666666699**********************************76554 PP

  == domain 2    score: 24.7 bits;  conditional E-value: 1e-07
                          o  50 ypaerayviytsGstGkpKgvvvehfd 76 
                                 p++ ay++ytsG+tGkpKg +++h +
  gi|396483|emb|CAA49818.1| 164 DPNDPAYIMYTSGTTGKPKGNITTHAN 190
                                58899******************9966 PP

  == domain 3    score: 56.3 bits;  conditional E-value: 1.8e-17
                          o  87 ntevyvvpvgvvGelliageglargYlnp.eltaerF...........YrtGDlar.......eflgRa.dqvkirGerielge 150
                                n++ + +p g+vGel+i+g g+++gY+n  +lt+e+F           YrtGDlar       e++gR+ dqvkirG+riel+e
  gi|396483|emb|CAA49818.1| 351 NEQSQLQPFGAVGELCISGMGVSKGYVNRaDLTKEKFienpfkpgetlYRTGDLARwlpdgtiEYAGRIdDQVKIRGHRIELEE 434
                                5677899********************863799999888888888888******9877777778****846************* PP

                          o 151 ieaal 155
                                ie++l
  gi|396483|emb|CAA49818.1| 435 IEKQL 439
                                **987 PP

>> gi|2623773|gb|AAC45930.1|  tyrocidine synthetase 3 [Brevibacillus brevis](442 957)
   #    score  bias  c-Evalue  i-Evalue hmmfrom  hmm to    alifrom  ali to    envfrom  env to     acc
 ---   ------ ----- --------- --------- ------- -------    ------- -------    ------- -------    ----
   1 !   36.7   0.1     2e-11   1.3e-09       4      58 ..      49     115 ..      46     123 .. 0.75
   2 !   28.3   0.0   7.8e-09   5.1e-07      47      75 ..     158     186 ..     148     198 .. 0.86
   3 !   55.5   0.0   3.2e-17   2.1e-15      89     155 .]     349     435 ..     347     435 .. 0.88

  Alignments for each domain:
  == domain 1    score: 36.7 bits;  conditional E-value: 2e-11
                          o   4 iayaeLderanrlar............vavllerslelvvailavlkagaayvpidpeypaerayvi 58 
                                  y+eL er+ +la+            v +++e+slel+vai+avl++gaay+pidpeyp++r   +
  gi|2623773|gb|AAC45930.1|  49 LTYQELMERSAQLANalrekgiasgsiVSIMAEHSLELIVAIMAVLRSGAAYLPIDPEYPQDRIQYL 115
                                56777777777776433333433444489**********************************7544 PP

  == domain 2    score: 28.3 bits;  conditional E-value: 7.8e-09
                          o  47 dpeypaerayviytsGstGkpKgvvvehf 75 
                                  ++p++ ay+iytsGstG+pKg +++h 
  gi|2623773|gb|AAC45930.1| 158 PESKPDDLAYMIYTSGSTGNPKGAMITHQ 186
                                567899*********************96 PP

  == domain 3    score: 55.5 bits;  conditional E-value: 3.2e-17
                          o  89 evyvvpvgvvGelliageglargYln.peltaerF...........YrtGDlar.......eflgRad.qvkirGerielgeie 152
                                +++ vpvg  Ge++iag+g+a+gY+n pelt+e+F           YrtGDla+       e++gR+d qvkirG+rie+geie
  gi|2623773|gb|AAC45930.1| 349 SMQPVPVGSLGEMYIAGDGVAKGYFNrPELTKEKFidnpfrpgtkmYRTGDLAKwlpdgnmEYAGRMDyQVKIRGHRIEMGEIE 432
                                56789*******************97589***99888888888888******9755555559*****999************** PP

                          o 153 aal 155
                                ++l
  gi|2623773|gb|AAC45930.1| 433 TRL 435
                                986 PP

>> gi|16040971|dbj|BAB69699.1|  iturin A synthetase B [Bacillus subtilis](4308 4825)
   #    score  bias  c-Evalue  i-Evalue hmmfrom  hmm to    alifrom  ali to    envfrom  env to     acc
 ---   ------ ----- --------- --------- ------- -------    ------- -------    ------- -------    ----
   1 !   42.8   0.0   2.7e-13   1.8e-11       3      62 ..      50     122 ..      48     126 .. 0.80
   2 !   23.4   0.0   2.5e-07   1.6e-05      53      76 ..     166     189 ..     158     202 .. 0.86
   3 !   52.8   0.1   2.2e-16   1.4e-14      91     155 .]     355     439 ..     349     439 .. 0.78

  Alignments for each domain:
  == domain 1    score: 42.8 bits;  conditional E-value: 2.7e-13
                            o   3 aiayaeLderanrlarv............avllerslelvvailavlkagaayvpidpeypae.rayviytsG 62 
                                  +  y++L+er+n+larv            avl++rs++++++ila+lkagaa++pidpe p++ ra+++  sG
  gi|16040971|dbj|BAB69699.1|  50 TLTYRQLNERSNQLARVlqdkgactdqvvAVLTDRSAHMIIGILAILKAGAAFLPIDPELPEKrRAFMLKDSG 122
                                  678************8544444333333389******************************872577777777 PP

  == domain 2    score: 23.4 bits;  conditional E-value: 2.5e-07
                            o  53 erayviytsGstGkpKgvvvehfd 76 
                                  +  yviytsG+tG+pKgv +eh  
  gi|16040971|dbj|BAB69699.1| 166 DLMYVIYTSGTTGQPKGVQLEHKT 189
                                  568******************965 PP

  == domain 3    score: 52.8 bits;  conditional E-value: 2.2e-16
                            o  91 yvvpvgvvGelliageglargYlnpel............taerFYrtGDlar.......eflgRad.qvkirGerielgeie 152
                                  + +pvg+vGel+i+g +largY+n e             +++r Y+tGDlar       e++gR d qvkirG+r+elge+e
  gi|16040971|dbj|BAB69699.1| 355 TLQPVGIVGELCISGVSLARGYHNRESltletfvphpydSNQRMYKTGDLARylpegniEYAGRRDhQVKIRGYRVELGEVE 436
                                  679********************976322222222222256788*******96666666799998769************** PP

                            o 153 aal 155
                                  aal
  gi|16040971|dbj|BAB69699.1| 437 AAL 439
                                  987 PP

>> gi|3510629|gb|AAC80285.1|  syringomycin synthetase [Pseudomonas syringae pv. syringae](2544 3078)
   #    score  bias  c-Evalue  i-Evalue hmmfrom  hmm to    alifrom  ali to    envfrom  env to     acc
 ---   ------ ----- --------- --------- ------- -------    ------- -------    ------- -------    ----
   1 !   43.8   0.1   1.3e-13   8.4e-12       2      58 ..      48     117 ..      47     125 .. 0.85
   2 !   27.6   0.0   1.3e-08   8.2e-07      53      75 ..     169     191 ..     161     200 .. 0.87
   3 !   50.9   1.3   8.4e-16   5.5e-14      92     155 .]     367     452 ..     362     452 .. 0.84

  Alignments for each domain:
  == domain 1    score: 43.8 bits;  conditional E-value: 1.3e-13
                          o   2 daiayaeLderanrla............rvavllerslelvvailavlkagaayvpidpeypaer.ayvi 58 
                                ++ +yaeL+++anrla            rva+++er +e++v++l+vlkagaayvp+dp+ypaer ay+i
  gi|3510629|gb|AAC80285.1|  48 QRLSYAELNRQANRLAhhliglgigpddRVAICVERGVEMMVGLLGVLKAGAAYVPLDPAYPAERlAYMI 117
                                5789***********955555555555559**********************************956766 PP

  == domain 2    score: 27.6 bits;  conditional E-value: 1.3e-08
                          o  53 erayviytsGstGkpKgvvvehf 75 
                                + ayviytsGstG+pKgv++eh 
  gi|3510629|gb|AAC80285.1| 169 NLAYVIYTSGSTGNPKGVMIEHR 191
                                569******************95 PP

  == domain 3    score: 50.9 bits;  conditional E-value: 8.4e-16
                          o  92 vvpvgvvGelliageglargYln.peltaerF.............YrtGDlar.......eflgRad.qvkirGerielgeiea 153
                                 vp gv+Ge++i+g+g+argYln +e +aerF             Y+tGDlar       e+lgR+d qvk+rG+rielgeiea
  gi|3510629|gb|AAC80285.1| 367 PVPYGVAGEIYIGGDGVARGYLNlEEVNAERFladpfsespdarmYKTGDLARymadgriEYLGRNDfQVKVRGFRIELGEIEA 450
                                589*******************95556777776666677777777*******96666666799***999**************9 PP

                          o 154 al 155
                                +l
  gi|3510629|gb|AAC80285.1| 451 RL 452
                                86 PP

>> gi|2522214|gb|AAB80956.1|  fengycin synthetase FenE [Bacillus subtilis](1480 1996)
   #    score  bias  c-Evalue  i-Evalue hmmfrom  hmm to    alifrom  ali to    envfrom  env to     acc
 ---   ------ ----- --------- --------- ------- -------    ------- -------    ------- -------    ----
   1 !   29.4   0.0   3.6e-09   2.4e-07       3      62 ..      48     120 ..      46     124 .. 0.77
   2 !   28.4   0.0     7e-09   4.6e-07      48      74 ..     161     187 ..     146     193 .. 0.89
   3 ?   -0.5   0.0       5.8   3.8e+02      80      91 ..     309     320 ..     303     324 .. 0.78
   4 !   58.6   0.0   3.8e-18   2.4e-16      88     155 .]     349     436 ..     346     436 .. 0.88

  Alignments for each domain:
  == domain 1    score: 29.4 bits;  conditional E-value: 3.6e-09
                          o   3 aiayaeLderanrlarv............avllerslelvvailavlkagaayvpidpeypaera.yviytsG 62 
                                +  y+eL+ ranr+a+v            a+l++r+ e+++++l++lkag+ay+pi ++ pa+r  y++  sG
  gi|2522214|gb|AAB80956.1|  48 TLTYKELNIRANRIAAVlrrkgvgpetvvALLTTRTPEIAAGMLGILKAGGAYLPIAKDLPADRIsYMLSDSG 120
                                568999999999999743333333333227999*******************************625555566 PP

  == domain 2    score: 28.4 bits;  conditional E-value: 7e-09
                          o  48 peypaerayviytsGstGkpKgvvveh 74 
                                p+ p++ ay+iytsGstGkpKgv++e+
  gi|2522214|gb|AAB80956.1| 161 PAGPHSLAYIIYTSGSTGKPKGVMIEQ 187
                                6779999*****************997 PP

  == domain 3    score: -0.5 bits;  conditional E-value: 5.8
                          o  80 leyGptEntevy 91 
                                  yGptEnt++ 
  gi|2522214|gb|AAB80956.1| 309 NGYGPTENTTFS 320
                                46******9875 PP

  == domain 4    score: 58.6 bits;  conditional E-value: 3.8e-18
                          o  88 tevyvvpvgvvGelliageglargYl.npeltaerF...........YrtGDlar.......eflgRa.dqvkirGerielgei 151
                                ++ + +p+g+vGel+++g+g+argYl +p+lt+e+F           YrtGDlar       e++gR+ dqvkirG+r+elgei
  gi|2522214|gb|AAB80956.1| 349 KWGMLQPIGAVGELCVGGDGVARGYLgRPDLTKEKFvpnpfapgeqmYRTGDLARwlpdgtiEYVGRVdDQVKIRGYRVELGEI 432
                                566789*******************95589***99888888888888******9877777778****746************** PP

                          o 152 eaal 155
                                e+al
  gi|2522214|gb|AAB80956.1| 433 ESAL 436
                                *987 PP

>> gi|3510629|gb|AAC80285.1|  syringomycin synthetase [Pseudomonas syringae pv. syringae](372 903)
   #    score  bias  c-Evalue  i-Evalue hmmfrom  hmm to    alifrom  ali to    envfrom  env to     acc
 ---   ------ ----- --------- --------- ------- -------    ------- -------    ------- -------    ----
   1 !   39.2   0.1   3.3e-12   2.2e-10       5      58 ..      51     116 ..      49     124 .. 0.81
   2 !   27.8   0.0   1.1e-08   7.1e-07      50      76 ..     170     196 ..     165     203 .. 0.90
   3 !   49.2   0.1   2.8e-15   1.8e-13      92     155 .]     363     448 ..     359     448 .. 0.86

  Alignments for each domain:
  == domain 1    score: 39.2 bits;  conditional E-value: 3.3e-12
                          o   5 ayaeLderanrla............rvavllerslelvvailavlkagaayvpidpeypaerayvi 58 
                                 yaeL+++an+la            rvav l+r +e+vva+l++lkag+ayvpidp+ p++r   +
  gi|3510629|gb|AAC80285.1|  51 TYAELNQQANQLAhrlielgvepdtRVAVSLRRGAEMVVALLGILKAGGAYVPIDPDLPSARQAYM 116
                                699999999999844444444444469********************************9985443 PP

  == domain 2    score: 27.8 bits;  conditional E-value: 1.1e-08
                          o  50 ypaerayviytsGstGkpKgvvvehfd 76 
                                +p++ ayv+ytsGstG+pKgv+ eh  
  gi|3510629|gb|AAC80285.1| 170 QPNHLAYVLYTSGSTGTPKGVMNEHLG 196
                                68999********************76 PP

  == domain 3    score: 49.2 bits;  conditional E-value: 2.8e-15
                          o  92 vvpvgvvGelliageglargYln.peltaerF.............YrtGDlar.......eflgRad.qvkirGerielgeiea 153
                                 +p+gv+Gel+i+g g+argYln p+l+aerF             Y+tGD+ r       e+lgR+d qvkirG rie+geiea
  gi|3510629|gb|AAC80285.1| 363 LQPMGVAGELHIGGIGVARGYLNqPQLSAERFiadpfsndpqarlYKTGDVGRwlangalEYLGRNDfQVKIRGLRIEIGEIEA 446
                                68*******************984688888877777777777777*****97655555559******99**************9 PP

                          o 154 al 155
                                al
  gi|3510629|gb|AAC80285.1| 447 AL 448
                                87 PP

>> gi|3510629|gb|AAC80285.1|  syringomycin synthetase [Pseudomonas syringae pv. syringae](3631 4165)
   #    score  bias  c-Evalue  i-Evalue hmmfrom  hmm to    alifrom  ali to    envfrom  env to     acc
 ---   ------ ----- --------- --------- ------- -------    ------- -------    ------- -------    ----
   1 !   43.2   0.1   2.1e-13   1.3e-11       2      58 ..      48     117 ..      47     123 .. 0.82
   2 !   27.6   0.0   1.3e-08   8.3e-07      53      75 ..     169     191 ..     160     200 .. 0.87
   3 !   51.0   1.3   7.9e-16   5.2e-14      92     155 .]     367     452 ..     361     452 .. 0.84

  Alignments for each domain:
  == domain 1    score: 43.2 bits;  conditional E-value: 2.1e-13
                          o   2 daiayaeLderanrla............rvavllerslelvvailavlkagaayvpidpeypaer.ayvi 58 
                                ++ +ya+L+++anrla            rva+++er +e+++++l+vlkagaayvp+dp+ypaer ay+i
  gi|3510629|gb|AAC80285.1|  48 QRLSYADLNRQANRLAhhlislgivpddRVAICVERGVEMMIGLLGVLKAGAAYVPLDPAYPAERlAYMI 117
                                5678999******99955555555555559***********************************45555 PP

  == domain 2    score: 27.6 bits;  conditional E-value: 1.3e-08
                          o  53 erayviytsGstGkpKgvvvehf 75 
                                + ayviytsGstG+pKgv++eh 
  gi|3510629|gb|AAC80285.1| 169 NLAYVIYTSGSTGNPKGVMIEHR 191
                                569******************95 PP

  == domain 3    score: 51.0 bits;  conditional E-value: 7.9e-16
                          o  92 vvpvgvvGelliageglargYln.peltaerF.............YrtGDlar.......eflgRad.qvkirGerielgeiea 153
                                 vp gv+Ge++i+g+g+argYln +e +aerF             Y+tGDlar       e+lgR+d qvk+rG+rielgeiea
  gi|3510629|gb|AAC80285.1| 367 PVPYGVAGEIYIGGDGVARGYLNlEEVNAERFladpfsespdarmYKTGDLARymadgriEYLGRNDfQVKVRGFRIELGEIEA 450
                                589*******************95556777776666677777777*******96666666799***999**************9 PP

                          o 154 al 155
                                +l
  gi|3510629|gb|AAC80285.1| 451 RL 452
                                86 PP

>> gi|7522106|pir||T30288  pristinamycin I synthase 2 [imported] - Streptomyces pristinaespiralis(425 941)
   #    score  bias  c-Evalue  i-Evalue hmmfrom  hmm to    alifrom  ali to    envfrom  env to     acc
 ---   ------ ----- --------- --------- ------- -------    ------- -------    ------- -------    ----
   1 !   38.5   0.0   5.7e-12   3.7e-10       2      56 ..      51     117 ..      50     122 .. 0.86
   2 !   26.3   0.1   3.3e-08   2.2e-06      53      77 ..     154     178 ..     146     185 .. 0.87
   3 !   57.0   0.1   1.1e-17   7.3e-16      91     155 .]     349     434 ..     345     434 .. 0.85

  Alignments for each domain:
  == domain 1    score: 38.5 bits;  conditional E-value: 5.7e-12
                       o   2 daiayaeLderanrlar............vavllerslelvvailavlkagaayvpidpeypaeray 56 
                             d+  ya+Ld+ranrla+            va++l+rsl+lvva+lavlk+gaay+p+dp+ypa+r  
  gi|7522106|pir||T30288  51 DHLTYAQLDARANRLAHrlveqgagperlVALTLPRSLDLVVALLAVLKSGAAYLPLDPDYPADRLA 117
                             67899999999999997666666666666999********************************965 PP

  == domain 2    score: 26.3 bits;  conditional E-value: 3.3e-08
                       o  53 erayviytsGstGkpKgvvvehfdl 77 
                             + ayviytsGstG+pKgvv+ h ++
  gi|7522106|pir||T30288 154 HPAYVIYTSGSTGRPKGVVIPHSNV 178
                             569*****************99765 PP

  == domain 3    score: 57.0 bits;  conditional E-value: 1.1e-17
                       o  91 yvvpvgvvGelliageglargYln.peltaerF............YrtGDlare.......flgR.adqvkirGerielgeieaal 155
                             + vp+g +Gel++ag+glargYln p+lta+rF            YrtGDl+r+       +lgR  dqvkirG+rielgeie++l
  gi|7522106|pir||T30288 349 RPVPPGFTGELYVAGAGLARGYLNrPALTAQRFpadpygapgtrmYRTGDLVRHlddgtyaYLGRgDDQVKIRGFRIELGEIENVL 434
                             679*******************985799**998888888888888*******96444444489**457***************987 PP

>> gi|396481|emb|CAA49816.1|  srfA1 [Bacillus subtilis](439 963)
   #    score  bias  c-Evalue  i-Evalue hmmfrom  hmm to    alifrom  ali to    envfrom  env to     acc
 ---   ------ ----- --------- --------- ------- -------    ------- -------    ------- -------    ----
   1 !   32.9   0.1     3e-10     2e-08      18      58 ..      75     115 ..      46     121 .. 0.75
   2 !   28.8   0.0   5.5e-09   3.6e-07      52      77 ..     161     186 ..     142     203 .. 0.85
   3 !   56.2   0.1     2e-17   1.3e-15      90     154 ..     357     441 ..     353     442 .. 0.88

  Alignments for each domain:
  == domain 1    score: 32.9 bits;  conditional E-value: 3e-10
                          o  18 rvavllerslelvvailavlkagaayvpidpeypaerayvi 58 
                                 vavl+ers ++++ai+++lkag+ayv idp  paer   i
  gi|396481|emb|CAA49816.1|  75 PVAVLIERSERMITAIMGILKAGGAYVAIDPGFPAERIQYI 115
                                379**********************************7655 PP

  == domain 2    score: 28.8 bits;  conditional E-value: 5.5e-09
                          o  52 aerayviytsGstGkpKgvvvehfdl 77 
                                ++ ay+iytsG+tG+pKgv++eh ++
  gi|396481|emb|CAA49816.1| 161 RNLAYIIYTSGTTGRPKGVMIEHRQV 186
                                4569******************9765 PP

  == domain 3    score: 56.2 bits;  conditional E-value: 2e-17
                          o  90 vyvvpvgvvGelliageglargYln.peltaerF...........YrtGDlar.......eflgRa.dqvkirGerielgeiea 153
                                 + +p gv+Gel+iag+g+ rgYl+ pelt+e+F           YrtGD++r       e+lgR+ dqvk+rG+rielgeiea
  gi|396481|emb|CAA49816.1| 357 GRLQPEGVAGELYIAGDGVGRGYLHlPELTEEKFlqdpfvpgdrmYRTGDVVRwlpdgtiEYLGREdDQVKVRGYRIELGEIEA 440
                                5789*******************98799***99888888888888******9877777778****736***************9 PP

                          o 154 a 154
                                +
  gi|396481|emb|CAA49816.1| 441 V 441
                                7 PP

>> gi|3510629|gb|AAC80285.1|  syringomycin synthetase [Pseudomonas syringae pv. syringae](7922 8447)
   #    score  bias  c-Evalue  i-Evalue hmmfrom  hmm to    alifrom  ali to    envfrom  env to     acc
 ---   ------ ----- --------- --------- ------- -------    ------- -------    ------- -------    ----
   1 !   40.5   0.1   1.4e-12   8.8e-11       3      58 ..      48     115 ..      46     120 .. 0.80
   2 !   28.3   0.0   7.7e-09     5e-07      46      78 ..     162     194 ..     149     213 .. 0.85
   3 !   48.5   0.1   4.5e-15     3e-13      93     155 .]     359     443 ..     353     443 .. 0.84

  Alignments for each domain:
  == domain 1    score: 40.5 bits;  conditional E-value: 1.4e-12
                          o   3 aiayaeLderanrla............rvavllerslelvvailavlkagaayvpidpeypaerayvi 58 
                                + +y++L++ran++a            rva+++ersl++++++l+vlk+gaayvpidp++pa+r  ++
  gi|3510629|gb|AAC80285.1|  48 QLSYRQLNRRANHVArqllqlgvqpdeRVAICAERSLDMIAGLLGVLKSGAAYVPIDPAHPADRMAFM 115
                                56788888888888743333333333369***********************************8766 PP

  == domain 2    score: 28.3 bits;  conditional E-value: 7.7e-09
                          o  46 idpeypaerayviytsGstGkpKgvvvehfdls 78 
                                +d  + ++ ayviytsGstG++Kgv+veh  ++
  gi|3510629|gb|AAC80285.1| 162 VDGLTAENLAYVIYTSGSTGQSKGVMVEHRSVF 194
                                566677889********************6654 PP

  == domain 3    score: 48.5 bits;  conditional E-value: 4.5e-15
                          o  93 vpvgvvGelliageglargYlnp.eltaerF.............YrtGDlar.......eflgRad.qvkirGerielgeieaa 154
                                 p gv+Ge++i+g+g+argYln  el+aerF             Y+tGDl r       e++gR+d qvk+rG+rielgeie++
  gi|3510629|gb|AAC80285.1| 359 APLGVAGEIHIGGSGVARGYLNRdELSAERFivdpfsdaanarlYKTGDLGRwladgtlEYMGRNDfQVKVRGFRIELGEIENV 442
                                689******************96257777766666666666666******8866666668******99**************98 PP

                          o 155 l 155
                                l
  gi|3510629|gb|AAC80285.1| 443 L 443
                                7 PP

>> gi|440169|emb|CAA82227.1|  cyclosporine synthetase [Tolypocladium inflatum](6027 6524)
   #    score  bias  c-Evalue  i-Evalue hmmfrom  hmm to    alifrom  ali to    envfrom  env to     acc
 ---   ------ ----- --------- --------- ------- -------    ------- -------    ------- -------    ----
   1 !   30.3   0.0   1.9e-09   1.2e-07       6      59 ..      50     115 ..      45     122 .. 0.78
   2 !   27.8   0.0   1.1e-08   7.3e-07      53      76 ..     168     191 ..     161     196 .. 0.87
   3 ?    4.1   0.1      0.22        14      79     110 ..     310     341 ..     252     350 .. 0.74
   4 !   59.0   0.2   2.7e-18   1.7e-16      89     155 .]     354     441 ..     342     441 .. 0.89

  Alignments for each domain:
  == domain 1    score: 30.3 bits;  conditional E-value: 1.9e-09
                          o   6 yaeLderanrlar............vavllerslelvvailavlkagaayvpidpeypaerayviy 59 
                                ya+Ld++++rla             v+vl++rs+e+++a+++++ka+ ay+p+d++ pa+r   i+
  gi|440169|emb|CAA82227.1|  50 YAQLDQQSDRLAIwlsrrhmmpetlVGVLAPRSCETIIAMFGIMKANLAYLPLDINSPAARLRSIL 115
                                777777777776333333333444499*********************************987665 PP

  == domain 2    score: 27.8 bits;  conditional E-value: 1.1e-08
                          o  53 erayviytsGstGkpKgvvvehfd 76 
                                + ayvi+tsGstGkpKgv+veh  
  gi|440169|emb|CAA82227.1| 168 SLAYVIFTSGSTGKPKGVMVEHRS 191
                                569******************965 PP

  == domain 3    score: 4.1 bits;  conditional E-value: 0.22
                          o  79 vleyGptEntevyvvpvgvvGelliageglar 110
                                +  yGptEnt + ++    + e++++g  + +
  gi|440169|emb|CAA82227.1| 310 FSGYGPTENTVISTIYEVDADEMFVNGVPIGK 341
                                568*********99999999999999977655 PP

  == domain 4    score: 59.0 bits;  conditional E-value: 2.7e-18
                          o  89 evyvvpvgvvGelliageglargYlnpeltaerF............YrtGDlar........eflgRad.qvkirGerielgei 151
                                + + vp gvvGel+++g+glargY++p+l+++rF            YrtGD++r        ef+gR+d qvkirG+rie+ge+
  gi|440169|emb|CAA82227.1| 354 NQQLVPSGVVGELVVTGDGLARGYTDPSLNKNRFiyitvngesiraYRTGDRVRyrphdlqiEFFGRMDqQVKIRGHRIEPGEV 437
                                45789****************************9999999999999*****998666666668*****945************* PP

                          o 152 eaal 155
                                e+al
  gi|440169|emb|CAA82227.1| 438 ESAL 441
                                *987 PP

>> gi|440169|emb|CAA82227.1|  cyclosporine synthetase [Tolypocladium inflatum](10087 10593)
   #    score  bias  c-Evalue  i-Evalue hmmfrom  hmm to    alifrom  ali to    envfrom  env to     acc
 ---   ------ ----- --------- --------- ------- -------    ------- -------    ------- -------    ----
   1 !   30.0   0.0   2.2e-09   1.5e-07       6      56 ..      42     104 ..      37     109 .. 0.74
   2 !   27.7   0.0   1.2e-08   7.9e-07      52      76 ..     158     182 ..     146     188 .. 0.86
   3 ?    2.9   0.0      0.51        33      79     106 ..     301     328 ..     297     339 .. 0.85
   4 !   57.0   0.3   1.1e-17   7.1e-16      88     155 .]     344     432 ..     334     432 .. 0.89

  Alignments for each domain:
  == domain 1    score: 30.0 bits;  conditional E-value: 2.2e-09
                          o   6 yaeLderanrlar............vavllerslelvvailavlkagaayvpidpeypaeray 56 
                                y+ Ld++++++a+            ++v+++rs e++v+++++lkag ay+p+d++ pa+r  
  gi|440169|emb|CAA82227.1|  42 YTSLDQKSEQIAAwlhaqglrpeslICVMAPRSFETIVSLFGILKAGYAYLPLDVNSPAARIQ 104
                                566666666655333333333333389********************************9975 PP

  == domain 2    score: 27.7 bits;  conditional E-value: 1.2e-08
                          o  52 aerayviytsGstGkpKgvvvehfd 76 
                                ++ ayvi+tsGstG+pKgv++eh +
  gi|440169|emb|CAA82227.1| 158 TSLAYVIFTSGSTGRPKGVMIEHRN 182
                                5679******************965 PP

  == domain 3    score: 2.9 bits;  conditional E-value: 0.51
                          o  79 vleyGptEntevyvvpvgvvGelliage 106
                                +  yGptEnt + ++   + Ge + +g 
  gi|440169|emb|CAA82227.1| 301 YNAYGPTENTVMSTIYRLTDGESYANGV 328
                                578*********9999999999888875 PP

  == domain 4    score: 57.0 bits;  conditional E-value: 1.1e-17
                          o  88 tevyvvpvgvvGelliageglargYlnpeltaerF............YrtGDlar........eflgRad.qvkirGerielge 150
                                ++ + vp+gv+Gel+++g+glargY+n++l+a+rF            YrtGD++r        ef+gR+d qvkirG+r+e++e
  gi|440169|emb|CAA82227.1| 344 QKQRLVPPGVMGELVVSGDGLARGYTNSTLNADRFvdivindqkaraYRTGDRTRyrpkdgsiEFFGRMDqQVKIRGHRVEPAE 427
                                56789***************************999999999999999*****987666666668*****945************ PP

                          o 151 ieaal 155
                                +e+a+
  gi|440169|emb|CAA82227.1| 428 VEQAM 432
                                **985 PP

>> gi|3643187|gb|AAC36721.1|  peptide synthetase [Bacillus subtilis](1473 2000)
   #    score  bias  c-Evalue  i-Evalue hmmfrom  hmm to    alifrom  ali to    envfrom  env to     acc
 ---   ------ ----- --------- --------- ------- -------    ------- -------    ------- -------    ----
   1 !   40.0   0.1   1.9e-12   1.3e-10       2      62 ..      48     121 ..      47     124 .. 0.85
   2 !   29.7   0.0   2.9e-09   1.9e-07      50      77 ..     166     193 ..     158     200 .. 0.88
   3 !   47.4   0.0     1e-14   6.6e-13      91     155 .]     364     448 ..     359     448 .. 0.80

  Alignments for each domain:
  == domain 1    score: 40.0 bits;  conditional E-value: 1.9e-12
                          o   2 daiayaeLderanrlar............vavllerslelvvailavlkagaayvpidpeypaera.yviytsG 62 
                                ++i+y++L+e+anrlar            vavl+ers++++v+ilav+kag++y+pid +yp++r  y++  sG
  gi|3643187|gb|AAC36721.1|  48 KQISYRHLNEKANRLARtlqekgketqpiVAVLAERSIDAIVGILAVMKAGGVYIPIDSHYPKARVeYLLKDSG 121
                                6789***********9766666666777799*********************************9635555565 PP

  == domain 2    score: 29.7 bits;  conditional E-value: 2.9e-09
                          o  50 ypaerayviytsGstGkpKgvvvehfdl 77 
                                +p++ ay+iytsG+tG pKgv+v+h ++
  gi|3643187|gb|AAC36721.1| 166 APEDSAYIIYTSGTTGAPKGVIVTHRNF 193
                                699*********************9655 PP

  == domain 3    score: 47.4 bits;  conditional E-value: 1e-14
                          o  91 yvvpvgvvGelliageglargYlnp.eltaerF...........YrtGDlar.......eflgRad.qvkirGerielgeieaa 154
                                +++p+g++Gel+iag+g+a+gY+ + elt+++F           YrtGDla        ++lgR+d qvki+G+rie++eie++
  gi|3643187|gb|AAC36721.1| 364 QIQPIGIAGELCIAGAGVAKGYHGKfELTEKKFtenpfvpgerlYRTGDLACwlpngtlRLLGRIDhQVKINGYRIETEEIESV 447
                                689*******************9644777766666666666666******963333333689**9889**************98 PP

                          o 155 l 155
                                l
  gi|3643187|gb|AAC36721.1| 448 L 448
                                7 PP

>> gi|3510629|gb|AAC80285.1|  syringomycin synthetase [Pseudomonas syringae pv. syringae](4700 5231)
   #    score  bias  c-Evalue  i-Evalue hmmfrom  hmm to    alifrom  ali to    envfrom  env to     acc
 ---   ------ ----- --------- --------- ------- -------    ------- -------    ------- -------    ----
   1 !   42.4   0.2   3.5e-13   2.3e-11       2      58 ..      47     116 ..      46     123 .. 0.83
   2 !   28.0   0.0   9.5e-09   6.2e-07      52      76 ..     167     191 ..     160     199 .. 0.84
   3 !   48.5   0.1   4.6e-15     3e-13      92     155 .]     361     444 ..     356     444 .. 0.89

  Alignments for each domain:
  == domain 1    score: 42.4 bits;  conditional E-value: 3.5e-13
                          o   2 daiayaeLderanrla............rvavllerslelvvailavlkagaayvpidpeypaer.ayvi 58 
                                ++ +yaeL+++anr+a            rva+++er +e+++++l+vlkagaayvp+dp+ypaer ay+i
  gi|3510629|gb|AAC80285.1|  47 QRLSYAELNRQANRVAhhlislgikpddRVAICVERGVEMLIGVLGVLKAGAAYVPLDPAYPAERlAYMI 116
                                567899*******99955555555555559**********************************956766 PP

  == domain 2    score: 28.0 bits;  conditional E-value: 9.5e-09
                          o  52 aerayviytsGstGkpKgvvvehfd 76 
                                ++ ayviytsGstG pKgv+veh  
  gi|3510629|gb|AAC80285.1| 167 HNLAYVIYTSGSTGVPKGVMVEHRG 191
                                5679******************955 PP

  == domain 3    score: 48.5 bits;  conditional E-value: 4.6e-15
                          o  92 vvpvgvvGelliageglargYln.peltaerF...........YrtGDlar.......eflgRad.qvkirGerielgeieaal 155
                                 vp+gv+Gel+i+g+g+argYln p+ltaerF           Yr+GD+ar       eflgR+d q k+rG r+elgeiea+l
  gi|3510629|gb|AAC80285.1| 361 AVPPGVAGELYIGGAGIARGYLNlPQLTAERFmdnpfvagerlYRSGDMARyradgniEFLGRNDsQAKLRGLRLELGEIEARL 444
                                69********************978999998888888888888*******876777778****9979**************986 PP

>> gi|5915762|sp|O68008|BACC_BACLI  Bacitracin synthetase 3 (BA3) [Includes: ATP-dependent isoleucine adenylase (IleA) (
   #    score  bias  c-Evalue  i-Evalue hmmfrom  hmm to    alifrom  ali to    envfrom  env to     acc
 ---   ------ ----- --------- --------- ------- -------    ------- -------    ------- -------    ----
   1 !   39.6   0.2   2.5e-12   1.6e-10       2      59 ..      48     117 ..      47     124 .. 0.88
   2 !   33.6   0.0   1.9e-10   1.2e-08      50      94 ..     162     212 ..     136     218 .. 0.78
   3 !   48.1   0.1   6.3e-15   4.1e-13      88     155 .]     357     444 ..     350     444 .. 0.84

  Alignments for each domain:
  == domain 1    score: 39.6 bits;  conditional E-value: 2.5e-12
                                o   2 daiayaeLderanrlar............vavllerslelvvailavlkagaayvpidpeypaerayviy 59 
                                      ++  y+eL+eran+lar            va+++e sle+++++lavlkagaayvpi+pe+ a+r+  i+
  gi|5915762|sp|O68008|BACC_BACLI  48 EKLTYRELNERANQLARllrdkgadadqpVAIMIEPSLEMIISMLAVLKAGAAYVPIEPEQLAKRTNEIL 117
                                      6789***********9866666666777789*******************************99987665 PP

  == domain 2    score: 33.6 bits;  conditional E-value: 1.9e-10
                                o  50 ypaerayviytsGstGkpKgvvvehfdl......svleyGptEntevyvvp 94 
                                        ++ ay+iytsGstGkpKgv+v+h ++      +++e G tEn++++ v+
  gi|5915762|sp|O68008|BACC_BACLI 162 SADQNAYIIYTSGSTGKPKGVFVRHGNVvnyttwFMKEAGLTENDKAMLVS 212
                                      56789******************9965522222257899*****9998875 PP

  == domain 3    score: 48.1 bits;  conditional E-value: 6.3e-15
                                o  88 tevyvvpvgvvGelliageglargYln.peltaerF...........YrtGDlar.......eflgRad.qvkirGer 145
                                      +++   p gv Gel+iag+g++ gY+n p+ t+e+F           YrtGDlar       e++gR+d qvk+rG+r
  gi|5915762|sp|O68008|BACC_BACLI 357 ENMKLLPEGVYGELCIAGAGVTGGYVNrPDETKEKFienpfaphtkmYRTGDLARrlsdgniELAGRIDtQVKVRGYR 434
                                      567889*******************9757889888777777777777*******94444444578**9989******* PP

                                o 146 ielgeieaal 155
                                      ie++ei+++l
  gi|5915762|sp|O68008|BACC_BACLI 435 IEPEEIKNRL 444
                                      ******9976 PP

>> gi|21221664|ref|NP_627443.1|  CDA peptide synthetase I [Streptomyces coelicolor A3(2)](5296 5793)
   #    score  bias  c-Evalue  i-Evalue hmmfrom  hmm to    alifrom  ali to    envfrom  env to     acc
 ---   ------ ----- --------- --------- ------- -------    ------- -------    ------- -------    ----
   1 !   39.5   0.1   2.9e-12   1.9e-10       4      58 ..      48     114 ..      45     118 .. 0.89
   2 !   29.7   0.0     3e-09   1.9e-07      52      79 ..     153     180 ..     146     198 .. 0.86
   3 !   47.8   0.0   7.8e-15   5.1e-13      90     155 .]     328     415 ..     323     415 .. 0.86

  Alignments for each domain:
  == domain 1    score: 39.5 bits;  conditional E-value: 2.9e-12
                             o   4 iayaeLderanrlar............vavllerslelvvailavlkagaayvpidpeypaerayvi 58 
                                     yaeLd+ran+lar            va++l +sl++v+++lavlk+gaay+pidp+ypaer   +
  gi|21221664|ref|NP_627443.1|  48 LTYAELDRRANQLARhllgeglgaedfVAIALAKSLDAVISMLAVLKTGAAYLPIDPDYPAERITYM 114
                                   689**********987777777777779***********************************7655 PP

  == domain 2    score: 29.7 bits;  conditional E-value: 3e-09
                             o  52 aerayviytsGstGkpKgvvvehfdlsv 79 
                                   ++ ay+iytsGstG+pKgvv+eh+ l++
  gi|21221664|ref|NP_627443.1| 153 RHAAYMIYTSGSTGRPKGVVIEHHALAT 180
                                   6789*******************98765 PP

  == domain 3    score: 47.8 bits;  conditional E-value: 7.8e-15
                             o  90 vyvvpvgvvGelliageglargYl.npeltaerF.............YrtGDlar.......eflgRad.qvkirGeriel 148
                                   ++ v++gv+Gel++age+largYl +p+ltaerF             YrtGDla+       ++ gRad q+k+rG+rie+
  gi|21221664|ref|NP_627443.1| 328 LRPVAPGVTGELYLAGEQLARGYLgRPALTAERFtanphsstpgarmYRTGDLAHwnhdghlTYDGRADhQIKLRGHRIEP 408
                                   566899*****************955899999988888888888888******975555555799**9989********** PP

                             o 149 geieaal 155
                                   geie++l
  gi|21221664|ref|NP_627443.1| 409 GEIETTL 415
                                   ****986 PP

>> gi|3080743|gb|AAD04758.1|  lichenysin synthetase B; LicB [Bacillus licheniformis](1474 2004)
   #    score  bias  c-Evalue  i-Evalue hmmfrom  hmm to    alifrom  ali to    envfrom  env to     acc
 ---   ------ ----- --------- --------- ------- -------    ------- -------    ------- -------    ----
   1 !   32.8   0.0   3.1e-10     2e-08       5      58 ..      50     115 ..      46     122 .. 0.75
   2 !   25.0   0.0     8e-08   5.2e-06      53      77 ..     165     189 ..     157     196 .. 0.87
   3 ?   -1.3   0.0       9.8   6.4e+02      78      89 ..     311     322 ..     286     331 .. 0.65
   4 !   58.5   0.0   3.8e-18   2.5e-16      90     154 ..     359     443 ..     355     444 .. 0.88

  Alignments for each domain:
  == domain 1    score: 32.8 bits;  conditional E-value: 3.1e-10
                          o   5 ayaeLderanrlar............vavllerslelvvailavlkagaayvpidpeypaerayvi 58 
                                 y+ Lde+an++a+            v+++l+rs+e+++ail+v+k+g+a++pidpe+p++r   +
  gi|3080743|gb|AAD04758.1|  50 TYRVLDEKANQIANvlrsegvgkddvVGIMLNRSAEVAAAILGVMKSGGAFLPIDPEMPTSRVQYM 115
                                57888888888886222222222222579********************************97444 PP

  == domain 2    score: 25.0 bits;  conditional E-value: 8e-08
                          o  53 erayviytsGstGkpKgvvvehfdl 77 
                                + ay+iytsG+tG+pKgv +eh +l
  gi|3080743|gb|AAD04758.1| 165 SLAYIIYTSGTTGRPKGVQLEHRNL 189
                                679******************9765 PP

  == domain 3    score: -1.3 bits;  conditional E-value: 9.8
                          o  78 svleyGptEnte 89 
                                ++ +yGptE+t 
  gi|3080743|gb|AAD04758.1| 311 FINHYGPTETTI 322
                                567899999875 PP

  == domain 4    score: 58.5 bits;  conditional E-value: 3.8e-18
                          o  90 vyvvpvgvvGelliageglargYln.peltaerF...........YrtGDlar.......eflgRa.dqvkirGerielgeiea 153
                                 + vp+g++Gel+i+g+glargY+n pelta++F           YrtGDl+r       eflgR+ dqvkirG+riel+eie+
  gi|3080743|gb|AAD04758.1| 359 HRLVPAGAAGELYITGSGLARGYVNnPELTAAKFvanpytpgtfmYRTGDLVRrlpngeiEFLGRTdDQVKIRGYRIELKEIEE 442
                                5789*******************95389*****999999999999*******9666666679***746***************8 PP

                          o 154 a 154
                                a
  gi|3080743|gb|AAD04758.1| 443 A 443
                                6 PP

>> gi|21221664|ref|NP_627443.1|  CDA peptide synthetase I [Streptomyces coelicolor A3(2)](449 1081)
   #    score  bias  c-Evalue  i-Evalue hmmfrom  hmm to    alifrom  ali to    envfrom  env to     acc
 ---   ------ ----- --------- --------- ------- -------    ------- -------    ------- -------    ----
   1 !   38.0   0.4   7.9e-12   5.2e-10       4      58 ..      48     114 ..      45     120 .. 0.79
   2 !   26.9   0.0     2e-08   1.3e-06      50      75 ..     169     194 ..     158     209 .. 0.88
   3 !   51.7   0.0   4.9e-16   3.2e-14      90     155 .]     362     448 ..     358     448 .. 0.86

  Alignments for each domain:
  == domain 1    score: 38.0 bits;  conditional E-value: 7.9e-12
                             o   4 iayaeLderanrlar............vavllerslelvvailavlkagaayvpidpeypaerayvi 58 
                                     yaeLd+ra+rla             vav++ers+elvva+lavlk+gaayvp+dp ypa+r   i
  gi|21221664|ref|NP_627443.1|  48 LTYAELDARAERLAGaltargagperfVAVAVERSAELVVALLAVLKSGAAYVPVDPGYPADRIAHI 114
                                   57888888888887333333444444599*********************************97655 PP

  == domain 2    score: 26.9 bits;  conditional E-value: 2e-08
                             o  50 ypaerayviytsGstGkpKgvvvehf 75 
                                   +p + ayviytsGstG+pKgvv++h 
  gi|21221664|ref|NP_627443.1| 169 APGHPAYVIYTSGSTGRPKGVVISHR 194
                                   67788******************995 PP

  == domain 3    score: 51.7 bits;  conditional E-value: 4.9e-16
                             o  90 vyvvpvgvvGelliageglargYl.npeltaerF............YrtGDlar.......eflgRad.qvkirGerielg 149
                                   ++ vp+gv Gel+iag +largYl +p+l+aerF            YrtGDlar       ++lgRad qvk+rG+rielg
  gi|21221664|ref|NP_627443.1| 362 LRPVPAGVPGELYIAGVQLARGYLgRPALSAERFtadphgapgsrmYRTGDLARwnhdgslDYLGRADhQVKLRGFRIELG 442
                                   5679*******************94588999988888888888888*******966666667****9989*********** PP

                             o 150 eieaal 155
                                   eieaal
  gi|21221664|ref|NP_627443.1| 443 EIEAAL 448
                                   ***987 PP

>> gi|21221664|ref|NP_627443.1|  CDA peptide synthetase I [Streptomyces coelicolor A3(2)](4256 4753)
   #    score  bias  c-Evalue  i-Evalue hmmfrom  hmm to    alifrom  ali to    envfrom  env to     acc
 ---   ------ ----- --------- --------- ------- -------    ------- -------    ------- -------    ----
   1 !   36.4   0.0   2.5e-11   1.7e-09       5      58 ..      49     114 ..      45     118 .. 0.82
   2 !   29.6   0.1     3e-09     2e-07      52      79 ..     153     180 ..     147     198 .. 0.86
   3 !   48.0   0.0   6.8e-15   4.4e-13      90     155 .]     328     415 ..     323     415 .. 0.86

  Alignments for each domain:
  == domain 1    score: 36.4 bits;  conditional E-value: 2.5e-11
                             o   5 ayaeLderanrlar............vavllerslelvvailavlkagaayvpidpeypaerayvi 58 
                                    yaeLd  an+lar            va++l +sl++v+++lavlk+gaay+pidp+ypaer   +
  gi|21221664|ref|NP_627443.1|  49 TYAELDGGANQLARhllgeglgaedfVAIALAKSLDAVISMLAVLKTGAAYLPIDPDYPAERITYM 114
                                   6777777777777655555555556699**********************************7655 PP

  == domain 2    score: 29.6 bits;  conditional E-value: 3e-09
                             o  52 aerayviytsGstGkpKgvvvehfdlsv 79 
                                   ++ ay+iytsGstG+pKgvv+eh+ l++
  gi|21221664|ref|NP_627443.1| 153 RHAAYMIYTSGSTGRPKGVVIEHHALAT 180
                                   5789*******************98765 PP

  == domain 3    score: 48.0 bits;  conditional E-value: 6.8e-15
                             o  90 vyvvpvgvvGelliageglargYl.npeltaerF.............YrtGDlar.......eflgRad.qvkirGeriel 148
                                   ++ v++gv+Gel++age+largYl +p+ltaerF             YrtGDla+       ++ gRad q+k+rG+rie+
  gi|21221664|ref|NP_627443.1| 328 LRPVAPGVTGELYLAGEQLARGYLgRPALTAERFtanphsstpgarmYRTGDLAHwnhhghlTYDGRADhQIKLRGHRIEP 408
                                   566899*****************955899999988888888888888******975555555799**9889********** PP

                             o 149 geieaal 155
                                   geiea+l
  gi|21221664|ref|NP_627443.1| 409 GEIEATL 415
                                   ****987 PP

>> gi|396481|emb|CAA49816.1|  srfA1 [Bacillus subtilis](1481 2000)
   #    score  bias  c-Evalue  i-Evalue hmmfrom  hmm to    alifrom  ali to    envfrom  env to     acc
 ---   ------ ----- --------- --------- ------- -------    ------- -------    ------- -------    ----
   1 !   40.5   0.0   1.3e-12   8.6e-11       3      59 ..      48     116 ..      46     123 .. 0.82
   2 !   18.3   0.0   9.4e-06   0.00061      52      77 ..     166     191 ..     154     210 .. 0.82
   3 !   54.7   0.0   5.9e-17   3.8e-15      91     155 .]     355     439 ..     345     439 .. 0.88

  Alignments for each domain:
  == domain 1    score: 40.5 bits;  conditional E-value: 1.3e-12
                          o   3 aiayaeLderanrlar............vavllerslelvvailavlkagaayvpidpeypaerayviy 59 
                                +  y+eL+eranrlar             avl+ers++++v+ilavlk+g+ayvpidpe+p +r    +
  gi|396481|emb|CAA49816.1|  48 SLTYRELNERANRLARgilslgagegrtAAVLCERSMDMIVSILAVLKSGSAYVPIDPEHPIQRMQHFF 116
                                678***********975444444444446899******************************9987665 PP

  == domain 2    score: 18.3 bits;  conditional E-value: 9.4e-06
                          o  52 aerayviytsGstGkpKgvvvehfdl 77 
                                a+ a ++ytsG+tG+pKg +v+h ++
  gi|396481|emb|CAA49816.1| 166 AAMANLTYTSGTTGTPKGNIVTHANI 191
                                567899****************9765 PP

  == domain 3    score: 54.7 bits;  conditional E-value: 5.9e-17
                          o  91 yvvpvgvvGelliageglargYln.peltaerF...........YrtGDlar.......eflgRad.qvkirGerielgeieaa 154
                                +v+p+g++Gel+++gegl++gY+n pelt+e+F           Y+tGDlar       ef+gR+d qvkirG+ ielgeie++
  gi|396481|emb|CAA49816.1| 355 HVQPAGIAGELCVTGEGLVKGYYNrPELTEEKFvphpftsgermYKTGDLARwlpngtiEFIGRIDhQVKIRGQAIELGEIEHQ 438
                                799******************99757999988777777777777******9877777778****9989**************98 PP

                          o 155 l 155
                                l
  gi|396481|emb|CAA49816.1| 439 L 439
                                7 PP

>> gi|21221664|ref|NP_627443.1|  CDA peptide synthetase I [Streptomyces coelicolor A3(2)](1647 2191)
   #    score  bias  c-Evalue  i-Evalue hmmfrom  hmm to    alifrom  ali to    envfrom  env to     acc
 ---   ------ ----- --------- --------- ------- -------    ------- -------    ------- -------    ----
   1 !   37.6   0.4   1.1e-11   6.9e-10       4      55 ..      49     112 ..      46     120 .. 0.85
   2 !   29.4   0.0   3.5e-09   2.3e-07      47      76 ..     175     204 ..     171     225 .. 0.84
   3 !   47.7   0.6   8.4e-15   5.4e-13      91     155 .]     375     464 ..     370     464 .. 0.84

  Alignments for each domain:
  == domain 1    score: 37.6 bits;  conditional E-value: 1.1e-11
                             o   4 iayaeLderanrlar............vavllerslelvvailavlkagaayvpidpeypaera 55 
                                    +yaeL++ranrlar            va++l+rs+elvva+lav+k+gaayvp+dp ypa+r 
  gi|21221664|ref|NP_627443.1|  49 LSYAELNARANRLARlltargigpdalVALALPRSAELVVALLAVVKSGAAYVPLDPGYPADRL 112
                                   68999*****99987555555555555899********************************96 PP

  == domain 2    score: 29.4 bits;  conditional E-value: 3.5e-09
                             o  47 dpeypaerayviytsGstGkpKgvvvehfd 76 
                                    p  p++ ayviytsGstG+pKgv+v h +
  gi|21221664|ref|NP_627443.1| 175 RPLDPRDTAYVIYTSGSTGRPKGVAVPHGN 204
                                   566799*******************99954 PP

  == domain 3    score: 47.7 bits;  conditional E-value: 8.4e-15
                             o  91 yvvpvgvvGelliageglargYl.npeltaerF................YrtGDlar.......eflgRad.qvkirGeri 146
                                   + +++gv+Ge+++ag+glargYl +p+lta+rF                YrtGDlar       ++lgRad qvkirG+ri
  gi|21221664|ref|NP_627443.1| 375 RPTAPGVTGEMYVAGAGLARGYLgRPALTADRFpadpyaalfgergtrmYRTGDLARrrtdgglDYLGRADqQVKIRGFRI 455
                                   56789*****************955899999888888777778888888*******9444444459****945******** PP

                             o 147 elgeieaal 155
                                   e+geiea+l
  gi|21221664|ref|NP_627443.1| 456 EPGEIEAVL 464
                                   ******987 PP

>> gi|440169|emb|CAA82227.1|  cyclosporine synthetase [Tolypocladium inflatum](1551 2067)
   #    score  bias  c-Evalue  i-Evalue hmmfrom  hmm to    alifrom  ali to    envfrom  env to     acc
 ---   ------ ----- --------- --------- ------- -------    ------- -------    ------- -------    ----
   1 !   33.9   0.2   1.5e-10   9.5e-09       3      58 ..      47     114 ..      45     117 .. 0.85
   2 !   26.9   0.0     2e-08   1.3e-06      53      74 ..     168     189 ..     142     195 .. 0.87
   3 ?    0.7   0.0       2.4   1.6e+02      79     107 ..     312     340 ..     308     350 .. 0.74
   4 !   57.4   0.1   8.4e-18   5.4e-16      88     155 .]     355     443 ..     344     443 .. 0.90

  Alignments for each domain:
  == domain 1    score: 33.9 bits;  conditional E-value: 1.5e-10
                          o   3 aiayaeLderanrlar............vavllerslelvvailavlkagaayvpidpeypaerayvi 58 
                                +++yaeLd+r++++a+            vavl++rs+e+v+a++++lkag ay+p+d+++pa+r   i
  gi|440169|emb|CAA82227.1|  47 RMSYAELDQRSDQVAAwlrqrqlpaetfVAVLAPRSCEAVIALFGILKAGHAYLPLDVNVPAARLRAI 114
                                68899999999999855555566666669*********************************997655 PP

  == domain 2    score: 26.9 bits;  conditional E-value: 2e-08
                          o  53 erayviytsGstGkpKgvvveh 74 
                                + ayvi+tsGstGkpKgv++eh
  gi|440169|emb|CAA82227.1| 168 SLAYVIFTSGSTGKPKGVMIEH 189
                                469******************9 PP

  == domain 3    score: 0.7 bits;  conditional E-value: 2.4
                          o  79 vleyGptEntevyvvpvgvvGelliageg 107
                                +  yGptEnt + +    +  e +++g  
  gi|440169|emb|CAA82227.1| 312 YNAYGPTENTVMSTLYSIADTERFVNGVP 340
                                568*******9988776666666666655 PP

  == domain 4    score: 57.4 bits;  conditional E-value: 8.4e-18
                          o  88 tevyvvpvgvvGelliageglargYlnpeltaerF............YrtGDlar........eflgRad.qvkirGerielge 150
                                ++ + vp gv+Gel+++g+glargY+np+l+++rF            YrtGD+ar        ef+gR+d qvk+rG+riel+e
  gi|440169|emb|CAA82227.1| 355 QNQQLVPLGVMGELVVTGDGLARGYTNPALDSDRFvdviargqllraYRTGDRARyrpkdgqvEFFGRMDhQVKVRGHRIELAE 438
                                456789****************************9999999999999******98666666668*****989************ PP

                          o 151 ieaal 155
                                +e+al
  gi|440169|emb|CAA82227.1| 439 VEHAL 443
                                **987 PP

>> gi|7228478|gb|AAF42473.1|AF204401_1  actinomycin synthetase III [Streptomyces chrysomallus](1499 2010)
   #    score  bias  c-Evalue  i-Evalue hmmfrom  hmm to    alifrom  ali to    envfrom  env to     acc
 ---   ------ ----- --------- --------- ------- -------    ------- -------    ------- -------    ----
   1 !   36.5   0.2   2.4e-11   1.5e-09       2      55 ..      46     111 ..      45     116 .. 0.85
   2 !   27.4   0.1   1.5e-08   9.7e-07      51      75 ..     170     194 ..     166     204 .. 0.88
   3 !   54.2   0.0   8.5e-17   5.5e-15      92     155 .]     356     441 ..     350     441 .. 0.89

  Alignments for each domain:
  == domain 1    score: 36.5 bits;  conditional E-value: 2.4e-11
                                    o   2 daiayaeLderanrlar............vavllerslelvvailavlkagaayvpidpeypaera 55 
                                          d+  yaeLd+ranrla+            va++l+r++elvva+lavlk+gaay+p+dp++pa+r 
  gi|7228478|gb|AAF42473.1|AF204401_1  46 DSLTYAELDARANRLAHallregagpdrlVALALPRTAELVVALLAVLKTGAAYLPLDPDHPAARL 111
                                          67789999999999997555556666666899*******************************996 PP

  == domain 2    score: 27.4 bits;  conditional E-value: 1.5e-08
                                    o  51 paerayviytsGstGkpKgvvvehf 75 
                                          p + ayviytsGstG+pKgvvv h 
  gi|7228478|gb|AAF42473.1|AF204401_1 170 PGSAAYVIYTSGSTGRPKGVVVPHS 194
                                          7789******************996 PP

  == domain 3    score: 54.2 bits;  conditional E-value: 8.5e-17
                                    o  92 vvpvgvvGelliageglargYln.peltaerF.............YrtGDlar.......eflgRad.qvkirG 143
                                           v++gvvGel+iag+glargYl+ p+ltaerF             YrtGDl+r       ef+gRad qvk+rG
  gi|7228478|gb|AAF42473.1|AF204401_1 356 PVAPGVVGELYIAGAGLARGYLDrPALTAERFpadpyglepggrmYRTGDLVRwnpdgelEFVGRADhQVKVRG 429
                                          5889*****************96489****999999888888888*******977777778****9989***** PP

                                    o 144 erielgeieaal 155
                                          +rie+geie++l
  gi|7228478|gb|AAF42473.1|AF204401_1 430 FRIEPGEIEKVL 441
                                          *********987 PP

>> gi|7522107|pir||T30289  pristinamycin I synthase 3 - Streptomyces pristinaespiralis(3971 4497)
   #    score  bias  c-Evalue  i-Evalue hmmfrom  hmm to    alifrom  ali to    envfrom  env to     acc
 ---   ------ ----- --------- --------- ------- -------    ------- -------    ------- -------    ----
   1 !   33.2   0.3   2.3e-10   1.5e-08       4      55 ..      53     116 ..      50     125 .. 0.80
   2 !   25.9   0.0   4.3e-08   2.8e-06      50      78 ..     167     195 ..     160     199 .. 0.89
   3 !   53.2   0.1   1.7e-16   1.1e-14      89     155 .]     354     445 ..     349     445 .. 0.82

  Alignments for each domain:
  == domain 1    score: 33.2 bits;  conditional E-value: 2.3e-10
                       o   4 iayaeLderanrla............rvavllerslelvvailavlkagaayvpidpeypaera 55 
                             i y+eLd+ranrla            rvavl+ers++lvv++la+lkag++yvp+++ yp +r 
  gi|7522107|pir||T30289  53 ITYSELDARANRLArhlirrgvtaetRVAVLAERSAQLVVTTLAILKAGGVYVPLHTGYPVDRM 116
                             5788888888888743333333333369********************************9997 PP

  == domain 2    score: 25.9 bits;  conditional E-value: 4.3e-08
                       o  50 ypaerayviytsGstGkpKgvvvehfdls 78 
                              p++ ay+++tsGstG+pKg+ ++h d+ 
  gi|7522107|pir||T30289 167 RPDQLAYIMFTSGSTGTPKGIGITHRDAI 195
                             58899********************9986 PP

  == domain 3    score: 53.2 bits;  conditional E-value: 1.7e-16
                       o  89 evyvvpvgvvGelliageglargYlnp.eltaerF................YrtGDlar.......eflgRad.qvkirGerielge 150
                             +++ vp+gv+Gel+iag+glargY+++ ++taerF                YrtGDlar       +f+gRad qvkirG+rie+ge
  gi|7522107|pir||T30289 354 RLRPVPPGVTGELYIAGAGLARGYWDQsARTAERFtadphahlfgdtggrmYRTGDLARrdadgvlHFCGRADqQVKIRGFRIEPGE 440
                             56789********************86257888877777777777777777******98444444459****945************ PP

                       o 151 ieaal 155
                             ie+al
  gi|7522107|pir||T30289 441 IETAL 445
                             **987 PP

>> gi|21221665|ref|NP_627444.1|  CDA peptide synthetase II [Streptomyces coelicolor A3(2)](445 939)
   #    score  bias  c-Evalue  i-Evalue hmmfrom  hmm to    alifrom  ali to    envfrom  env to     acc
 ---   ------ ----- --------- --------- ------- -------    ------- -------    ------- -------    ----
   1 !   37.8   0.0   9.2e-12     6e-10       4      58 ..      48     114 ..      45     118 .. 0.87
   2 !   28.9   0.1   5.2e-09   3.4e-07      53      79 ..     154     180 ..     148     198 .. 0.87
   3 !   46.5   0.0   1.9e-14   1.2e-12      90     155 .]     327     414 ..     322     414 .. 0.86

  Alignments for each domain:
  == domain 1    score: 37.8 bits;  conditional E-value: 9.2e-12
                             o   4 iayaeLderanrlar............vavllerslelvvailavlkagaayvpidpeypaerayvi 58 
                                     yaeLd ran+lar            va++l++sl++v+++lavlk+gaay+pidp+ypaer   +
  gi|21221665|ref|NP_627444.1|  48 LTYAELDGRANQLARhllerglgaedfVAIALHKSLDAVTSMLAVLKTGAAYLPIDPDYPAERITYM 114
                                   6799999999999976666677777779***********************************7655 PP

  == domain 2    score: 28.9 bits;  conditional E-value: 5.2e-09
                             o  53 erayviytsGstGkpKgvvvehfdlsv 79 
                                   + ay+iytsGstG+pKgvv+eh+ l++
  gi|21221665|ref|NP_627444.1| 154 HAAYMIYTSGSTGRPKGVVIEHHALAT 180
                                   579*******************98765 PP

  == domain 3    score: 46.5 bits;  conditional E-value: 1.9e-14
                             o  90 vyvvpvgvvGelliageglargYl.npeltaerF.............YrtGDlar.......eflgRad.qvkirGeriel 148
                                   ++ v++g++Gel++age+largYl +p+ltaerF             YrtGDla+       ++ gRad q+k+rG+rie+
  gi|21221665|ref|NP_627444.1| 327 LRPVAPGTTGELYLAGEQLARGYLgRPALTAERFtanphssvpgarmYRTGDLAHwnhhghlTYDGRADhQIKLRGHRIEP 407
                                   566899*****************955899999988888888888888******975555555799**9889********** PP

                             o 149 geieaal 155
                                   geie++l
  gi|21221665|ref|NP_627444.1| 408 GEIETTL 414
                                   ****986 PP

>> gi|5915760|sp|O68006|BACA_BACLI  Bacitracin synthetase 1 (BA1) [Includes: ATP-dependent isoleucine adenylase (IleA) (
   #    score  bias  c-Evalue  i-Evalue hmmfrom  hmm to    alifrom  ali to    envfrom  env to     acc
 ---   ------ ----- --------- --------- ------- -------    ------- -------    ------- -------    ----
   1 !   35.2   0.0     6e-11   3.9e-09       3      57 ..      47     114 ..      45     120 .. 0.81
   2 !   27.8   0.0   1.1e-08   7.1e-07      52      80 ..     149     177 ..     138     197 .. 0.75
   3 !   50.7   0.5   9.7e-16   6.3e-14      88     155 .]     336     421 ..     331     421 .. 0.82

  Alignments for each domain:
  == domain 1    score: 35.2 bits;  conditional E-value: 6e-11
                                o   3 aiayaeLderanrlar............vavllerslelvvailavlkagaayvpidpeypaer.ayv 57 
                                       + y+eLde++n++ar            ++v+ +rsl ++v++lavlk+gaay+p+dp+yp+er ay+
  gi|5915760|sp|O68006|BACA_BACLI  47 VMTYQELDEKSNQVARfligkgvekgdyIGVIGKRSLGTIVNLLAVLKTGAAYIPLDPDYPEERkAYI 114
                                      5789**********9855444444444467899*****************************983555 PP

  == domain 2    score: 27.8 bits;  conditional E-value: 1.1e-08
                                o  52 aerayviytsGstGkpKgvvvehfdlsvl 80 
                                      ++ ayvi+tsGstGkpKgv ++h +   +
  gi|5915760|sp|O68006|BACA_BACLI 149 DDMAYVIFTSGSTGKPKGVQITHVPQRNT 177
                                      578********************876554 PP

  == domain 3    score: 50.7 bits;  conditional E-value: 9.7e-16
                                o  88 tevyvvpvgvvGelliageglargYlnp.eltaerF.........YrtGDla.......reflgRad.qvkirGerie 147
                                      ++ + +pvgv Gel+i+g+g+a gY+++ e+t+++F         Y+tGD          eflgR+d qvkirG+r+e
  gi|5915760|sp|O68006|BACA_BACLI 336 QNKQLCPVGVEGELYIGGAGVASGYIHDqEKTEHSFiqhqelgyiYKTGDYGvlkedgyVEFLGRKDsQVKIRGYRVE 413
                                      566789*******************97516777777777777878****986333333359****9989********* PP

                                o 148 lgeieaal 155
                                      +geie++l
  gi|5915760|sp|O68006|BACA_BACLI 414 MGEIENTL 421
                                      *****987 PP

>> gi|3118|emb|CAA38195.1|  ACV synthetase (AA 1 - 3746) [Penicillium chrysogenum](1359 1897)
   #    score  bias  c-Evalue  i-Evalue hmmfrom  hmm to    alifrom  ali to    envfrom  env to     acc
 ---   ------ ----- --------- --------- ------- -------    ------- -------    ------- -------    ----
   1 !   37.3   0.0   1.3e-11   8.8e-10       4      58 ..      53     120 ..      50     124 .. 0.84
   2 !   28.3   0.0   7.9e-09   5.2e-07      52      78 ..     174     200 ..     167     209 .. 0.86
   3 !   20.5   0.0   1.9e-06   0.00012      87     122 ..     358     394 ..     351     396 .. 0.87
   4 !   29.1   0.0   4.5e-09     3e-07     117     155 .]     408     456 ..     403     456 .. 0.86

  Alignments for each domain:
  == domain 1    score: 37.3 bits;  conditional E-value: 1.3e-11
                        o   4 iayaeLderanrlar.............vavllerslelvvailavlkagaayvpidpeypaerayvi 58 
                                y+eL+eranr+a+             +a+++++s +++v+ilav+k+g+ayvpidp yp++r   i
  gi|3118|emb|CAA38195.1|  53 LTYRELNERANRMAHqlrsdvspnpnevIALVMDKSEHMIVNILAVWKSGGAYVPIDPGYPNDRIQYI 120
                              6799999999999965555655555565899*********************************7655 PP

  == domain 2    score: 28.3 bits;  conditional E-value: 7.9e-09
                        o  52 aerayviytsGstGkpKgvvvehfdls 78 
                              ++ ay+iytsG+tG+pKgv+veh+ ++
  gi|3118|emb|CAA38195.1| 174 TDLAYIIYTSGTTGRPKGVTVEHHGVV 200
                              5779*******************9776 PP

  == domain 3    score: 20.5 bits;  conditional E-value: 1.9e-06
                        o  87 ntevyvvpvgvvGelliageglargYlnp.eltaerF 122
                              n+++  +p+g vGel+++geg++rgY+n  + taerF
  gi|3118|emb|CAA38195.1| 358 NEDMKRTPIGSVGELYLGGEGVVRGYHNRaDVTAERF 394
                              5678889*******************98626899998 PP

  == domain 4    score: 29.1 bits;  conditional E-value: 4.5e-09
                        o 117 ltaerFYrtGDlar.........eflgRad.qvkirGerielgeieaal 155
                                ++r Y+tGDl+r         e+lgR+d qvkirG rielgeiea l
  gi|3118|emb|CAA38195.1| 408 GRNSRLYKTGDLVRwipgssgevEYLGRNDfQVKIRGLRIELGEIEAIL 456
                              56789********877777777789*****99**************976 PP

>> gi|440169|emb|CAA82227.1|  cyclosporine synthetase [Tolypocladium inflatum](3047 3560)
   #    score  bias  c-Evalue  i-Evalue hmmfrom  hmm to    alifrom  ali to    envfrom  env to     acc
 ---   ------ ----- --------- --------- ------- -------    ------- -------    ------- -------    ----
   1 !   33.0   0.0   2.8e-10   1.8e-08       5      60 ..      50     117 ..      46     125 .. 0.74
   2 !   28.5   0.0   6.7e-09   4.4e-07      48      74 ..     164     190 ..     137     198 .. 0.80
   3 ?   -0.0   0.0         4   2.6e+02      79      92 ..     311     324 ..     301     331 .. 0.80
   4 !   52.0   0.3   3.8e-16   2.5e-14      88     155 .]     353     441 ..     336     441 .. 0.88

  Alignments for each domain:
  == domain 1    score: 33.0 bits;  conditional E-value: 2.8e-10
                          o   5 ayaeLderanrlar............vavllerslelvvailavlkagaayvpidpeypaerayviyt 60 
                                +ya+Ld++++++a             va+l++rs+e++vail+vlka+ ay+p+d+++pa+r   i++
  gi|440169|emb|CAA82227.1|  50 SYADLDRKSDQVACwlsrrgiapetfVAILAPRSCETIVAILGVLKANLAYLPLDVNVPASRLEAILS 117
                                566666666666532222333333339**********************************9877765 PP

  == domain 2    score: 28.5 bits;  conditional E-value: 6.7e-09
                          o  48 peypaerayviytsGstGkpKgvvveh 74 
                                + + a+ ayvi+tsGstG+pKgv+veh
  gi|440169|emb|CAA82227.1| 164 QPTAASLAYVIFTSGSTGRPKGVMVEH 190
                                4556788*******************9 PP

  == domain 3    score: -0.0 bits;  conditional E-value: 4
                          o  79 vleyGptEntevyv 92 
                                +  yGptEnt + +
  gi|440169|emb|CAA82227.1| 311 FNAYGPTENTVMST 324
                                568******98764 PP

  == domain 4    score: 52.0 bits;  conditional E-value: 3.8e-16
                          o  88 tevyvvpvgvvGelliageglargYlnpeltaerF............YrtGDlar........eflgRad.qvkirGerielge 150
                                ++ +++p+g++Gel+++g+glargY++++l++ rF            YrtGD++r        ef+gR+d qvkirG+rie++e
  gi|440169|emb|CAA82227.1| 353 QNQQITPPGAMGELIVTGDGLARGYTTSSLNTGRFinvdidgeqvraYRTGDRVRyrpkdlqiEFFGRIDhQVKIRGHRIEPAE 436
                                566899*************************9999888888888888*****998666666668****9989************ PP

                          o 151 ieaal 155
                                +e al
  gi|440169|emb|CAA82227.1| 437 VEYAL 441
                                **876 PP

>> gi|21221664|ref|NP_627443.1|  CDA peptide synthetase I [Streptomyces coelicolor A3(2)](2732 3256)
   #    score  bias  c-Evalue  i-Evalue hmmfrom  hmm to    alifrom  ali to    envfrom  env to     acc
 ---   ------ ----- --------- --------- ------- -------    ------- -------    ------- -------    ----
   1 !   33.9   0.1   1.5e-10   9.6e-09       4      56 ..      53     117 ..      50     131 .. 0.86
   2 !   28.7   0.0   5.9e-09   3.8e-07      45      74 ..     173     199 ..     155     203 .. 0.87
   3 !   49.0   0.0   3.3e-15   2.2e-13      90     154 ..     356     441 ..     352     442 .. 0.88

  Alignments for each domain:
  == domain 1    score: 33.9 bits;  conditional E-value: 1.5e-10
                             o   4 iayaeLderanrlar............vavllerslelvvailavlkagaayvpidpeypaeray 56 
                                     y eL+eranrlar            vav+l+rs++lv + la +kagaay+p+dp++paer  
  gi|21221664|ref|NP_627443.1|  53 LTYGELNERANRLARallargagperfVAVALPRSADLVLSALAAFKAGAAYLPVDPAHPAERIT 117
                                   67999999999999766666666666689*********************************976 PP

  == domain 2    score: 28.7 bits;  conditional E-value: 5.9e-09
                             o  45 pidpeypaerayviytsGstGkpKgvvveh 74 
                                   p+    p++ ay+iytsG+tG+pKgvvv+h
  gi|21221664|ref|NP_627443.1| 173 PL---RPEHPAYMIYTSGTTGRPKGVVVTH 199
                                   44...456669******************9 PP

  == domain 3    score: 49.0 bits;  conditional E-value: 3.3e-15
                             o  90 vyvvpvgvvGelliageglargYlnp.eltaerF............YrtGDlar.......eflgRad.qvkirGerielg 149
                                   ++ vp+gv Gel+ ag++largY++  +ltaerF            YrtGDl+r       e+lgRad qvkirG rie++
  gi|21221664|ref|NP_627443.1| 356 LRPVPPGVPGELYAAGAHLARGYHDRrALTAERFvanpfgepgsrlYRTGDLVRwrpdgqlEYLGRADtQVKIRGLRIEPT 436
                                   5679*******************97526899998888888888888*******977777778*****989*********** PP

                             o 150 eieaa 154
                                   eiea+
  gi|21221664|ref|NP_627443.1| 437 EIEAV 441
                                   ***97 PP

>> gi|15029321|gb|AAK81826.1|  peptide synthetase [Streptomyces lavendulae](3456 3950)
   #    score  bias  c-Evalue  i-Evalue hmmfrom  hmm to    alifrom  ali to    envfrom  env to     acc
 ---   ------ ----- --------- --------- ------- -------    ------- -------    ------- -------    ----
   1 !   33.1   0.1   2.6e-10   1.7e-08      17      56 ..      74     113 ..      46     118 .. 0.80
   2 !   28.2   0.0   8.2e-09   5.4e-07      47      74 ..     161     188 ..     153     197 .. 0.87
   3 ?   -1.3   0.0       9.8   6.4e+02      79      93 ..     303     317 ..     301     340 .. 0.73
   4 !   53.3   0.1   1.6e-16     1e-14      92     155 .]     348     431 ..     344     431 .. 0.83

  Alignments for each domain:
  == domain 1    score: 33.1 bits;  conditional E-value: 2.6e-10
                           o  17 arvavllerslelvvailavlkagaayvpidpeypaeray 56 
                                 +rva+l+ rs+e+vva+l+v +ag+++vp+dp++pa+r  
  gi|15029321|gb|AAK81826.1|  74 TRVALLVARSVEMVVALLGVSRAGGTFVPVDPAHPADRIA 113
                                 489**********************************954 PP

  == domain 2    score: 28.2 bits;  conditional E-value: 8.2e-09
                           o  47 dpeypaerayviytsGstGkpKgvvveh 74 
                                  p  p++ ayviytsGstG pKgvvv h
  gi|15029321|gb|AAK81826.1| 161 TPVPPDQAAYVIYTSGSTGAPKGVVVPH 188
                                 56679999******************99 PP

  == domain 3    score: -1.3 bits;  conditional E-value: 9.8
                           o  79 vleyGptEntevyvv 93 
                                 +  yGptE+t +  +
  gi|15029321|gb|AAK81826.1| 303 INAYGPTETTVCASM 317
                                 678*****9976544 PP

  == domain 4    score: 53.3 bits;  conditional E-value: 1.6e-16
                           o  92 vvpvgvvGelliageglargYlnp.eltaerF...........YrtGDlar.......eflgRad.qvkirGerielgeieaa 154
                                  vp+gv+Gel++ag+glargYl +  lta+rF           YrtGDlar        f+gRad qvk+rG+rie+ge+ea+
  gi|15029321|gb|AAK81826.1| 348 PVPPGVTGELYVAGAGLARGYLGQgGLTATRFvpdpftpgermYRTGDLARwthdgllVFAGRADaQVKVRGHRIEPGEVEAV 430
                                 58********************763577766666666666666*******96666555699***989**************98 PP

                           o 155 l 155
                                 l
  gi|15029321|gb|AAK81826.1| 431 L 431
                                 7 PP

>> gi|440169|emb|CAA82227.1|  cyclosporine synthetase [Tolypocladium inflatum](4534 5046)
   #    score  bias  c-Evalue  i-Evalue hmmfrom  hmm to    alifrom  ali to    envfrom  env to     acc
 ---   ------ ----- --------- --------- ------- -------    ------- -------    ------- -------    ----
   1 !   30.9   0.1   1.2e-09   7.8e-08       3      61 ..      47     117 ..      45     121 .. 0.81
   2 !   25.7   0.0   4.8e-08   3.1e-06      50      76 ..     167     193 ..     161     199 .. 0.84
   3 ?   -1.2   0.0       9.2     6e+02      80      92 ..     313     325 ..     310     343 .. 0.76
   4 !   56.3   0.3   1.9e-17   1.2e-15      89     154 ..     356     443 ..     344     444 .. 0.89

  Alignments for each domain:
  == domain 1    score: 30.9 bits;  conditional E-value: 1.2e-09
                          o   3 aiayaeLderanrlar............vavllerslelvvailavlkagaayvpidpeypaerayviyts 61 
                                + +ya+Ld++++r+ar            +avl++rs+e+++a+l++lka+ ay+p+d+++pa+r   i +s
  gi|440169|emb|CAA82227.1|  47 KLSYAQLDRESDRVARwlrhrsfssdtlIAVLAPRSCETIIAFLGILKANLAYLPLDVKAPAARIDAIVSS 117
                                567777777777777655555555555589*********************************98777665 PP

  == domain 2    score: 25.7 bits;  conditional E-value: 4.8e-08
                          o  50 ypaerayviytsGstGkpKgvvvehfd 76 
                                  ++ ay ++tsGstG+pKgv+v+h +
  gi|440169|emb|CAA82227.1| 167 SAQSLAYAMFTSGSTGRPKGVMVQHRN 193
                                56778*******************966 PP

  == domain 3    score: -1.2 bits;  conditional E-value: 9.2
                          o  80 leyGptEntevyv 92 
                                  yGptEnt + +
  gi|440169|emb|CAA82227.1| 313 NAYGPTENTILST 325
                                67******97654 PP

  == domain 4    score: 56.3 bits;  conditional E-value: 1.9e-17
                          o  89 evyvvpvgvvGelliageglargYlnpeltaerF.............YrtGDlar........eflgRad.qvkirGerielge 150
                                + + vp+gv+Gel+++g+glargY++p+l+a+rF             YrtGD++r        ef+gR+d q+kirG+rie++e
  gi|440169|emb|CAA82227.1| 356 NQQLVPAGVMGELVVTGDGLARGYMDPKLDADRFiqltvngseqvraYRTGDRVRyrpkdfqiEFFGRMDqQIKIRGHRIEPAE 439
                                56789***************************999999999999999******98667666668*****945************ PP

                          o 151 ieaa 154
                                +e+a
  gi|440169|emb|CAA82227.1| 440 VEQA 443
                                **86 PP

>> gi|24426512|emb|CAD55498.1|  CDA peptide synthetase III [Streptomyces coelicolor A3(2)](1515 2033)
   #    score  bias  c-Evalue  i-Evalue hmmfrom  hmm to    alifrom  ali to    envfrom  env to     acc
 ---   ------ ----- --------- --------- ------- -------    ------- -------    ------- -------    ----
   1 !   35.0   0.4   6.8e-11   4.5e-09       3      55 ..      47     111 ..      45     115 .. 0.85
   2 !   27.0   0.0     2e-08   1.3e-06      49      74 ..     167     192 ..     163     198 .. 0.88
   3 ?   -1.1   0.0       8.5   5.5e+02      79      98 ..     307     326 ..     297     330 .. 0.79
   4 !   49.0   0.0   3.2e-15   2.1e-13      89     154 ..     348     434 ..     339     435 .. 0.88

  Alignments for each domain:
  == domain 1    score: 35.0 bits;  conditional E-value: 6.8e-11
                            o   3 aiayaeLderanrlar............vavllerslelvvailavlkagaayvpidpeypaera 55 
                                  + +yaeL++ranrlar            va++l+rs+el va+lav kagaay+p+dp++paer 
  gi|24426512|emb|CAD55498.1|  47 SLSYAELNARANRLARllvargagperlVALALPRSAELPVAVLAVAKAGAAYLPLDPAHPAERI 111
                                  568***********9855555555555567899******************************95 PP

  == domain 2    score: 27.0 bits;  conditional E-value: 2e-08
                            o  49 eypaerayviytsGstGkpKgvvveh 74 
                                    p + ayviytsG+tG+pKgv+v+h
  gi|24426512|emb|CAD55498.1| 167 LLPGHPAYVIYTSGTTGRPKGVTVTH 192
                                  567888*******************9 PP

  == domain 3    score: -1.1 bits;  conditional E-value: 8.5
                            o  79 vleyGptEntevyvvpvgvv 98 
                                    +yGptE+t + ++++  +
  gi|24426512|emb|CAD55498.1| 307 RNSYGPTETTVCATMSAPLA 326
                                  568******98887766555 PP

  == domain 4    score: 49.0 bits;  conditional E-value: 3.2e-15
                            o  89 evyvvpvgvvGelliageglargYl.npeltaerF............YrtGDlar.......eflgRad.qvkirGerielg 149
                                  +++ vp+gv Gel+++g glargYl +p+lta rF            YrtGDl+r       e+lgR+d qvk+rG+r+e++
  gi|24426512|emb|CAD55498.1| 348 ALQPVPPGVPGELYVRGPGLARGYLgRPSLTAGRFvacpfgpaggvmYRTGDLVRhradgdlEYLGRTDtQVKLRGMRVEPA 429
                                  56779*******************95589*****9999999999999*******966666667****9989*********** PP

                            o 150 eieaa 154
                                  eiea+
  gi|24426512|emb|CAD55498.1| 430 EIEAV 434
                                  ***85 PP

>> gi|15029321|gb|AAK81826.1|  peptide synthetase [Streptomyces lavendulae](1951 2445)
   #    score  bias  c-Evalue  i-Evalue hmmfrom  hmm to    alifrom  ali to    envfrom  env to     acc
 ---   ------ ----- --------- --------- ------- -------    ------- -------    ------- -------    ----
   1 !   36.1   0.1   3.1e-11     2e-09      14      58 ..      70     114 ..      45     121 .. 0.80
   2 !   27.7   0.3   1.2e-08     8e-07      20      75 ..     112     165 ..     110     176 .. 0.76
   3 !   54.4   0.2   7.1e-17   4.6e-15      92     155 .]     330     413 ..     325     413 .. 0.82

  Alignments for each domain:
  == domain 1    score: 36.1 bits;  conditional E-value: 3.1e-11
                           o  14 nrlarvavllerslelvvailavlkagaayvpidpeypaerayvi 58 
                                  r  rvav lers++l++a+l+v+kagaayvp+d +ypaer  ++
  gi|15029321|gb|AAK81826.1|  70 GRGDRVAVRLERSIDLIAALLGVWKAGAAYVPVDGAYPAERVAFV 114
                                 35568************************************7665 PP

  == domain 2    score: 27.7 bits;  conditional E-value: 1.2e-08
                           o  20 avllerslelvvailavlkagaayvpidpeypaerayviytsGstGkpKgvvvehf 75 
                                 a +le s   +v+i av+k g+    + + +  + ayv+ytsGstG+pKgv+v h 
  gi|15029321|gb|AAK81826.1| 112 AFVLEDSSP-AVTIDAVVKGGGEAPSVAV-TEGDLAYVMYTSGSTGTPKGVAVPHG 165
                                 555555544.4678899999888766655.56789******************995 PP

  == domain 3    score: 54.4 bits;  conditional E-value: 7.1e-17
                           o  92 vvpvgvvGelliageglargYlnpe.ltaerF...........YrtGDlar.......eflgRad.qvkirGerielgeieaa 154
                                  vp+gv+Gel+iag+glargYl+ + l+aerF           YrtGDlar        f+gRad qvkirG+r+elge+eaa
  gi|15029321|gb|AAK81826.1| 330 PVPPGVAGELYIAGAGLARGYLKRAgLSAERFvacpfadgermYRTGDLARwtddgelAFAGRADaQVKIRGFRVELGEVEAA 412
                                 58********************865366666555555555555*******9666665569****989**************98 PP

                           o 155 l 155
                                 l
  gi|15029321|gb|AAK81826.1| 413 L 413
                                 7 PP

>> gi|15029320|gb|AAK81825.1|  peptide synthetase [Streptomyces lavendulae](444 941)
   #    score  bias  c-Evalue  i-Evalue hmmfrom  hmm to    alifrom  ali to    envfrom  env to     acc
 ---   ------ ----- --------- --------- ------- -------    ------- -------    ------- -------    ----
   1 !   37.1   0.1   1.5e-11   9.7e-10       4      58 ..      49     115 ..      46     120 .. 0.78
   2 !   24.9   0.0   8.9e-08   5.8e-06      53      77 ..     146     170 ..     130     178 .. 0.87
   3 !   54.1   0.4   8.8e-17   5.8e-15      93     155 .]     334     416 ..     328     416 .. 0.81

  Alignments for each domain:
  == domain 1    score: 37.1 bits;  conditional E-value: 1.5e-11
                           o   4 iayaeLderanrla............rvavllerslelvvailavlkagaayvpidpeypaerayvi 58 
                                 ++y eLd+++nr+a            rvav lers++l++a+l+v+kagaayvp+d +ypaer  ++
  gi|15029320|gb|AAK81825.1|  49 VSYGELDADSNRMAaylqgrgvgrgdRVAVRLERSIDLIAALLGVWKAGAAYVPVDSAYPAERVAFM 115
                                 5666777777766644444444444479***********************************7655 PP

  == domain 2    score: 24.9 bits;  conditional E-value: 8.9e-08
                           o  53 erayviytsGstGkpKgvvvehfdl 77 
                                 + ayv+ytsGstG+pKgv+v h  +
  gi|15029320|gb|AAK81825.1| 146 DIAYVMYTSGSTGTPKGVAVPHASV 170
                                 569*****************99665 PP

  == domain 3    score: 54.1 bits;  conditional E-value: 8.8e-17
                           o  93 vpvgvvGelliageglargYlnpe.ltaerF...........YrtGDlar.......eflgRad.qvkirGerielgeieaal 155
                                 vp+gv+Gel++ag+glargYl  + l+aerF           YrtGDl+r        f+gRad qvkirG+r+elge+eaal
  gi|15029320|gb|AAK81825.1| 334 VPPGVTGELYVAGAGLARGYLGRAgLSAERFvaspfadgermYRTGDLVRwttgvelVFVGRADaQVKIRGFRVELGEVEAAL 416
                                 89******************9754256655555555555555*******96666555699***989**************987 PP

>> gi|7522107|pir||T30289  pristinamycin I synthase 3 - Streptomyces pristinaespiralis(2926 3434)
   #    score  bias  c-Evalue  i-Evalue hmmfrom  hmm to    alifrom  ali to    envfrom  env to     acc
 ---   ------ ----- --------- --------- ------- -------    ------- -------    ------- -------    ----
   1 !   35.5   0.2   4.6e-11     3e-09       3      57 ..      49     115 ..      47     119 .. 0.85
   2 !   22.7   0.0     4e-07   2.6e-05      49      74 ..     150     175 ..     146     181 .. 0.88
   3 !   52.6   0.1   2.6e-16   1.7e-14      90     155 .]     346     433 ..     341     433 .. 0.86

  Alignments for each domain:
  == domain 1    score: 35.5 bits;  conditional E-value: 4.6e-11
                       o   3 aiayaeLderanrlar............vavllerslelvvailavlkagaayvpidpeypaerayv 57 
                             +  yaeL++ranrlar            va+ ++rsl+l va+lavlk+gaay+p+d++ypaer  +
  gi|7522107|pir||T30289  49 RLTYAELHARANRLARhlitlgagpeqiVALRMPRSLDLYVALLAVLKTGAAYLPVDISYPAERIAF 115
                             568999999999999766666666666688999******************************9655 PP

  == domain 2    score: 22.7 bits;  conditional E-value: 4e-07
                       o  49 eypaerayviytsGstGkpKgvvveh 74 
                               p++ ayvi+tsGstG+pK+vv+ h
  gi|7522107|pir||T30289 150 LRPEHPAYVIHTSGSTGTPKAVVMPH 175
                             568899*****************999 PP

  == domain 3    score: 52.6 bits;  conditional E-value: 2.6e-16
                       o  90 vyvvpvgvvGelliageglargYln.peltaerF.............YrtGDlar.......eflgRad.qvkirGerielgeieaa 154
                             ++ vp+gv+Gel++ag+g+argYl+ p++taerF             YrtGDl r       ef+gRad qvkirG+r+e+ge+eaa
  gi|7522107|pir||T30289 346 LRPVPPGVTGELYLAGAGVARGYLHrPRTTAERFvadpyaprpgarmYRTGDLGRwntrgelEFAGRADhQVKIRGFRVEPGEVEAA 432
                             5679*******************973677888877777777777777******9877777778****9989**************98 PP

                       o 155 l 155
                             l
  gi|7522107|pir||T30289 433 L 433
                             7 PP

>> gi|15029321|gb|AAK81826.1|  peptide synthetase [Streptomyces lavendulae](436 950)
   #    score  bias  c-Evalue  i-Evalue hmmfrom  hmm to    alifrom  ali to    envfrom  env to     acc
 ---   ------ ----- --------- --------- ------- -------    ------- -------    ------- -------    ----
   1 !   38.0   0.0   7.9e-12   5.2e-10      17      60 ..      73     116 ..      46     125 .. 0.88
   2 !   23.4   0.0   2.6e-07   1.7e-05      54      75 ..     164     185 ..     156     194 .. 0.88
   3 !   52.7   0.3   2.4e-16   1.6e-14      92     155 .]     350     433 ..     345     433 .. 0.79

  Alignments for each domain:
  == domain 1    score: 38.0 bits;  conditional E-value: 7.9e-12
                           o  17 arvavllerslelvvailavlkagaayvpidpeypaerayviyt 60 
                                  rvav+lers++l++++lav+kagaayvp+d++ypaer  +++t
  gi|15029321|gb|AAK81826.1|  73 DRVAVVLERSADLLITLLAVWKAGAAYVPVDTAYPAERIAFLLT 116
                                 58************************************998887 PP

  == domain 2    score: 23.4 bits;  conditional E-value: 2.6e-07
                           o  54 rayviytsGstGkpKgvvvehf 75 
                                  ayv+ytsGstG pKgv+v h 
  gi|15029321|gb|AAK81826.1| 164 IAYVMYTSGSTGVPKGVAVPHG 185
                                 69*****************995 PP

  == domain 3    score: 52.7 bits;  conditional E-value: 2.4e-16
                           o  92 vvpvgvvGelliageglargYlnpe.ltaerF...........YrtGDlar.......eflgRad.qvkirGerielgeieaa 154
                                  v++gv+Gel+iag+glargYl+ + l++erF           YrtGDl+r        f+gRad qvk+rG+r+elge+eaa
  gi|15029321|gb|AAK81826.1| 350 PVAPGVTGELYIAGAGLARGYLKRAgLSSERFvacpfadgermYRTGDLVRwtsdgelVFVGRADaQVKVRGFRVELGEVEAA 432
                                 5789******************865345544444444444444*******9666665569****989**************98 PP

                           o 155 l 155
                                 l
  gi|15029321|gb|AAK81826.1| 433 L 433
                                 7 PP

>> gi|21221665|ref|NP_627444.1|  CDA peptide synthetase II [Streptomyces coelicolor A3(2)](1478 1988)
   #    score  bias  c-Evalue  i-Evalue hmmfrom  hmm to    alifrom  ali to    envfrom  env to     acc
 ---   ------ ----- --------- --------- ------- -------    ------- -------    ------- -------    ----
   1 !   41.3   0.3   7.7e-13     5e-11       4      59 ..      48     115 ..      45     139 .. 0.86
   2 !   22.8   0.0   3.7e-07   2.4e-05      51      74 ..     152     175 ..     146     188 .. 0.81
   3 !   47.7   0.1   8.1e-15   5.3e-13      90     155 .]     334     420 ..     329     420 .. 0.84

  Alignments for each domain:
  == domain 1    score: 41.3 bits;  conditional E-value: 7.7e-13
                             o   4 iayaeLderanrlar............vavllerslelvvailavlkagaayvpidpeypaerayviy 59 
                                    +yaeL++ranrlar            vav+l+rs+elvv++lavlk+gaay+pidp+ypa+r   ++
  gi|21221665|ref|NP_627444.1|  48 LSYAELNARANRLARhlvargaapgrfVAVALPRSAELVVTLLAVLKSGAAYLPIDPHYPADRVEYML 115
                                   689*********99766666667777799**********************************75544 PP

  == domain 2    score: 22.8 bits;  conditional E-value: 3.7e-07
                             o  51 paerayviytsGstGkpKgvvveh 74 
                                    a+ ay iytsGstG+pKgvvv +
  gi|21221665|ref|NP_627444.1| 152 GAHPAYTIYTSGSTGRPKGVVVPR 175
                                   56789***************9864 PP

  == domain 3    score: 47.7 bits;  conditional E-value: 8.1e-15
                             o  90 vyvvpvgvvGelliageglargY.lnpeltaerF............YrtGDlar.......eflgRad.qvkirGerielg 149
                                   ++ vpvgv Gel++age+la+gY l+p+lt+erF            YrtGDl+        ++l+R+d qvk+rG+rielg
  gi|21221665|ref|NP_627444.1| 334 LRPVPVGVPGELYLAGEQLAQGYhLRPALTSERFtadpygpagtrmYRTGDLVCrrrdgalRYLSRVDqQVKLRGFRIELG 414
                                   5679*******************56899**9998888888888888*****985233333369***9946*********** PP

                             o 150 eieaal 155
                                   eiea+l
  gi|21221665|ref|NP_627444.1| 415 EIEAEL 420
                                   ***986 PP

>> gi|15029319|gb|AAK81824.1|  peptide synthetase [Streptomyces lavendulae](1023 1528)
   #    score  bias  c-Evalue  i-Evalue hmmfrom  hmm to    alifrom  ali to    envfrom  env to     acc
 ---   ------ ----- --------- --------- ------- -------    ------- -------    ------- -------    ----
   1 !   32.8   0.0   3.1e-10     2e-08      17      59 ..      72     114 ..      44     122 .. 0.81
   2 !   17.9   0.0   1.3e-05   0.00082      53      73 ..     165     185 ..     157     209 .. 0.89
   3 ?    3.5   0.0      0.33        21      80     107 ..     303     332 ..     279     341 .. 0.83
   4 !   58.3   0.2   4.6e-18     3e-16      92     155 .]     346     429 ..     342     429 .. 0.86

  Alignments for each domain:
  == domain 1    score: 32.8 bits;  conditional E-value: 3.1e-10
                           o  17 arvavllerslelvvailavlkagaayvpidpeypaerayviy 59 
                                 +rvavl++rs+el++a+l++  ag+ayvp+dp++pa+r  +++
  gi|15029319|gb|AAK81824.1|  72 TRVAVLAPRSVELITALLGIALAGGAYVPVDPDHPADRIAFVL 114
                                 47************************************76654 PP

  == domain 2    score: 17.9 bits;  conditional E-value: 1.3e-05
                           o  53 erayviytsGstGkpKgvvve 73 
                                 + ayvi+tsGstG+pKg +v+
  gi|15029319|gb|AAK81824.1| 165 HIAYVIHTSGSTGTPKGAAVT 185
                                 569**************9987 PP

  == domain 3    score: 3.5 bits;  conditional E-value: 0.33
                           o  80 leyGptEntevyvv..pvgvvGelliageg 107
                                  eyG+tE t v +v  p   +G l+i+g  
  gi|15029319|gb|AAK81824.1| 303 NEYGVTEATVVSTVtaPLDDAGPLTIGGPI 332
                                 69******9886552378999****99975 PP

  == domain 4    score: 58.3 bits;  conditional E-value: 4.6e-18
                           o  92 vvpvgvvGelliageglargYln.peltaerF...........YrtGDlare.......flgRad.qvkirGerielgeieaa 154
                                  vp+gv+Gel+++g+g+argYln p+lta+rF           YrtGDl+r+       f+gRad qvk+rG+rielge+eaa
  gi|15029319|gb|AAK81824.1| 346 PVPPGVTGELYVTGTGVARGYLNrPTLTAHRFiadprtrggrmYRTGDLVRHthggelvFVGRADeQVKLRGHRIELGEVEAA 428
                                 58*******************9857899999888888888888*******964444444899*9879**************98 PP

                           o 155 l 155
                                 l
  gi|15029319|gb|AAK81824.1| 429 L 429
                                 7 PP

>> gi|21221665|ref|NP_627444.1|  CDA peptide synthetase II [Streptomyces coelicolor A3(2)](2541 3071)
   #    score  bias  c-Evalue  i-Evalue hmmfrom  hmm to    alifrom  ali to    envfrom  env to     acc
 ---   ------ ----- --------- --------- ------- -------    ------- -------    ------- -------    ----
   1 !   33.0   0.1   2.7e-10   1.8e-08       4      56 ..      48     112 ..      45     117 .. 0.85
   2 !   28.5   0.0   6.6e-09   4.3e-07      49      77 ..     169     197 ..     165     206 .. 0.87
   3 !   48.9   0.5   3.4e-15   2.2e-13      93     155 .]     363     446 ..     358     446 .. 0.79

  Alignments for each domain:
  == domain 1    score: 33.0 bits;  conditional E-value: 2.7e-10
                             o   4 iayaeLderanrlar............vavllerslelvvailavlkagaayvpidpeypaeray 56 
                                     yaeL++ranrla+            va+ l+ s+e+ va+lavlk+gaay+p+dp  p+er  
  gi|21221665|ref|NP_627444.1|  48 LTYAELNSRANRLAHllaesgagpeqvVAISLPPSVEMGVAVLAVLKTGAAYLPVDPGSPRERIA 112
                                   6799*******999755555556666689*********************************975 PP

  == domain 2    score: 28.5 bits;  conditional E-value: 6.6e-09
                             o  49 eypaerayviytsGstGkpKgvvvehfdl 77 
                                     p + ay+iytsGstG+pKgv+veh ++
  gi|21221665|ref|NP_627444.1| 169 LSPWNAAYIIYTSGSTGRPKGVLVEHQPV 197
                                   568889********************765 PP

  == domain 3    score: 48.9 bits;  conditional E-value: 3.4e-15
                             o  93 vpvgvvGelliageglargYln.peltaerF............YrtGDlar.......eflgRa.dqvkirGerielgeie 152
                                   vp+gv Gel+++g +largYln p ++a+rF            YrtGD++r       ef++R+ dqvkirG+r+elge+e
  gi|21221665|ref|NP_627444.1| 363 VPAGVPGELYVSGVQLARGYLNrPGQSASRFvanpfegpgermYRTGDIVRwnrrgdlEFISRVdDQVKIRGFRVELGEVE 443
                                   89*******************8344555544444444444444*******877777778****736*************** PP

                             o 153 aal 155
                                   +al
  gi|21221665|ref|NP_627444.1| 444 SAL 446
                                   987 PP

>> gi|15029319|gb|AAK81824.1|  peptide synthetase [Streptomyces lavendulae](1 483)
   #    score  bias  c-Evalue  i-Evalue hmmfrom  hmm to    alifrom  ali to    envfrom  env to     acc
 ---   ------ ----- --------- --------- ------- -------    ------- -------    ------- -------    ----
   1 !   34.0   0.0   1.3e-10   8.7e-09      11      59 ..      55     103 ..      33     124 .. 0.80
   2 !   24.7   0.2     1e-07   6.6e-06      53      75 ..     131     153 ..     102     164 .. 0.84
   3 !   54.1   0.2   8.8e-17   5.8e-15      89     155 .]     315     401 ..     312     401 .. 0.81

  Alignments for each domain:
  == domain 1    score: 34.0 bits;  conditional E-value: 1.3e-10
                           o  11 eranrlarvavllerslelvvailavlkagaayvpidpeypaerayviy 59 
                                 ++  r  rvav lers++l+ ++l+v+kagaayvp+d +ypaer  +++
  gi|15029319|gb|AAK81824.1|  55 REVGRGDRVAVRLERSADLIGVLLGVWKAGAAYVPVDGAYPAERVAFVL 103
                                 44445568************************************76665 PP

  == domain 2    score: 24.7 bits;  conditional E-value: 1e-07
                           o  53 erayviytsGstGkpKgvvvehf 75 
                                 + ayv+ytsGstG+pKgv+v h 
  gi|15029319|gb|AAK81824.1| 131 DLAYVMYTSGSTGTPKGVAVPHG 153
                                 679*****************995 PP

  == domain 3    score: 54.1 bits;  conditional E-value: 8.8e-17
                           o  89 evyvvpvgvvGelliageglargYlnpe.ltaerF...........YrtGDlar.......eflgRad.qvkirGerielgei 151
                                 +++ v++gv+Gel+iag+glargYl+ + l+aerF           YrtGDlar        f+gRad qvkirG+r+elge+
  gi|15029319|gb|AAK81824.1| 315 SLRRVAPGVTGELYIAGAGLARGYLKRAgLSAERFvacpfadgermYRTGDLARwtddgelAFAGRADaQVKIRGFRVELGEV 397
                                 567899*******************865366666555555555555*******9666665569****989************* PP

                           o 152 eaal 155
                                 eaal
  gi|15029319|gb|AAK81824.1| 398 EAAL 401
                                 *987 PP

>> gi|6449056|gb|AAF08796.1|AF184956_3  MycB [Bacillus subtilis](3262 3793)
   #    score  bias  c-Evalue  i-Evalue hmmfrom  hmm to    alifrom  ali to    envfrom  env to     acc
 ---   ------ ----- --------- --------- ------- -------    ------- -------    ------- -------    ----
   1 !   39.6   0.0   2.6e-12   1.7e-10       3      58 ..      48     115 ..      46     122 .. 0.82
   2 !   17.3   0.0   1.9e-05    0.0012      52      70 ..     163     181 ..     143     198 .. 0.84
   3 !   50.2   0.0   1.4e-15   8.8e-14      89     154 ..     365     450 ..     362     451 .. 0.88

  Alignments for each domain:
  == domain 1    score: 39.6 bits;  conditional E-value: 2.6e-12
                                    o   3 aiayaeLderanrlar............vavllerslelvvailavlkagaayvpidpeypaerayvi 58 
                                          +  y eL++ran+la+            v++++ersle++++i+++lkag+ay+pidp+ p er   i
  gi|6449056|gb|AAF08796.1|AF184956_3  48 SLTYGELNKRANQLAQalrvegvqagqlVGIMAERSLEMIIGIFGILKAGGAYLPIDPDSPVERIHYI 115
                                          568999999999999655555555555579*********************************97544 PP

  == domain 2    score: 17.3 bits;  conditional E-value: 1.9e-05
                                    o  52 aerayviytsGstGkpKgv 70 
                                          ++ ay+iytsG+tG+pKg 
  gi|6449056|gb|AAF08796.1|AF184956_3 163 DQLAYCIYTSGTTGTPKGT 181
                                          5679**********99986 PP

  == domain 3    score: 50.2 bits;  conditional E-value: 1.4e-15
                                    o  89 evyvvpvgvvGelliageglargYln.peltaerF...........YrtGDlar.......eflgRad.qvkir 142
                                          +   +pvgv+Gel+iag+g+ rgYln pelt+++F           YrtGDlar       ef+ R+d qvki 
  gi|6449056|gb|AAF08796.1|AF184956_3 365 QQKLQPVGVQGELYIAGDGVGRGYLNlPELTNKKFvndpfvpsgrmYRTGDLARllpdgniEFIERVDhQVKIH 438
                                          56789********************978999998888888888888*******9777777789***9879**** PP

                                    o 143 Gerielgeieaa 154
                                          G+rielgeie+ 
  gi|6449056|gb|AAF08796.1|AF184956_3 439 GFRIELGEIESI 450
                                          **********86 PP

>> gi|440169|emb|CAA82227.1|  cyclosporine synthetase [Tolypocladium inflatum](12646 13158)
   #    score  bias  c-Evalue  i-Evalue hmmfrom  hmm to    alifrom  ali to    envfrom  env to     acc
 ---   ------ ----- --------- --------- ------- -------    ------- -------    ------- -------    ----
   1 !   29.5   0.1   3.4e-09   2.2e-07       5      59 ..      51     117 ..      47     119 .. 0.77
   2 !   29.0   0.0   4.6e-09     3e-07      37      75 ..     153     191 ..     134     198 .. 0.82
   3 !   54.8   0.3   5.3e-17   3.4e-15      90     155 .]     354     440 ..     346     440 .. 0.90

  Alignments for each domain:
  == domain 1    score: 29.5 bits;  conditional E-value: 3.4e-09
                          o   5 ayaeLderanrlar............vavllerslelvvailavlkagaayvpidpeypaerayviy 59 
                                 yaeLd++++++a+            v+vl++rs e++va++++lka+ ay+p+d ++p++r   i+
  gi|440169|emb|CAA82227.1|  51 TYAELDQQSDHVAAwlskqklpaesiVVVLAPRSSETIVACIGILKANLAYLPMDSNVPEARRQAIL 117
                                67777777777664333344444444999*******************************9987765 PP

  == domain 2    score: 29.0 bits;  conditional E-value: 4.6e-09
                          o  37 lkagaayvpidpeypaerayviytsGstGkpKgvvvehf 75 
                                 k++  y p      ++ ayvi+tsGstG+pKgv+veh 
  gi|440169|emb|CAA82227.1| 153 SKTDKSYSPGTRPSASSLAYVIFTSGSTGRPKGVMVEHR 191
                                566677777777778899*******************95 PP

  == domain 3    score: 54.8 bits;  conditional E-value: 5.3e-17
                          o  90 vyvvpvgvvGelliageglargYlnpeltaerF............YrtGDlar........eflgRad.qvkirGerielgeie 152
                                 + vp+gv+Gel++ag+glargY++p+l++ rF            YrtGD++r        ef+gR d q+kirG+rie++e+e
  gi|440169|emb|CAA82227.1| 354 QQLVPAGVMGELVVAGDGLARGYTDPSLNTGRFihitidgkqvqaYRTGDRVRyrprdyqiEFFGRLDqQIKIRGHRIEPAEVE 437
                                5789**************************999999999999999******986666666689***9946************** PP

                          o 153 aal 155
                                +al
  gi|440169|emb|CAA82227.1| 438 QAL 440
                                987 PP

>> gi|15029322|gb|AAK81827.1|  peptide synthetase [Streptomyces lavendulae](436 948)
   #    score  bias  c-Evalue  i-Evalue hmmfrom  hmm to    alifrom  ali to    envfrom  env to     acc
 ---   ------ ----- --------- --------- ------- -------    ------- -------    ------- -------    ----
   1 !   35.7   0.1   4.1e-11   2.7e-09       6      58 ..      50     114 ..      45     123 .. 0.78
   2 !   22.6   0.0   4.4e-07   2.9e-05      52      74 ..     162     184 ..     150     197 .. 0.86
   3 !   51.5   0.3   5.7e-16   3.7e-14      92     155 .]     349     432 ..     344     432 .. 0.85

  Alignments for each domain:
  == domain 1    score: 35.7 bits;  conditional E-value: 4.1e-11
                           o   6 yaeLderanrla............rvavllerslelvvailavlkagaayvpidpeypaerayvi 58 
                                 yaeLd++a+rla            rvavl+ers++l++a+la+++agaayvp+d++ paer  ++
  gi|15029322|gb|AAK81827.1|  50 YAELDADADRLAghlidrgvgrgdRVAVLMERSADLLTALLAIWRAGAAYVPVDVSNPAERITFL 114
                                 6666666666654444444444448************************************8765 PP

  == domain 2    score: 22.6 bits;  conditional E-value: 4.4e-07
                           o  52 aerayviytsGstGkpKgvvveh 74 
                                 ++ ayv+ytsGs+G+pKgv+v h
  gi|15029322|gb|AAK81827.1| 162 DDIAYVMYTSGSSGTPKGVAVPH 184
                                 677******************99 PP

  == domain 3    score: 51.5 bits;  conditional E-value: 5.7e-16
                           o  92 vvpvgvvGelliageglargYln.peltaerF...........YrtGDlar.......eflgRad.qvkirGerielgeieaa 154
                                  vp+gv Gel+iageg+a+gY    +ltaerF           YrtGDl+r        f+gRad qvkirG+r+e+ge+eaa
  gi|15029322|gb|AAK81827.1| 349 PVPAGVPGELYIAGEGVAHGYAGrAALTAERFvadpytdgrrmYRTGDLVRwtdegelVFVGRADaQVKIRGFRVEPGEVEAA 431
                                 589******************9625689988777777777777*******9666665569****989**************98 PP

                           o 155 l 155
                                 l
  gi|15029322|gb|AAK81827.1| 432 L 432
                                 7 PP

>> gi|167219|gb|AAA33023.1|  HC-toxin synthetase(4112 4649)
   #    score  bias  c-Evalue  i-Evalue hmmfrom  hmm to    alifrom  ali to    envfrom  env to     acc
 ---   ------ ----- --------- --------- ------- -------    ------- -------    ------- -------    ----
   1 !   32.0   0.0   5.7e-10   3.7e-08      17      63 ..      65     112 ..      40     132 .. 0.85
   2 !   29.8   0.0   2.7e-09   1.8e-07      50      78 ..     160     188 ..     153     196 .. 0.90
   3 !   20.6   0.0   1.8e-06   0.00012      89     122 ..     340     374 ..     327     377 .. 0.82
   4 !   25.6   0.0   5.1e-08   3.3e-06     109     154 ..     381     436 ..     373     437 .. 0.75

  Alignments for each domain:
  == domain 1    score: 32.0 bits;  conditional E-value: 5.7e-10
                         o  17 arvavllerslelvvailavlkagaayvpidpeypaerayviyt.sGs 63 
                               a v++l+e+s+ +vva+++++kag+++vp+dp+yp+er   i + +Gs
  gi|167219|gb|AAA33023.1|  65 APVCLLFEKSKWAVVAMIGIIKAGGCFVPLDPSYPHERLEHIISeTGS 112
                               789***********************************7554431444 PP

  == domain 2    score: 29.8 bits;  conditional E-value: 2.7e-09
                         o  50 ypaerayviytsGstGkpKgvvvehfdls 78 
                                p++ ay+++tsGstGkpKgvv+eh+ ++
  gi|167219|gb|AAA33023.1| 160 RPNQAAYILFTSGSTGKPKGVVMEHHSVC 188
                               58999********************9876 PP

  == domain 3    score: 20.6 bits;  conditional E-value: 1.8e-06
                         o  89 evyvvpvgvvGelliageglargYlnpe.ltaerF 122
                               e+   p g++Gel+i+g ++argYl+++ lt+++F
  gi|167219|gb|AAA33023.1| 340 ETELAPYGATGELYIQGPTVARGYLHDDvLTSKAF 374
                               56789********************9872455555 PP

  == domain 4    score: 25.6 bits;  conditional E-value: 5.1e-08
                         o 109 argYl.npeltaerFYrtGDla.......reflgRad..qvkirGerielgeieaa 154
                                 gY  n+++ ++r Y+tGDl+         ++ R+d  qvkirG+r+el+eie++
  gi|167219|gb|AAA33023.1| 381 LTGYKtNENQWSRRAYKTGDLVfwgpqsnLYYVRRKDssQVKIRGQRVELAEIEEV 436
                               57886155566889*******9444433236889988779**************87 PP

>> gi|440169|emb|CAA82227.1|  cyclosporine synthetase [Tolypocladium inflatum](478 1015)
   #    score  bias  c-Evalue  i-Evalue hmmfrom  hmm to    alifrom  ali to    envfrom  env to     acc
 ---   ------ ----- --------- --------- ------- -------    ------- -------    ------- -------    ----
   1 !   23.0   0.0   3.2e-07   2.1e-05       4      58 ..      35     101 ..      32     107 .. 0.80
   2 !   27.7   0.0   1.2e-08     8e-07      52      75 ..     156     179 ..     148     189 .. 0.86
   3 ?   -0.4   0.0       5.2   3.4e+02      80      93 ..     300     313 ..     296     337 .. 0.73
   4 !   54.6   0.1   6.3e-17   4.1e-15      90     155 .]     344     430 ..     333     430 .. 0.90

  Alignments for each domain:
  == domain 1    score: 23.0 bits;  conditional E-value: 3.2e-07
                          o   4 iayaeLderanrlar............vavllerslelvvailavlkagaayvpidpeypaerayvi 58 
                                 +y+eLd+++++la+            ++vl + s+e++v++l++lka  ay+p+d+++p +r   i
  gi|440169|emb|CAA82227.1|  35 LSYSELDHKSDQLAAwlrrrqlkpetlIGVLSPPSCETMVSFLGILKAHLAYLPLDINVPLARIESI 101
                                67888888888887544444555555589*******************************9997666 PP

  == domain 2    score: 27.7 bits;  conditional E-value: 1.2e-08
                          o  52 aerayviytsGstGkpKgvvvehf 75 
                                ++ ayvi+tsGstGkpKgv++eh 
  gi|440169|emb|CAA82227.1| 156 TDLAYVIFTSGSTGKPKGVMIEHR 179
                                5679******************95 PP

  == domain 3    score: -0.4 bits;  conditional E-value: 5.2
                          o  80 leyGptEntevyvv 93 
                                  yGptEn+ v ++
  gi|440169|emb|CAA82227.1| 300 NAYGPTENSVVSTI 313
                                68******988765 PP

  == domain 4    score: 54.6 bits;  conditional E-value: 6.3e-17
                          o  90 vyvvpvgvvGelliageglargYlnpeltaerF............YrtGDlar........eflgRad.qvkirGerielgeie 152
                                 + v++gv+Gel+++g+glargY++++l+++rF            YrtGD+ar        ef+gR+d qvkirG+rie++e+e
  gi|440169|emb|CAA82227.1| 344 QQLVSPGVMGELVVSGDGLARGYTDSALDKNRFvvvqidgesirgYRTGDRARyslkggqiEFFGRMDqQVKIRGHRIEPAEVE 427
                                56799****************************999999999999*******96666666679****945************** PP

                          o 153 aal 155
                                +al
  gi|440169|emb|CAA82227.1| 428 HAL 430
                                987 PP

>> gi|21221664|ref|NP_627443.1|  CDA peptide synthetase I [Streptomyces coelicolor A3(2)](6335 6875)
   #    score  bias  c-Evalue  i-Evalue hmmfrom  hmm to    alifrom  ali to    envfrom  env to     acc
 ---   ------ ----- --------- --------- ------- -------    ------- -------    ------- -------    ----
   1 !   26.9   0.1     2e-08   1.3e-06       4      55 ..      47     110 ..      44     120 .. 0.81
   2 !   26.8   0.0   2.2e-08   1.4e-06      51      74 ..     183     206 ..     177     213 .. 0.91
   3 ?   -0.2   0.0       4.6     3e+02      59      93 ..     301     339 ..     270     369 .. 0.62
   4 !   52.5   0.1   2.8e-16   1.8e-14      92     155 .]     372     456 ..     366     456 .. 0.85

  Alignments for each domain:
  == domain 1    score: 26.9 bits;  conditional E-value: 2e-08
                             o   4 iayaeLderanrlar............vavllerslelvvailavlkagaayvpidpeypaera 55 
                                   ++yaeLd r+nrlar            v++l+ers + vva+la+ kag+ayvp++ +yp +r 
  gi|21221664|ref|NP_627443.1|  47 VSYAELDLRTNRLARllrqqgvrpgtpVVMLMERSPAHVVATLAIAKAGGAYVPLHDTYPLDRM 110
                                   6788888888888865555555555557899*****************************9986 PP

  == domain 2    score: 26.8 bits;  conditional E-value: 2.2e-08
                             o  51 paerayviytsGstGkpKgvvveh 74 
                                   p++ ayv+ytsGstG pKgv+v+h
  gi|21221664|ref|NP_627443.1| 183 PQDLAYVMYTSGSTGVPKGVAVTH 206
                                   8999*******************9 PP

  == domain 3    score: -0.2 bits;  conditional E-value: 4.6
                             o  59 ytsGstGkpKgv..vvehfdlsvle..yGptEntevyvv 93 
                                   +t+G   +p +v  v+ h++  vl   yGptE+t ++++
  gi|21221664|ref|NP_627443.1| 301 LTGGDVVSPAAVarVLAHHPRIVLRhlYGPTETTLCVTQ 339
                                   566666666655223455555544323999998866543 PP

  == domain 4    score: 52.5 bits;  conditional E-value: 2.8e-16
                             o  92 vvpvgvvGelliageglargYln.peltaerF............YrtGDlar.......eflgRa.dqvkirGerielgei 151
                                    vp+gv Gel+i+g+glargYl+ p+lt erF            YrtGDl+r       e+l+Ra dqvkirG+r+elgei
  gi|21221664|ref|NP_627443.1| 372 PVPAGVPGELFISGSGLARGYLDrPDLTCERFvadpyggsgermYRTGDLVRynaagelEYLARAdDQVKIRGFRVELGEI 452
                                   589******************96479999887777777777777*******9666666679999846************** PP

                             o 152 eaal 155
                                   ea+l
  gi|21221664|ref|NP_627443.1| 453 EAVL 456
                                   *987 PP

>> gi|440169|emb|CAA82227.1|  cyclosporine synthetase [Tolypocladium inflatum](11553 12113)
   #    score  bias  c-Evalue  i-Evalue hmmfrom  hmm to    alifrom  ali to    envfrom  env to     acc
 ---   ------ ----- --------- --------- ------- -------    ------- -------    ------- -------    ----
   1 !   30.2   0.0     2e-09   1.3e-07       3      61 ..      62     132 ..      60     135 .. 0.84
   2 !   26.4   0.0   3.1e-08     2e-06      52      74 ..     182     204 ..     152     211 .. 0.89
   3 ?   -1.0   0.0       8.3   5.4e+02      80      91 ..     326     337 ..     322     347 .. 0.77
   4 !   51.0   0.8   7.9e-16   5.2e-14      89     155 .]     369     456 ..     357     456 .. 0.88

  Alignments for each domain:
  == domain 1    score: 30.2 bits;  conditional E-value: 2e-09
                          o   3 aiayaeLderanrlar............vavllerslelvvailavlkagaayvpidpeypaerayviyts 61 
                                +  y+eLder+++la+            v+vl++rs+e+++a+l+++ka+ ay+p+d+++pa r   i++s
  gi|440169|emb|CAA82227.1|  62 QLTYTELDERSSQLATwlrrqvtvpeelVGVLAPRSCETIIAFLGIIKANLAYLPLDVNAPAGRIETILSS 132
                                5679999999999985555555555555899*********************************9998877 PP

  == domain 2    score: 26.4 bits;  conditional E-value: 3.1e-08
                          o  52 aerayviytsGstGkpKgvvveh 74 
                                ++ ayv++tsGstG pKgv+veh
  gi|440169|emb|CAA82227.1| 182 QSLAYVMFTSGSTGVPKGVMVEH 204
                                5679******************9 PP

  == domain 3    score: -1.0 bits;  conditional E-value: 8.3
                          o  80 leyGptEntevy 91 
                                  yGptEnt + 
  gi|440169|emb|CAA82227.1| 326 NAYGPTENTVLS 337
                                68******9765 PP

  == domain 4    score: 51.0 bits;  conditional E-value: 7.9e-16
                          o  89 evyvvpvgvvGelliageglargYlnpeltaerF............YrtGDlar........eflgRad.qvkirGerielgei 151
                                + + v++gv+Gel+++g+glargY++++l  +rF            YrtGD++r        ef+gR+d q+kirG+rie++e+
  gi|440169|emb|CAA82227.1| 369 NQQLVSAGVIGELVVTGDGLARGYTDSKLRVDRFiyitldgnrvraYRTGDRVRhrpkdgqiEFFGRMDqQIKIRGHRIEPAEV 452
                                567899***********************99999888888888888*******9666666667*****945************* PP

                          o 152 eaal 155
                                e+al
  gi|440169|emb|CAA82227.1| 453 EQAL 456
                                *987 PP

>> gi|24426512|emb|CAD55498.1|  CDA peptide synthetase III [Streptomyces coelicolor A3(2)](441 969)
   #    score  bias  c-Evalue  i-Evalue hmmfrom  hmm to    alifrom  ali to    envfrom  env to     acc
 ---   ------ ----- --------- --------- ------- -------    ------- -------    ------- -------    ----
   1 !   36.3   0.1   2.7e-11   1.7e-09       3      55 ..      47     111 ..      45     116 .. 0.83
   2 !   29.1   0.0   4.5e-09   2.9e-07      50      78 ..     172     200 ..     158     204 .. 0.85
   3 !   41.0   0.2   9.7e-13   6.3e-11      91     154 ..     362     446 ..     356     447 .. 0.83

  Alignments for each domain:
  == domain 1    score: 36.3 bits;  conditional E-value: 2.7e-11
                            o   3 aiayaeLderanrlar............vavllerslelvvailavlkagaayvpidpeypaera 55 
                                  +  yaeLd+ anrlar            vav++ r +elvv++lavlkag+ayvp+dpeyp +r 
  gi|24426512|emb|CAD55498.1|  47 RLTYAELDAAANRLARrlvelgvgperhVAVAVGRRTELVVGMLAVLKAGGAYVPVDPEYPPDRI 111
                                  568999999999998544444444444499********************************996 PP

  == domain 2    score: 29.1 bits;  conditional E-value: 4.5e-09
                            o  50 ypaerayviytsGstGkpKgvvvehfdls 78 
                                   p + ayviytsG+tG+pKgvvveh  ls
  gi|24426512|emb|CAD55498.1| 172 LPGHPAYVIYTSGTTGRPKGVVVEHRALS 200
                                  57788********************7666 PP

  == domain 3    score: 41.0 bits;  conditional E-value: 9.7e-13
                            o  91 yvvpvgvvGelliageglargYlnp.eltaerF............YrtGDlar.......eflgRad.qvkirGerielgei 151
                                  + v++g  Ge+++ag +largYl    ltaerF            YrtGD+a+        f+gRad qvk+rG+rielgei
  gi|24426512|emb|CAD55498.1| 362 RPVAPGLDGEVYLAGVQLARGYLGRgGLTAERFtadpfgapgsrmYRTGDVAHwneagelVFAGRADrQVKLRGYRIELGEI 443
                                  66899*****************97526888887777778888888******975555544699***989************* PP

                            o 152 eaa 154
                                  eaa
  gi|24426512|emb|CAD55498.1| 444 EAA 446
                                  *87 PP

>> gi|440169|emb|CAA82227.1|  cyclosporine synthetase [Tolypocladium inflatum](14154 14683)
   #    score  bias  c-Evalue  i-Evalue hmmfrom  hmm to    alifrom  ali to    envfrom  env to     acc
 ---   ------ ----- --------- --------- ------- -------    ------- -------    ------- -------    ----
   1 !   31.2   0.2   9.6e-10   6.2e-08      17      61 ..      65     109 ..      38     114 .. 0.84
   2 !   28.4   0.0     7e-09   4.6e-07      51      75 ..     159     183 ..     117     189 .. 0.81
   3 !   51.2   1.0   7.1e-16   4.6e-14      90     155 .]     348     434 ..     335     434 .. 0.88

  Alignments for each domain:
  == domain 1    score: 31.2 bits;  conditional E-value: 9.6e-10
                          o  17 arvavllerslelvvailavlkagaayvpidpeypaerayviyts 61 
                                + vavl++rs+e+++a+la+lka+ ay+p+d+++p++r   i +s
  gi|440169|emb|CAA82227.1|  65 TMVAVLAPRSCETIIAFLAILKANLAYMPLDVNTPSARMEAIISS 109
                                469***********************************9888766 PP

  == domain 2    score: 28.4 bits;  conditional E-value: 7e-09
                          o  51 paerayviytsGstGkpKgvvvehf 75 
                                 ++ ayvi+tsGstGkpKgv+veh 
  gi|440169|emb|CAA82227.1| 159 ATSLAYVIFTSGSTGKPKGVMVEHR 183
                                45679******************95 PP

  == domain 3    score: 51.2 bits;  conditional E-value: 7.1e-16
                          o  90 vyvvpvgvvGelliageglargYlnpeltaerF............YrtGDlar........eflgRadq.vkirGerielgeie 152
                                 +  p+gv+Gel+++geg+argY++ +l+++rF            YrtGD++r        ef+gR dq  kirG+r+elge+e
  gi|440169|emb|CAA82227.1| 348 QQLLPPGVMGELVVTGEGVARGYTDASLDTDRFvtvtidgqrqraYRTGDRVRyrpkgfqiEFFGRLDQqAKIRGHRVELGEVE 431
                                5678************************99988888888888888*******8767777678****99548************* PP

                          o 153 aal 155
                                +al
  gi|440169|emb|CAA82227.1| 432 HAL 434
                                987 PP

>> gi|440169|emb|CAA82227.1|  cyclosporine synthetase [Tolypocladium inflatum](8585 9093)
   #    score  bias  c-Evalue  i-Evalue hmmfrom  hmm to    alifrom  ali to    envfrom  env to     acc
 ---   ------ ----- --------- --------- ------- -------    ------- -------    ------- -------    ----
   1 !   28.7   0.0   5.9e-09   3.8e-07       6      60 ..      50     116 ..      45     129 .. 0.78
   2 !   25.9   0.0   4.2e-08   2.7e-06      52      74 ..     168     190 ..     153     196 .. 0.87
   3 ?    0.5   0.0       2.8   1.8e+02      76     105 ..     308     337 ..     305     350 .. 0.70
   4 !   52.0   0.4     4e-16   2.6e-14      91     155 .]     357     443 ..     343     443 .. 0.90

  Alignments for each domain:
  == domain 1    score: 28.7 bits;  conditional E-value: 5.9e-09
                          o   6 yaeLderanrlar............vavllerslelvvailavlkagaayvpidpeypaerayviyt 60 
                                ya+Ld ++n+la+            vav+++rs+ ++va+l+vlka+ ay+p+d+++pa+r   i++
  gi|440169|emb|CAA82227.1|  50 YADLDGQSNKLAHwlcqrnmapetlVAVFAPRSCLTIVAFLGVLKANLAYLPLDVNAPAARIEAILS 116
                                666666666666444444444444499**********************************887765 PP

  == domain 2    score: 25.9 bits;  conditional E-value: 4.2e-08
                          o  52 aerayviytsGstGkpKgvvveh 74 
                                ++ ayv++tsGstGkpKgv+++h
  gi|440169|emb|CAA82227.1| 168 TSLAYVMFTSGSTGKPKGVMIDH 190
                                5679*****************99 PP

  == domain 3    score: 0.5 bits;  conditional E-value: 2.8
                          o  76 dlsvleyGptEntevyvvpvgvvGelliag 105
                                d+++  yGptEn    ++ +  v e +++g
  gi|440169|emb|CAA82227.1| 308 DAVYNAYGPTENGMQSTMYKVDVNEPFVNG 337
                                788899*****9766665555555555555 PP

  == domain 4    score: 52.0 bits;  conditional E-value: 4e-16
                          o  91 yvvpvgvvGelliageglargYlnpeltaerF.............YrtGDlar........eflgRad.qvkirGerielgeie 152
                                + v++gv+Ge++++g+glargY++++l+++rF             YrtGD++r        ef+gR+d qvkirG+rie++e+e
  gi|440169|emb|CAA82227.1| 357 QLVSPGVMGEIVVTGDGLARGYTDSALDEDRFvhvtidgeenikaYRTGDRVRyrpkdfeiEFFGRMDqQVKIRGHRIEPAEVE 440
                                57899*************************999999999999999*******87677676689****945************** PP

                          o 153 aal 155
                                +al
  gi|440169|emb|CAA82227.1| 441 HAL 443
                                987 PP

>> gi|167219|gb|AAA33023.1|  HC-toxin synthetase(2948 3520)
   #    score  bias  c-Evalue  i-Evalue hmmfrom  hmm to    alifrom  ali to    envfrom  env to     acc
 ---   ------ ----- --------- --------- ------- -------    ------- -------    ------- -------    ----
   1 !   28.1   0.0   8.8e-09   5.8e-07      12      55 ..      74     117 ..      53     128 .. 0.87
   2 !   25.3   0.0   6.7e-08   4.4e-06      48      79 ..     175     206 ..     131     221 .. 0.82
   3 !   46.3   0.1   2.3e-14   1.5e-12      85     155 .]     357     452 ..     351     452 .. 0.81

  Alignments for each domain:
  == domain 1    score: 28.1 bits;  conditional E-value: 8.8e-09
                         o  12 ranrlarvavllerslelvvailavlkagaayvpidpeypaera 55 
                                + +   v+++l rs+++vv++lavlkag+a++p+d+++p++r 
  gi|167219|gb|AAA33023.1|  74 ISAQSPFVCIHLLRSATAVVSMLAVLKAGGAFMPVDISQPRSRL 117
                               56667789*********************************996 PP

  == domain 2    score: 25.3 bits;  conditional E-value: 6.7e-08
                         o  48 peypaerayviytsGstGkpKgvvvehfdlsv 79 
                                + p++ ay++ytsG++GkpKgvv+eh   s+
  gi|167219|gb|AAA33023.1| 175 DTDPSSPAYLLYTSGTSGKPKGVVMEHRAWSL 206
                               5679999*******************965554 PP

  == domain 3    score: 46.3 bits;  conditional E-value: 2.3e-14
                         o  85 tEntevyvvpvgvvGelliageglargYl.npeltaerF................YrtGDlar.......eflgRad.qvkirGe 144
                                E +++  vp+g+vGel+i++ +lar+Yl npe+t+ +F                YrtGDl+r       +flgR+d q+k+rG+
  gi|167219|gb|AAA33023.1| 357 VEPQRTALVPIGAVGELCIEAPSLARCYLaNPERTEYSFpstvldnwqtkkgtrvYRTGDLVRyasdgtlDFLGRKDgQIKLRGQ 441
                               5788999*********************846788776555555555555555555*******9555555569****989****** PP

                         o 145 rielgeieaal 155
                               rielgeie+++
  gi|167219|gb|AAA33023.1| 442 RIELGEIEHHI 452
                               ********985 PP

>> gi|440169|emb|CAA82227.1|  cyclosporine synthetase [Tolypocladium inflatum](7523 8049)
   #    score  bias  c-Evalue  i-Evalue hmmfrom  hmm to    alifrom  ali to    envfrom  env to     acc
 ---   ------ ----- --------- --------- ------- -------    ------- -------    ------- -------    ----
   1 !   26.8   0.1   2.3e-08   1.5e-06       4      58 ..      49     115 ..      46     119 .. 0.79
   2 !   28.0   0.0   9.8e-09   6.4e-07      50      74 ..     165     189 ..     136     195 .. 0.80
   3 ?   -1.0   0.0         8   5.2e+02      82     115 ..     315     348 ..     311     353 .. 0.84
   4 !   52.1   0.1   3.7e-16   2.4e-14      91     155 .]     358     443 ..     353     443 .. 0.91

  Alignments for each domain:
  == domain 1    score: 26.8 bits;  conditional E-value: 2.3e-08
                          o   4 iayaeLderanrlar............vavllerslelvvailavlkagaayvpidpeypaerayvi 58 
                                  ya+Lde+++r+a+            v+vl +rs+e+++a ++++ka+ ay+p+d+ +p++r   i
  gi|440169|emb|CAA82227.1|  49 LTYAQLDEQSDRVAAwlherhmpaeslVGVLSPRSCETIIAYFGIMKANLAYLPLDVYAPDARLAAI 115
                                56777777777777444444444455599********************************997665 PP

  == domain 2    score: 28.0 bits;  conditional E-value: 9.8e-09
                          o  50 ypaerayviytsGstGkpKgvvveh 74 
                                  ++ ayvi+tsGstGkpKgv++eh
  gi|440169|emb|CAA82227.1| 165 SATSLAYVIFTSGSTGKPKGVMIEH 189
                                445679******************9 PP

  == domain 3    score: -1.0 bits;  conditional E-value: 8
                          o  82 yGptEntevyvvpvgvvGelliageglargYlnp 115
                                 G tEnt++ +  + v  e +++g  + rg  n+
  gi|440169|emb|CAA82227.1| 315 LGHTENTAYSTFYPVVGEETFVNGVPVGRGISNS 348
                                699***9999988888888999999999997765 PP

  == domain 4    score: 52.1 bits;  conditional E-value: 3.7e-16
                          o  91 yvvpvgvvGelliageglargYlnpeltaerF............YrtGDlar........eflgRadq.vkirGerielgeiea 153
                                  vp+gv+Gel+++g+g+argY++++l+++rF            YrtGD ar        ef+gR+dq vkirG rie+ge+e 
  gi|440169|emb|CAA82227.1| 358 KLVPAGVMGELILTGDGVARGYTDSALNKDRFvyidingkstwsYRTGDKARyrprdgqlEFFGRMDQmVKIRGVRIEPGEVEL 441
                                689*****************************999999999999******98667777778******978************97 PP

                          o 154 al 155
                                +l
  gi|440169|emb|CAA82227.1| 442 TL 443
                                65 PP

>> gi|5911457|gb|AAD55801.1|AF184622_1  pyochelin synthetase PchF [Pseudomonas aeruginosa](496 985)
   #    score  bias  c-Evalue  i-Evalue hmmfrom  hmm to    alifrom  ali to    envfrom  env to     acc
 ---   ------ ----- --------- --------- ------- -------    ------- -------    ------- -------    ----
   1 !   31.1   0.1     1e-09   6.7e-08      13      61 ..      66     114 ..      52     119 .. 0.89
   2 !   28.7   0.0     6e-09   3.9e-07      50      78 ..     155     183 ..     113     205 .. 0.81
   3 !   47.3   0.1   1.1e-14   7.3e-13      91     155 .]     351     433 ..     342     433 .. 0.87

  Alignments for each domain:
  == domain 1    score: 31.1 bits;  conditional E-value: 1e-09
                                    o  13 anrlarvavllerslelvvailavlkagaayvpidpeypaerayviyts 61 
                                          a r  rvav+l++s++ +va++++l+agaayvp+d+++p  r   i++s
  gi|5911457|gb|AAD55801.1|AF184622_1  66 AGRGRRVAVMLPKSAAQLVAVIGILQAGAAYVPVDIRQPPLRRQAILAS 114
                                          566789*********************************9998888877 PP

  == domain 2    score: 28.7 bits;  conditional E-value: 6e-09
                                    o  50 ypaerayviytsGstGkpKgvvvehfdls 78 
                                          + ++ ayviytsGstG+pKgv+++h  +s
  gi|5911457|gb|AAD55801.1|AF184622_1 155 AADDLAYVIYTSGSTGTPKGVMLSHAAVS 183
                                          55678*******************98776 PP

  == domain 3    score: 47.3 bits;  conditional E-value: 1.1e-14
                                    o  91 yvvpvgvvGelliageglargYl.npeltaerF.........YrtGDlar.......eflgRa.dqvkirGeri 146
                                          + +p+gv Ge++i+g gla gY  +p++taerF         YrtGDl r       eflgR+ dqvkirG+ri
  gi|5911457|gb|AAD55801.1|AF184622_1 351 RRCPPGVRGEIHIGGVGLALGYAgDPQRTAERFvrhpdgrrlYRTGDLGRyladgsiEFLGREdDQVKIRGHRI 424
                                          5689******************846899**998888888888******98666666689***736********* PP

                                    o 147 elgeieaal 155
                                          el+e++aal
  gi|5911457|gb|AAD55801.1|AF184622_1 425 ELAELDAAL 433
                                          *****9986 PP

>> gi|3118|emb|CAA38195.1|  ACV synthetase (AA 1 - 3746) [Penicillium chrysogenum](270 811)
   #    score  bias  c-Evalue  i-Evalue hmmfrom  hmm to    alifrom  ali to    envfrom  env to     acc
 ---   ------ ----- --------- --------- ------- -------    ------- -------    ------- -------    ----
   1 !   33.4   0.0     2e-10   1.3e-08      18      57 ..      75     114 ..      46     119 .. 0.76
   2 !   21.8   0.0   7.9e-07   5.2e-05      51      78 ..     175     202 ..     165     223 .. 0.84
   3 !   17.7   0.0   1.4e-05   0.00092      90     122 ..     362     395 ..     358     398 .. 0.89
   4 !   26.0   0.0   3.9e-08   2.5e-06     122     155 .]     414     455 ..     405     455 .. 0.89

  Alignments for each domain:
  == domain 1    score: 33.4 bits;  conditional E-value: 2e-10
                        o  18 rvavllerslelvvailavlkagaayvpidpeypaerayv 57 
                               va++l++s +l+v+il+v+k+gaayvpidp+yp+er  +
  gi|3118|emb|CAA38195.1|  75 LVALFLDKSEKLIVTILGVWKSGAAYVPIDPTYPDERVRF 114
                              3899********************************9765 PP

  == domain 2    score: 21.8 bits;  conditional E-value: 7.9e-07
                        o  51 paerayviytsGstGkpKgvvvehfdls 78 
                               ++ ayv+ytsG+tG pKg++ +h +++
  gi|3118|emb|CAA38195.1| 175 SQQLAYVTYTSGTTGFPKGIFKQHTNVV 202
                              5788******************998764 PP

  == domain 3    score: 17.7 bits;  conditional E-value: 1.4e-05
                        o  90 vyvvpvgvvGelliageglargYln.peltaerF 122
                              +  vp+g++Gel+i+g g+++gYln pelt +rF
  gi|3118|emb|CAA38195.1| 362 LKRVPIGATGELHIGGLGISKGYLNrPELTPHRF 395
                              5679*******************97579999998 PP

  == domain 4    score: 26.0 bits;  conditional E-value: 3.9e-08
                        o 122 FYrtGDlar.......eflgRad.qvkirGerielgeieaal 155
                               Y+tGDlar       e+lgRad q+k+rG rie+geie++l
  gi|3118|emb|CAA38195.1| 414 MYKTGDLARwlpngevEYLGRADfQIKLRGIRIEPGEIETML 455
                              7*******877777778******99**************986 PP

>> gi|145843|gb|AAA92015.1|  enterobactin(437 964)
   #    score  bias  c-Evalue  i-Evalue hmmfrom  hmm to    alifrom  ali to    envfrom  env to     acc
 ---   ------ ----- --------- --------- ------- -------    ------- -------    ------- -------    ----
   1 !   21.5   0.0   9.3e-07   6.1e-05      18      58 ..      71     111 ..      48     115 .. 0.92
   2 !   29.5   0.0   3.3e-09   2.2e-07      45      74 ..     152     181 ..     146     187 .. 0.90
   3 !   48.9   0.0   3.6e-15   2.3e-13      90     154 ..     355     439 ..     343     440 .. 0.85

  Alignments for each domain:
  == domain 1    score: 21.5 bits;  conditional E-value: 9.3e-07
                         o  18 rvavllerslelvvailavlkagaayvpidpeypaerayvi 58 
                               +vav+l+rs+ l+ a+ a+++agaa++p+d+ yp++r  ++
  gi|145843|gb|AAA92015.1|  71 SVAVALPRSVFLTLALHAIVEAGAAWLPLDTGYPDDRLKMM 111
                               69***********************************8776 PP

  == domain 2    score: 29.5 bits;  conditional E-value: 3.3e-09
                         o  45 pidpeypaerayviytsGstGkpKgvvveh 74 
                               p++ ++p++ ay+i+tsGstG+pKgv+v +
  gi|145843|gb|AAA92015.1| 152 PLQLSQPHHTAYIIFTSGSTGRPKGVMVGQ 181
                               78899**********************965 PP

  == domain 3    score: 48.9 bits;  conditional E-value: 3.6e-15
                         o  90 vyvvpvgvvGelliageglargYl.npeltaerF...........YrtGDlar.......eflgRa.dqvkirGerielgeieaa 154
                               ++ vp+gv+G+l+++g +la+gYl +p+lta+rF           YrtGD+ar       e+lgR+ dq+kirG+rielgei+++
  gi|145843|gb|AAA92015.1| 355 MHPVPPGVAGDLYLTGIQLAQGYLgRPDLTASRFiadpfapgermYRTGDVARwldngavEYLGRSdDQLKIRGQRIELGEIDRV 439
                               6789*******************9558999988777777777777******9766666668****736**************986 PP

>> gi|3510629|gb|AAC80285.1|  syringomycin synthetase [Pseudomonas syringae pv. syringae](5766 6285)
   #    score  bias  c-Evalue  i-Evalue hmmfrom  hmm to    alifrom  ali to    envfrom  env to     acc
 ---   ------ ----- --------- --------- ------- -------    ------- -------    ------- -------    ----
   1 !   27.9   0.1     1e-08   6.7e-07       4      58 ..      49     115 ..      46     119 .. 0.81
   2 !   24.6   0.0   1.1e-07   6.9e-06      44      75 ..     155     186 ..     147     197 .. 0.85
   3 !   48.6   0.0   4.5e-15   2.9e-13      92     155 .]     353     438 ..     347     438 .. 0.89

  Alignments for each domain:
  == domain 1    score: 27.9 bits;  conditional E-value: 1e-08
                          o   4 iayaeLderanrla............rvavllerslelvvailavlkagaayvpidpeypaerayvi 58 
                                  yaeLd+ran la            rva+ll+rs+el++++la lk+gaay+ +d  +p+er  ++
  gi|3510629|gb|AAC80285.1|  49 LTYAELDSRANALAqhlrkhgvgpgtRVAILLDRSVELLASMLATLKCGAAYLALDRLAPEERLRFM 115
                                6788888888888744444444444469**********************************97665 PP

  == domain 2    score: 24.6 bits;  conditional E-value: 1.1e-07
                          o  44 vpidpeypaerayviytsGstGkpKgvvvehf 75 
                                vp+   + +  a++iytsGstG pKgv+v+h 
  gi|3510629|gb|AAC80285.1| 155 VPATEVAGETPACIIYTSGSTGVPKGVIVTHN 186
                                66666677888*******************96 PP

  == domain 3    score: 48.6 bits;  conditional E-value: 4.5e-15
                          o  92 vvpvgvvGelliageglargYln.peltaerF.............YrtGDlar.......eflgRad.qvkirGerielgeiea 153
                                 vp+gvvG+++i+g+g+a gYln peltaerF             YrtGDlar       e+l+R+d qvk+rG+r+elgeie+
  gi|3510629|gb|AAC80285.1| 353 PVPMGVVGDIYIGGTGVALGYLNrPELTAERFsedpfsqqagarlYRTGDLARwlpdgnlEYLARNDgQVKVRGFRVELGEIES 436
                                58*******************975899*99988888888888888*******977777778*****98***************9 PP

                          o 154 al 155
                                +l
  gi|3510629|gb|AAC80285.1| 437 VL 438
                                87 PP

>> gi|3510629|gb|AAC80285.1|  syringomycin synthetase [Pseudomonas syringae pv. syringae](5766 6285)
   #    score  bias  c-Evalue  i-Evalue hmmfrom  hmm to    alifrom  ali to    envfrom  env to     acc
 ---   ------ ----- --------- --------- ------- -------    ------- -------    ------- -------    ----
   1 !   27.9   0.1     1e-08   6.7e-07       4      58 ..      49     115 ..      46     119 .. 0.81
   2 !   24.6   0.0   1.1e-07   6.9e-06      44      75 ..     155     186 ..     147     197 .. 0.85
   3 !   48.6   0.0   4.5e-15   2.9e-13      92     155 .]     353     438 ..     347     438 .. 0.89

  Alignments for each domain:
  == domain 1    score: 27.9 bits;  conditional E-value: 1e-08
                          o   4 iayaeLderanrla............rvavllerslelvvailavlkagaayvpidpeypaerayvi 58 
                                  yaeLd+ran la            rva+ll+rs+el++++la lk+gaay+ +d  +p+er  ++
  gi|3510629|gb|AAC80285.1|  49 LTYAELDSRANALAqhlrkhgvgpgtRVAILLDRSVELLASMLATLKCGAAYLALDRLAPEERLRFM 115
                                6788888888888744444444444469**********************************97665 PP

  == domain 2    score: 24.6 bits;  conditional E-value: 1.1e-07
                          o  44 vpidpeypaerayviytsGstGkpKgvvvehf 75 
                                vp+   + +  a++iytsGstG pKgv+v+h 
  gi|3510629|gb|AAC80285.1| 155 VPATEVAGETPACIIYTSGSTGVPKGVIVTHN 186
                                66666677888*******************96 PP

  == domain 3    score: 48.6 bits;  conditional E-value: 4.5e-15
                          o  92 vvpvgvvGelliageglargYln.peltaerF.............YrtGDlar.......eflgRad.qvkirGerielgeiea 153
                                 vp+gvvG+++i+g+g+a gYln peltaerF             YrtGDlar       e+l+R+d qvk+rG+r+elgeie+
  gi|3510629|gb|AAC80285.1| 353 PVPMGVVGDIYIGGTGVALGYLNrPELTAERFsedpfsqqagarlYRTGDLARwlpdgnlEYLARNDgQVKVRGFRVELGEIES 436
                                58*******************975899*99988888888888888*******977777778*****98***************9 PP

                          o 154 al 155
                                +l
  gi|3510629|gb|AAC80285.1| 437 VL 438
                                87 PP

>> gi|5911455|gb|AAD55800.1|AF184621_1  pyochelin synthetase PchE [Pseudomonas aeruginosa](536 1008)
   #    score  bias  c-Evalue  i-Evalue hmmfrom  hmm to    alifrom  ali to    envfrom  env to     acc
 ---   ------ ----- --------- --------- ------- -------    ------- -------    ------- -------    ----
   1 !   21.6   0.0   8.8e-07   5.8e-05      18      56 ..      71     109 ..      63     116 .. 0.92
   2 !   28.4   0.0   7.4e-09   4.8e-07      48      75 ..     150     177 ..     139     182 .. 0.84
   3 !   50.9   0.1   8.8e-16   5.7e-14      92     155 .]     348     428 ..     342     428 .. 0.84

  Alignments for each domain:
  == domain 1    score: 21.6 bits;  conditional E-value: 8.8e-07
                                    o  18 rvavllerslelvvailavlkagaayvpidpeypaeray 56 
                                          +v v l+r  + v+a+++vl aga+yvp+d+++p +r  
  gi|5911455|gb|AAD55800.1|AF184621_1  71 AVEVSLPRGPQQVAAVFGVLAAGACYVPLDIDQPPARRR 109
                                          6899******************************99865 PP

  == domain 2    score: 28.4 bits;  conditional E-value: 7.4e-09
                                    o  48 peypaerayviytsGstGkpKgvvvehf 75 
                                          p +p++ ayviytsGstG pKgv v+h 
  gi|5911455|gb|AAD55800.1|AF184621_1 150 PLAPQASAYVIYTSGSTGVPKGVEVSHA 177
                                          4468999******************995 PP

  == domain 3    score: 50.9 bits;  conditional E-value: 8.8e-16
                                    o  92 vvpvgvvGelliageglargYln.peltaerF........YrtGDlar.......eflgRad.qvkirGeriel 148
                                           vp  vvGel+i+g++largY n pel+a+rF        YrtGD+ r       eflgR+d qvk+rG+riel
  gi|5911455|gb|AAD55800.1|AF184621_1 348 DVPDLVVGELWIGGASLARGYRNdPELSARRFvhdaqgrwYRTGDRGRywddgtlEFLGRVDqQVKVRGQRIEL 421
                                          58899****************8747888887777777777*****988666666689***9946********** PP

                                    o 149 geieaal 155
                                          ge+eaal
  gi|5911455|gb|AAD55800.1|AF184621_1 422 GEVEAAL 428
                                          ****987 PP

>> gi|3818604|gb|AAC69587.1|  Ybt peptide synthetase HMWP2 [Yersinia pestis](551 1034)
   #    score  bias  c-Evalue  i-Evalue hmmfrom  hmm to    alifrom  ali to    envfrom  env to     acc
 ---   ------ ----- --------- --------- ------- -------    ------- -------    ------- -------    ----
   1 !   22.4   0.0   5.2e-07   3.4e-05      18      63 ..      74     119 ..      55     133 .. 0.90
   2 !   28.2   0.0   8.2e-09   5.4e-07      49      74 ..     157     182 ..     143     190 .. 0.90
   3 ?    3.3   0.0      0.38        25      30      52 ..     216     238 ..     203     244 .. 0.82
   4 !   44.1   0.0   1.1e-13   6.9e-12      91     155 .]     354     435 ..     338     435 .. 0.75

  Alignments for each domain:
  == domain 1    score: 22.4 bits;  conditional E-value: 5.2e-07
                          o  18 rvavllerslelvvailavlkagaayvpidpeypaerayviytsGs 63 
                                +va+++++ +  +va+lavl aga+yvp+  ++pa+r   iy+  s
  gi|3818604|gb|AAC69587.1|  74 NVAITMSKGAGQLVAVLAVLLAGAVYVPVSLDQPAARREKIYADAS 119
                                79***********************************999998655 PP

  == domain 2    score: 28.2 bits;  conditional E-value: 8.2e-09
                          o  49 eypaerayviytsGstGkpKgvvveh 74 
                                ++p++ ay+iytsGstG+pKgvv++h
  gi|3818604|gb|AAC69587.1| 157 RAPTQPAYIIYTSGSTGTPKGVVISH 182
                                679999******************99 PP

  == domain 3    score: 3.3 bits;  conditional E-value: 0.38
                          o  30 vvailavlkagaayvpidpeypa 52 
                                v  i++vl+ag+a v++  ++++
  gi|3818604|gb|AAC69587.1| 216 VYDIFGVLRAGGALVMVMENQRR 238
                                6679***********99888765 PP

  == domain 4    score: 44.1 bits;  conditional E-value: 1.1e-13
                          o  91 yvvpvgvvGelliageglargYlnpelt.........aerFYrtGDlar.......eflgRad.qvkirGerielgeieaal 155
                                + +p  v Gel+i+g g+a+gY+n+ l          +er+YrtGDl         eflgR d qvk+ G+rielgeie+al
  gi|3818604|gb|AAC69587.1| 354 RDCPDWVPGELWIGGIGVAEGYFNDPLRseqqfltlpDERWYRTGDLGCywpdgtiEFLGRRDkQVKVGGYRIELGEIESAL 435
                                55788899***************986541111112225789*****964333333389**87659**************987 PP

>> gi|3118|emb|CAA38195.1|  ACV synthetase (AA 1 - 3746) [Penicillium chrysogenum](2460 2989)
   #    score  bias  c-Evalue  i-Evalue hmmfrom  hmm to    alifrom  ali to    envfrom  env to     acc
 ---   ------ ----- --------- --------- ------- -------    ------- -------    ------- -------    ----
   1 !   35.1   0.0   6.2e-11     4e-09       4      58 ..      35     102 ..      32     106 .. 0.82
   2 !   20.4   0.0   2.1e-06   0.00013      53      74 ..     156     177 ..     132     186 .. 0.80
   3 !   16.5   0.0   3.2e-05    0.0021      89     122 ..     339     373 ..     334     376 .. 0.83
   4 !   22.4   0.5     5e-07   3.2e-05     108     155 .]     389     437 ..     382     437 .. 0.83

  Alignments for each domain:
  == domain 1    score: 35.1 bits;  conditional E-value: 6.2e-11
                        o   4 iayaeLderanrlar.............vavllerslelvvailavlkagaayvpidpeypaerayvi 58 
                               +ya+L+ +an+lar             +a++le+s++++++ila++kagaayvp+dp+yp  r  +i
  gi|3118|emb|CAA38195.1|  35 LSYADLNGQANQLARyiqsvscigaddgIALMLEKSIDTIICILAIWKAGAAYVPLDPTYPPGRVQLI 102
                              6788888888888865555555555555799*******************************998776 PP

  == domain 2    score: 20.4 bits;  conditional E-value: 2.1e-06
                        o  53 erayviytsGstGkpKgvvveh 74 
                              + ay+i+tsG++GkpKgv+ve+
  gi|3118|emb|CAA38195.1| 156 NLAYIIFTSGTSGKPKGVLVEQ 177
                              579****************997 PP

  == domain 3    score: 16.5 bits;  conditional E-value: 3.2e-05
                        o  89 evyvvpvgvvGelliageglargYlnpe.ltaerF 122
                              +++ vp  +vGel++ag++++rgYln+  lt++rF
  gi|3118|emb|CAA38195.1| 339 ALQPVPFDAVGELYLAGDSVTRGYLNQPlLTDQRF 373
                              5667999******************8651677777 PP

  == domain 4    score: 22.4 bits;  conditional E-value: 5e-07
                        o 108 largYlnpeltaerFYrtGDlareflgRad.qvkirGerielgeieaal 155
                               ar Y + +l ++rF r      e+lgR d q+k+rG+rie++e++++l
  gi|3118|emb|CAA38195.1| 389 FARLYKTGDLVRSRFNRQQQPQLEYLGRGDlQIKMRGYRIEISEVQNVL 437
                              567777777777777777777789****9999*************9986 PP

>> gi|9937225|gb|AAG02356.1|AF210249_15  peptide synthetase NRPS7 [Streptomyces verticillus](436 951)
   #    score  bias  c-Evalue  i-Evalue hmmfrom  hmm to    alifrom  ali to    envfrom  env to     acc
 ---   ------ ----- --------- --------- ------- -------    ------- -------    ------- -------    ----
   1 !   31.4   0.0   8.5e-10   5.5e-08       4      58 ..      49     115 ..      46     122 .. 0.77
   2 !   23.2   0.0   2.8e-07   1.8e-05      48      74 ..     162     188 ..     159     195 .. 0.89
   3 !   36.0   0.0   3.3e-11   2.1e-09      90     155 .]     347     433 ..     340     433 .. 0.74

  Alignments for each domain:
  == domain 1    score: 31.4 bits;  conditional E-value: 8.5e-10
                                     o   4 iayaeLderanrlar............vavllerslelvvailavlkagaayvpidpeypaerayvi 58 
                                            +y+eL+ ranr a+            v+v ler  el+v++lavlkagaay+p+dp+ paer  ++
  gi|9937225|gb|AAG02356.1|AF210249_15  49 LSYRELNCRANRRAAwlrragigtedvVGVRLERGPELLVSLLAVLKAGAAYLPVDPALPAERVRLM 115
                                           567777777776653333333344444899*********************************8776 PP

  == domain 2    score: 23.2 bits;  conditional E-value: 2.8e-07
                                     o  48 peypaerayviytsGstGkpKgvvveh 74 
                                           p+ p++ ay++ytsGstG+pK+v+++h
  gi|9937225|gb|AAG02356.1|AF210249_15 162 PDLPTSLAYLLYTSGSTGRPKAVALQH 188
                                           688999******************999 PP

  == domain 3    score: 36.0 bits;  conditional E-value: 3.3e-11
                                     o  90 vyvvpvgvvGelliageglargYln.peltaerF............YrtGDlar.......eflgRad.qvki 141
                                            +  p  vvGelli+g+  argYl  p  ta++F            YrtGDla         flgR+d q+k+
  gi|9937225|gb|AAG02356.1|AF210249_15 347 QRPLPGAVVGELLIGGTAPARGYLGrPGPTADAFrpdptgppgsrlYRTGDLAVrrpdgrfVFLGRKDeQIKL 419
                                           55678899***************95355566544444444444444*****9852333333699**9779*** PP

                                     o 142 rGerielgeieaal 155
                                           rG rie+ge+eaal
  gi|9937225|gb|AAG02356.1|AF210249_15 420 RGVRIEPGEVEAAL 433
                                           ***********987 PP

>> gi|9937233|gb|AAG02364.1|AF210249_23  peptide synthetase NRPS2-1 [Streptomyces verticillus](1493 2021)
   #    score  bias  c-Evalue  i-Evalue hmmfrom  hmm to    alifrom  ali to    envfrom  env to     acc
 ---   ------ ----- --------- --------- ------- -------    ------- -------    ------- -------    ----
   1 !   19.9   0.0   2.9e-06   0.00019      19      56 ..      79     116 ..      50     120 .. 0.87
   2 !   25.0   0.0     8e-08   5.2e-06      52      76 ..     168     192 ..     152     198 .. 0.87
   3 !   46.1   0.0   2.5e-14   1.7e-12      93     155 .]     365     446 ..     357     446 .. 0.78

  Alignments for each domain:
  == domain 1    score: 19.9 bits;  conditional E-value: 2.9e-06
                                     o  19 vavllerslelvvailavlkagaayvpidpeypaeray 56 
                                           v v++++  + +va l+vl++gaay+p+dpe paer +
  gi|9937233|gb|AAG02364.1|AF210249_23  79 VPVVARKGWRQAVAALGVLESGAAYLPLDPELPAERLV 116
                                           77999999***************************975 PP

  == domain 2    score: 25.0 bits;  conditional E-value: 8e-08
                                     o  52 aerayviytsGstGkpKgvvvehfd 76 
                                           ++ ay i+tsGstG+pKgv+++h  
  gi|9937233|gb|AAG02364.1|AF210249_23 168 TDLAYTIFTSGSTGEPKGVMIDHLG 192
                                           6779******************976 PP

  == domain 3    score: 46.1 bits;  conditional E-value: 2.5e-14
                                     o  93 vpvgvvGelliageglargYln.peltaerF..........YrtGDlar.......eflgRa.dqvkirGeri 146
                                            p  v Gel+i+g+g+a+gY++ pe+t+ rF          YrtGD ar       eflgR+ dqvki G+r+
  gi|9937233|gb|AAG02364.1|AF210249_23 365 RPDWVPGELYIGGTGVAKGYWRdPEQTSLRFpvhpgsgqrlYRTGDFARhlpdgtlEFLGRQdDQVKIGGFRV 437
                                           577799**************963677775555555555555******99555555569***746********* PP

                                     o 147 elgeieaal 155
                                           elge+eaal
  gi|9937233|gb|AAG02364.1|AF210249_23 438 ELGEVEAAL 446
                                           ******987 PP

>> gi|167219|gb|AAA33023.1|  HC-toxin synthetase(1800 2358)
   #    score  bias  c-Evalue  i-Evalue hmmfrom  hmm to    alifrom  ali to    envfrom  env to     acc
 ---   ------ ----- --------- --------- ------- -------    ------- -------    ------- -------    ----
   1 !   23.3   0.0   2.6e-07   1.7e-05      18      55 ..      74     111 ..      48     116 .. 0.92
   2 !   18.9   0.1   6.1e-06    0.0004      53      79 ..     175     201 ..     168     214 .. 0.83
   3 ?   -1.0   0.0         8   5.2e+02      79      97 ..     314     332 ..     305     354 .. 0.71
   4 !   41.6   0.0   6.3e-13   4.1e-11      90     155 .]     358     448 ..     347     448 .. 0.84

  Alignments for each domain:
  == domain 1    score: 23.3 bits;  conditional E-value: 2.6e-07
                         o  18 rvavllerslelvvailavlkagaayvpidpeypaera 55 
                               ++ +++e+s+ ++v+ilav++ag+++v ++p +p++r 
  gi|167219|gb|AAA33023.1|  74 KIPICFEKSMWTIVTILAVVQAGGVFVLLEPGHPESRL 111
                               6889*******************************996 PP

  == domain 2    score: 18.9 bits;  conditional E-value: 6.1e-06
                         o  53 erayviytsGstGkpKgvvvehfdlsv 79 
                               +  yv++tsGstG pKg v +h   ++
  gi|167219|gb|AAA33023.1| 175 DDLYVVFTSGSTGVPKGAVATHQAYAT 201
                               568*****************9966554 PP

  == domain 3    score: -1.0 bits;  conditional E-value: 8
                         o  79 vleyGptEntevyvvpvgv 97 
                               +  yGptE t + + ++ +
  gi|167219|gb|AAA33023.1| 314 INMYGPTEATVACIANQVT 332
                               567*****99888776544 PP

  == domain 4    score: 41.6 bits;  conditional E-value: 6.3e-13
                         o  90 vyvvpvgvvGelliageglargYln.peltaerF................YrtGDlare.......flgRad.qvkirGerielg 149
                                  vp+g+vGel+i+g+ l+rgYln pe+tae F                Y+tGDl+r        f+gR+d qvk++G+r elg
  gi|167219|gb|AAA33023.1| 358 NSLVPIGAVGELIIEGSILCRGYLNdPERTAEVFirspswlhdlrpnstlYKTGDLVRYsadgkiiFIGRKDtQVKMNGQRFELG 442
                               5689*******************9747899988777777777777777779******95444444599**9989*********** PP

                         o 150 eieaal 155
                               e+e+al
  gi|167219|gb|AAA33023.1| 443 EVEHAL 448
                               ***987 PP

>> gi|167219|gb|AAA33023.1|  HC-toxin synthetase(194 735)
   #    score  bias  c-Evalue  i-Evalue hmmfrom  hmm to    alifrom  ali to    envfrom  env to     acc
 ---   ------ ----- --------- --------- ------- -------    ------- -------    ------- -------    ----
   1 !   27.4   0.0   1.5e-08   9.6e-07      14      55 ..      71     112 ..      48     124 .. 0.84
   2 !   20.6   0.0   1.8e-06   0.00012      49      80 ..     164     195 ..     131     218 .. 0.72
   3 !   14.0   0.0    0.0002     0.013      85     122 ..     341     379 ..     326     382 .. 0.84
   4 !   28.6   0.1   6.4e-09   4.1e-07     119     155 .]     397     441 ..     388     441 .. 0.81

  Alignments for each domain:
  == domain 1    score: 27.4 bits;  conditional E-value: 1.5e-08
                         o  14 nrlarvavllerslelvvailavlkagaayvpidpeypaera 55 
                               ++ + v  ++e+s  +vv+++a+lkag+++vpidp+yp er 
  gi|167219|gb|AAA33023.1|  71 SQGSWVLFCFEKSRLAVVSMIAILKAGGVCVPIDPRYPVERI 112
                               45567999*******************************996 PP

  == domain 2    score: 20.6 bits;  conditional E-value: 1.8e-06
                         o  49 eypaerayviytsGstGkpKgvvvehfdlsvl 80 
                               ++ ++ a+ ++tsGstG pK++vv+h +++++
  gi|167219|gb|AAA33023.1| 164 TKIDDPAFGLFTSGSTGVPKCIVVTHSQICTA 195
                               44567899******************988754 PP

  == domain 3    score: 14.0 bits;  conditional E-value: 0.0002
                         o  85 tEntevyvvpvgvvGelliageglargYln.peltaerF 122
                               t+ + +  vpvg +Gelli++ +la  Yln p++t+++F
  gi|167219|gb|AAA33023.1| 341 TDVSGACLVPVGSIGELLIESGHLADKYLNrPDRTEAAF 379
                               66777899********************98467787777 PP

  == domain 4    score: 28.6 bits;  conditional E-value: 6.4e-09
                         o 119 aerFYrtGDlare.......flgRad.qvkirGerielgeieaal 155
                                +rFYrtGDl+r        ++gR+d q+k+ G+r+elg++ea+l
  gi|167219|gb|AAA33023.1| 397 GRRFYRTGDLVRYcddgsliCVGRSDtQIKLAGQRVELGDVEAHL 441
                               589********96333333369**9989**************997 PP

>> gi|9955392|dbj|BAB12211.1|  polykeitde synthase and peptide synthetase [Microcystis aeruginosa](2438 2959)
   #    score  bias  c-Evalue  i-Evalue hmmfrom  hmm to    alifrom  ali to    envfrom  env to     acc
 ---   ------ ----- --------- --------- ------- -------    ------- -------    ------- -------    ----
   1 !   27.3   0.0   1.5e-08     1e-06      18      59 ..      53      94 ..      24     101 .. 0.77
   2 !   22.8   0.0   3.8e-07   2.5e-05      51      75 ..     142     166 ..     137     172 .. 0.87
   3 !   38.4   0.0   6.1e-12     4e-10      93     155 .]     334     416 ..     328     416 .. 0.84

  Alignments for each domain:
  == domain 1    score: 27.3 bits;  conditional E-value: 1.5e-08
                           o 18 rvavllerslelvvailavlkagaayvpidpeypaerayviy 59
                                 ++v+l+r  +l+++ila +k+ga+yvpid +yp++r  +i+
  gi|9955392|dbj|BAB12211.1| 53 VIGVMLQRDHNLIIGILATFKTGATYVPIDSQYPHSRIEFIL 94
                                478**********************************86654 PP

  == domain 2    score: 22.8 bits;  conditional E-value: 3.8e-07
                           o  51 paerayviytsGstGkpKgvvvehf 75 
                                  ++ ay+ ytsGstG+pKgv+  h 
  gi|9955392|dbj|BAB12211.1| 142 SSQTAYIFYTSGSTGNPKGVMGCHI 166
                                 5688*****************8886 PP

  == domain 3    score: 38.4 bits;  conditional E-value: 6.1e-12
                           o  93 vpvgvvGelliageglargYln.peltaerF...........YrtGDlar.......eflgRad.qvkirGerielgeieaal 155
                                 vp  v+Ge++++g+ la gY+n pe+t+e+F           +rtGDl +       ef+gR+d qvk++G+ri++geie +l
  gi|9955392|dbj|BAB12211.1| 334 VPLHVIGEICVEGAALASGYHNqPEMTQEKFkpsfldetktlFRTGDLGKqtapgiiEFMGRKDnQVKVNGYRIDPGEIEYQL 416
                                 7899****************97479999998777777777779*****87444444479***9879**************886 PP

>> gi|9937227|gb|AAG02358.1|AF210249_17  peptide synthetase NRPS6 [Streptomyces verticillus](491 1010)
   #    score  bias  c-Evalue  i-Evalue hmmfrom  hmm to    alifrom  ali to    envfrom  env to     acc
 ---   ------ ----- --------- --------- ------- -------    ------- -------    ------- -------    ----
   1 !   26.1   0.0   3.8e-08   2.5e-06       5      63 ..      52     123 ..      48     126 .. 0.70
   2 !   22.8   0.0     4e-07   2.6e-05      50      77 ..     157     184 ..     138     191 .. 0.87
   3 !   31.8   0.0   6.5e-10   4.2e-08      93     153 ..     355     437 ..     351     439 .. 0.87

  Alignments for each domain:
  == domain 1    score: 26.1 bits;  conditional E-value: 3.8e-08
                                     o   5 ayaeLderanrlar............vavllerslelvvailavlkagaayvpidpeypaer.ayviytsGs 63 
                                           +y  Ld+ra+rla+            va++l+   e vv+ la+lk+gaay+p+dp  paer a v   +G+
  gi|9937227|gb|AAG02358.1|AF210249_17  52 SYGALDTRAERLAAvlrahgagperlVALCLPTGPEWVVGALAILKSGAAYLPLDPGDPAERrASVAADAGA 123
                                           566666666666652222222222226899*****************************9862556555555 PP

  == domain 2    score: 22.8 bits;  conditional E-value: 4e-07
                                     o  50 ypaerayviytsGstGkpKgvvvehfdl 77 
                                            p + ay +ytsGstG pKgv+v+h ++
  gi|9937227|gb|AAG02358.1|AF210249_17 157 LPGNLAYAVYTSGSTGGPKGVLVTHANV 184
                                           57788********************765 PP

  == domain 3    score: 31.8 bits;  conditional E-value: 6.5e-10
                                     o  93 vpvgvvGelliageglargYl.npeltaerF.............YrtGDlar.......eflgRad.qvkirG 143
                                           v++g  Gel+++g glargYl +p lta++F             Yr+GDlar       +++gR+d qvk+rG
  gi|9937227|gb|AAG02358.1|AF210249_17 355 VAPGGRGELFVGGVGLARGYLgRPGLTARSFlpddtpgwpgarrYRSGDLARllpdgglDYAGRSDaQVKVRG 427
                                           67899***************945899999988888888888888*******9666666679***9989***** PP

                                     o 144 erielgeiea 153
                                           +r+e++e ea
  gi|9937227|gb|AAG02358.1|AF210249_17 428 YRVEPAETEA 437
                                           *******997 PP

>> gi|9937233|gb|AAG02364.1|AF210249_23  peptide synthetase NRPS2-1 [Streptomyces verticillus](432 954)
   #    score  bias  c-Evalue  i-Evalue hmmfrom  hmm to    alifrom  ali to    envfrom  env to     acc
 ---   ------ ----- --------- --------- ------- -------    ------- -------    ------- -------    ----
   1 !   30.0   0.1   2.3e-09   1.5e-07       3      55 ..      53     117 ..      51     123 .. 0.82
   2 !   21.2   0.0   1.2e-06   7.9e-05      48      74 ..     153     179 ..     143     205 .. 0.91
   3 !   29.5   0.1   3.4e-09   2.2e-07      94     155 .]     358     440 ..     352     440 .. 0.81

  Alignments for each domain:
  == domain 1    score: 30.0 bits;  conditional E-value: 2.3e-09
                                     o   3 aiayaeLderanrlar............vavllerslelvvailavlkagaayvpidpeypaera 55 
                                           ++ y+ L++ranrlar            va+ l+r +++v+a+la lkagaayvp+dp+ p+er 
  gi|9937233|gb|AAG02364.1|AF210249_23  53 RVTYRTLNTRANRLARhlravgvrtedrVALRLPRGTDAVTATLAALKAGAAYVPLDPALPEERL 117
                                           68899999999999944444444444448999*******************************96 PP

  == domain 2    score: 21.2 bits;  conditional E-value: 1.2e-06
                                     o  48 peypaerayviytsGstGkpKgvvveh 74 
                                           p +p++ ay+++tsGstG+pKgv+ +h
  gi|9937233|gb|AAG02364.1|AF210249_23 153 PVHPDNLAYLLHTSGSTGTPKGVLGTH 179
                                           668999*****************9988 PP

  == domain 3    score: 29.5 bits;  conditional E-value: 3.4e-09
                                     o  94 pvgvvGelliageglargYl.npeltaerF............YrtGDlar.......eflgRad.qvkirGer 145
                                           p+ + Gel+ +g+ +argY+ +p+ ta++F            +rtGD+ar       e+lgR+d qv+irG+r
  gi|9937233|gb|AAG02364.1|AF210249_23 358 PALMPGELYAGGACVARGYHaRPAETAAAFppdpdggpgarmFRTGDRARlradgrlELLGRVDrQVQIRGQR 430
                                           67789**************735788887665555555555559*****986666666799**9989******* PP

                                     o 146 ielgeieaal 155
                                            e+ge+e+al
  gi|9937233|gb|AAG02364.1|AF210249_23 431 AEPGEVEHAL 440
                                           *******987 PP

>> gi|16080251|ref|NP_391078.1|  2,3-dihydroxybenzoate-AMP ligase (enterobactin synthetase component E) [Bacillus subtil
   #    score  bias  c-Evalue  i-Evalue hmmfrom  hmm to    alifrom  ali to    envfrom  env to     acc
 ---   ------ ----- --------- --------- ------- -------    ------- -------    ------- -------    ----
   1 !   14.6   0.0   0.00013    0.0082       5      54 ..      45     106 ..      41     111 .. 0.76
   2 !    8.6   0.0    0.0089      0.58      44      77 ..     167     200 ..     153     209 .. 0.83
   3 !   41.4   0.3   7.1e-13   4.7e-11      92     155 .]     365     442 ..     360     442 .. 0.80

  Alignments for each domain:
  == domain 1    score: 14.6 bits;  conditional E-value: 0.00013
                             o   5 ayaeLderanrla............rvavllerslelvvailavlkagaayvpidpeypaer 54 
                                   +y+eLd+ra+rla            rv+v+l++ +e++ +i+a+++ ga+ v++ p++++++
  gi|16080251|ref|NP_391078.1|  45 SYRELDTRADRLAagfqklgiqqmdRVVVQLPNIKEFFEVIFALFRLGALPVFALPSHRSSE 106
                                   67777777776664444333333337*******************************99876 PP

  == domain 2    score: 8.6 bits;  conditional E-value: 0.0089
                             o  44 vpidpeypaerayviytsGstGkpKgvvvehfdl 77 
                                   v +   + ++ a++++++GstG +K + ++h d 
  gi|16080251|ref|NP_391078.1| 167 VKLPEVKSSDVAFLQLSGGSTGLSKLIPRTHDDY 200
                                   55666677889*******************9876 PP

  == domain 3    score: 41.4 bits;  conditional E-value: 7.1e-13
                             o  92 vvpvgvvGelliageglargYlnpel......taerFYrtGDlar.......eflgRa.dqvkirGerielgeieaal 155
                                    v++g++G+ll++g +++rgY++ e       t++ FYrtGD++r        + gRa dq++  Ge+++++e+e++l
  gi|16080251|ref|NP_391078.1| 365 DVKPGETGHLLTRGPYTIRGYYKAEEhnaasfTEDGFYRTGDIVRltrdgyiVVEGRAkDQINRGGEKVAAEEVENHL 442
                                   5899******************976422222256779*******9555544447899549***************997 PP

>> gi|16080251|ref|NP_391078.1|  2,3-dihydroxybenzoate-AMP ligase (enterobactin synthetase component E) [Bacillus subtil
   #    score  bias  c-Evalue  i-Evalue hmmfrom  hmm to    alifrom  ali to    envfrom  env to     acc
 ---   ------ ----- --------- --------- ------- -------    ------- -------    ------- -------    ----
   1 !   14.6   0.0   0.00013    0.0082       5      54 ..      52     113 ..      48     118 .. 0.76
   2 !    8.6   0.0    0.0089      0.58      44      77 ..     174     207 ..     160     216 .. 0.83
   3 !   41.4   0.3   7.2e-13   4.7e-11      92     155 .]     372     449 ..     367     449 .. 0.80

  Alignments for each domain:
  == domain 1    score: 14.6 bits;  conditional E-value: 0.00013
                             o   5 ayaeLderanrla............rvavllerslelvvailavlkagaayvpidpeypaer 54 
                                   +y+eLd+ra+rla            rv+v+l++ +e++ +i+a+++ ga+ v++ p++++++
  gi|16080251|ref|NP_391078.1|  52 SYRELDTRADRLAagfqklgiqqmdRVVVQLPNIKEFFEVIFALFRLGALPVFALPSHRSSE 113
                                   67777777776664444333333337*******************************99876 PP

  == domain 2    score: 8.6 bits;  conditional E-value: 0.0089
                             o  44 vpidpeypaerayviytsGstGkpKgvvvehfdl 77 
                                   v +   + ++ a++++++GstG +K + ++h d 
  gi|16080251|ref|NP_391078.1| 174 VKLPEVKSSDVAFLQLSGGSTGLSKLIPRTHDDY 207
                                   55666677889*******************9876 PP

  == domain 3    score: 41.4 bits;  conditional E-value: 7.2e-13
                             o  92 vvpvgvvGelliageglargYlnpel......taerFYrtGDlar.......eflgRa.dqvkirGerielgeieaal 155
                                    v++g++G+ll++g +++rgY++ e       t++ FYrtGD++r        + gRa dq++  Ge+++++e+e++l
  gi|16080251|ref|NP_391078.1| 372 DVKPGETGHLLTRGPYTIRGYYKAEEhnaasfTEDGFYRTGDIVRltrdgyiVVEGRAkDQINRGGEKVAAEEVENHL 449
                                   5899******************976422222256779*******9555544447899549***************997 PP

>> gi|16080251|ref|NP_391078.1|  2,3-dihydroxybenzoate-AMP ligase (enterobactin synthetase component E) [Bacillus subtil
   #    score  bias  c-Evalue  i-Evalue hmmfrom  hmm to    alifrom  ali to    envfrom  env to     acc
 ---   ------ ----- --------- --------- ------- -------    ------- -------    ------- -------    ----
   1 !   14.6   0.0   0.00013    0.0082       5      54 ..      52     113 ..      48     118 .. 0.76
   2 !    8.6   0.0    0.0089      0.58      44      77 ..     174     207 ..     160     216 .. 0.83
   3 !   41.4   0.3   7.2e-13   4.7e-11      92     155 .]     372     449 ..     367     449 .. 0.80

  Alignments for each domain:
  == domain 1    score: 14.6 bits;  conditional E-value: 0.00013
                             o   5 ayaeLderanrla............rvavllerslelvvailavlkagaayvpidpeypaer 54 
                                   +y+eLd+ra+rla            rv+v+l++ +e++ +i+a+++ ga+ v++ p++++++
  gi|16080251|ref|NP_391078.1|  52 SYRELDTRADRLAagfqklgiqqmdRVVVQLPNIKEFFEVIFALFRLGALPVFALPSHRSSE 113
                                   67777777776664444333333337*******************************99876 PP

  == domain 2    score: 8.6 bits;  conditional E-value: 0.0089
                             o  44 vpidpeypaerayviytsGstGkpKgvvvehfdl 77 
                                   v +   + ++ a++++++GstG +K + ++h d 
  gi|16080251|ref|NP_391078.1| 174 VKLPEVKSSDVAFLQLSGGSTGLSKLIPRTHDDY 207
                                   55666677889*******************9876 PP

  == domain 3    score: 41.4 bits;  conditional E-value: 7.2e-13
                             o  92 vvpvgvvGelliageglargYlnpel......taerFYrtGDlar.......eflgRa.dqvkirGerielgeieaal 155
                                    v++g++G+ll++g +++rgY++ e       t++ FYrtGD++r        + gRa dq++  Ge+++++e+e++l
  gi|16080251|ref|NP_391078.1| 372 DVKPGETGHLLTRGPYTIRGYYKAEEhnaasfTEDGFYRTGDIVRltrdgyiVVEGRAkDQINRGGEKVAAEEVENHL 449
                                   5899******************976422222256779*******9555544447899549***************997 PP

>> gi|1835254|emb|CAA67140.1|  Pristinamycin I synthetase I [Streptomyces pristinaespiralis](1 582)
   #    score  bias  c-Evalue  i-Evalue hmmfrom  hmm to    alifrom  ali to    envfrom  env to     acc
 ---   ------ ----- --------- --------- ------- -------    ------- -------    ------- -------    ----
   1 !   12.1   0.0   0.00073     0.048      18      54 ..      79     115 ..      51     128 .. 0.74
   2 ?    7.5   0.0      0.02       1.3      32      78 ..     169     215 ..     138     221 .. 0.67
   3 !   35.5   0.1   4.8e-11   3.1e-09      93     155 .]     381     457 ..     374     457 .. 0.77

  Alignments for each domain:
  == domain 1    score: 12.1 bits;  conditional E-value: 0.00073
                           o  18 rvavllerslelvvailavlkagaayvpidpeypaer 54 
                                 rv v+l+++ e+v++++a+++ ga+ v++ p+++a++
  gi|1835254|emb|CAA67140.1|  79 RVLVQLPNTPEFVAVCFALFRLGALPVFALPAHRAAE 115
                                 799****************************999876 PP

  == domain 2    score: 7.5 bits;  conditional E-value: 0.02
                           o  32 ailavlkagaayvpidpeypaerayviytsGstGkpKgvvvehfdls 78 
                                 ++ a+   ++  v         r ++++++G+t+ pK + ++h d +
  gi|1835254|emb|CAA67140.1| 169 GFTALADVDGDPVAPADVDAFRRGVFLLSGGTTALPKLIPRTHDDYA 215
                                 55555555555554333344579999*****************8865 PP

  == domain 3    score: 35.5 bits;  conditional E-value: 4.8e-11
                           o  93 vpvgvvGelliageglargYln.pel.....taerFYrtGDlar.......eflgRadqvkir.Gerielgeieaal 155
                                 vp g++Gell++g ++ rgY++ pe+     t++ FYr+GDl+r        + gR++ v ir G +++++e+e +l
  gi|1835254|emb|CAA67140.1| 381 VPRGETGELLTRGPYTLRGYYRaPEHnarafTEDGFYRSGDLVRltadgqlVVEGRIKDVVIRgGDKVSATEVEGHL 457
                                 89*****************99634551111255679*******95554444578**9988888358********886 PP

>> gi|5911453|gb|AAD55799.1|AF184620_1  salicyl-AMP ligase PchD [Pseudomonas aeruginosa](12 542)
   #    score  bias  c-Evalue  i-Evalue hmmfrom  hmm to    alifrom  ali to    envfrom  env to     acc
 ---   ------ ----- --------- --------- ------- -------    ------- -------    ------- -------    ----
   1 ?    6.5   0.0      0.04       2.6      18      54 ..      75     111 ..      46     115 .. 0.79
   2 !    9.1   0.0    0.0062       0.4      52      77 ..     181     206 ..     175     265 .. 0.82
   3 !   39.0   0.3     4e-12   2.6e-10      92     155 .]     371     448 ..     365     448 .. 0.77

  Alignments for each domain:
  == domain 1    score: 6.5 bits;  conditional E-value: 0.04
                                    o  18 rvavllerslelvvailavlkagaayvpidpeypaer 54 
                                          +v+++l++ +++v +++a+++ g   v + p++++++
  gi|5911453|gb|AAD55799.1|AF184620_1  75 TVVLHLPNGIAFVETCFALFQLGVRPVLALPAHRQHE 111
                                          5999***************************999875 PP

  == domain 2    score: 9.1 bits;  conditional E-value: 0.0062
                                    o  52 aerayviytsGstGkpKgvvvehfdl 77 
                                          ++ a++++++G+tG+pK + ++h + 
  gi|5911453|gb|AAD55799.1|AF184620_1 181 EDIACFQLSGGTTGTPKLIPRRHREY 206
                                          5679999*************999665 PP

  == domain 3    score: 39.0 bits;  conditional E-value: 4e-12
                                    o  92 vvpvgvvGelliageglargYln.peltaer.....FYrtGDlare.......flgR.adqvkirGerielgei 151
                                           v +g+vGel+++g +++rgY++ pe++a++     FYrtGD++ +       + gR +dq++  Ge+i+++e+
  gi|5911453|gb|AAD55799.1|AF184620_1 371 EVGPGEVGELTVRGPYTIRGYYRlPEHNAKAfsadgFYRTGDRVSRdkdgylvVEGRdKDQINRGGEKIAAEEV 444
                                          6789*****************9756666554222338*****997434443337899569************** PP

                                    o 152 eaal 155
                                          e+ l
  gi|5911453|gb|AAD55799.1|AF184620_1 445 ENLL 448
                                          *976 PP

>> gi|9955394|dbj|BAB12213.1|  peptide synthetase and polyketide synthase [Microcystis aeruginosa](1 543)
   #    score  bias  c-Evalue  i-Evalue hmmfrom  hmm to    alifrom  ali to    envfrom  env to     acc
 ---   ------ ----- --------- --------- ------- -------    ------- -------    ------- -------    ----
   1 !   26.8   0.0   2.3e-08   1.5e-06      47      85 ..     169     207 ..     148     232 .. 0.82
   2 !   13.5   0.0   0.00027     0.018      93     130 ..     382     424 ..     375     456 .. 0.64

  Alignments for each domain:
  == domain 1    score: 26.8 bits;  conditional E-value: 2.3e-08
                           o  47 dpeypaerayviytsGstGkpKgvvvehfdlsvleyGpt 85 
                                  +  p++ a +++tsGstG pKgv+++h+++ ++  G+ 
  gi|9955394|dbj|BAB12213.1| 169 PILDPQDAALLLFTSGSTGMPKGVILTHHNILSMTAGTV 207
                                 456799************************999988875 PP

  == domain 2    score: 13.5 bits;  conditional E-value: 0.00027
                           o  93 vpvgvvGelliageglargYlnp.eltaerF....YrtGDlar 130
                                  p  ++G l i+g+++++gY+n+ el++e F    + tGDl  
  gi|9955394|dbj|BAB12213.1| 382 LPEREIGRLQIQGNSVTKGYYNNnELNQEVFqegwFTTGDLGY 424
                                 577889*************997525666666444478999864 PP

>> gi|16040970|dbj|BAB69698.1|  iturin A synthetase A [Bacillus subtilis](1 554)
   #    score  bias  c-Evalue  i-Evalue hmmfrom  hmm to    alifrom  ali to    envfrom  env to     acc
 ---   ------ ----- --------- --------- ------- -------    ------- -------    ------- -------    ----
   1 !   22.2   0.0   6.1e-07   3.9e-05      52      78 ..     164     190 ..     156     200 .. 0.87
   2 !   16.2   0.1   4.1e-05    0.0026      92     153 ..     390     465 ..     382     467 .. 0.69

  Alignments for each domain:
  == domain 1    score: 22.2 bits;  conditional E-value: 6.1e-07
                            o  52 aerayviytsGstGkpKgvvvehfdls 78 
                                  +e a+++++sGstG pKgv+++h++l 
  gi|16040970|dbj|BAB69698.1| 164 DELAFIQFSSGSTGDPKGVMLTHHNLI 190
                                  5679*******************9876 PP

  == domain 2    score: 16.2 bits;  conditional E-value: 4.1e-05
                            o  92 vvpvgvvGelliageglargYlnpe......ltaerFYrtGDlar.......eflgRa.dqvkirGerielgeiea 153
                                   v  g++G++ i+g+++++gY+n+       lt++ + +tGDl          ++gR+ d + ++G+ i + +ie+
  gi|16040970|dbj|BAB69698.1| 390 RVEDGIIGHIQIKGDNVTQGYYNNPestekvLTSDGWVKTGDLGFisesgnlVVTGREkDIIFVNGKNIYPHDIER 465
                                  5789*****************98641111114455688****9742222222578886256678999999999986 PP

>> gi|16040970|dbj|BAB69698.1|  iturin A synthetase A [Bacillus subtilis](1 554)
   #    score  bias  c-Evalue  i-Evalue hmmfrom  hmm to    alifrom  ali to    envfrom  env to     acc
 ---   ------ ----- --------- --------- ------- -------    ------- -------    ------- -------    ----
   1 !   22.2   0.0   6.1e-07   3.9e-05      52      78 ..     164     190 ..     156     200 .. 0.87
   2 !   16.2   0.1   4.1e-05    0.0026      92     153 ..     390     465 ..     382     467 .. 0.69

  Alignments for each domain:
  == domain 1    score: 22.2 bits;  conditional E-value: 6.1e-07
                            o  52 aerayviytsGstGkpKgvvvehfdls 78 
                                  +e a+++++sGstG pKgv+++h++l 
  gi|16040970|dbj|BAB69698.1| 164 DELAFIQFSSGSTGDPKGVMLTHHNLI 190
                                  5679*******************9876 PP

  == domain 2    score: 16.2 bits;  conditional E-value: 4.1e-05
                            o  92 vvpvgvvGelliageglargYlnpe......ltaerFYrtGDlar.......eflgRa.dqvkirGerielgeiea 153
                                   v  g++G++ i+g+++++gY+n+       lt++ + +tGDl          ++gR+ d + ++G+ i + +ie+
  gi|16040970|dbj|BAB69698.1| 390 RVEDGIIGHIQIKGDNVTQGYYNNPestekvLTSDGWVKTGDLGFisesgnlVVTGREkDIIFVNGKNIYPHDIER 465
                                  5789*****************98641111114455688****9742222222578886256678999999999986 PP

>> gi|9937234|gb|AAG02365.1|AF210249_24  peptide synthetase NRPS0 [Streptomyces verticillus](11 519)
   #    score  bias  c-Evalue  i-Evalue hmmfrom  hmm to    alifrom  ali to    envfrom  env to     acc
 ---   ------ ----- --------- --------- ------- -------    ------- -------    ------- -------    ----
   1 ?   11.6   0.0    0.0011      0.07      18      52 ..      74     108 ..      51     124 .. 0.88

  Alignments for each domain:
  == domain 1    score: 11.6 bits;  conditional E-value: 0.0011
                                     o  18 rvavllerslelvvailavlkagaayvpidpeypa 52 
                                           rva+++e   e vv+ la l+aga+++p+ p  p+
  gi|9937234|gb|AAG02365.1|AF210249_24  74 RVALAVEYGWEQVVGALAALRAGAVCLPVAPGLPR 108
                                           799****************************9986 PP


Internal pipeline statistics summary:
-------------------------------------
Query model(s):                            1  (155 nodes)
Target sequences:                       8992  (1427604 residues)
Passed MSV filter:                       352  (0.0391459); expected 179.8 (0.02)
Passed bias filter:                      317  (0.0352536); expected 179.8 (0.02)
Passed Vit filter:                       147  (0.0163479); expected 9.0 (0.001)
Passed Fwd filter:                       138  (0.015347); expected 0.1 (1e-05)
Initial search space (Z):               8992  [actual number of targets]
Domain search space  (domZ):             138  [number of targets reported over threshold]
# CPU time: 0.75u 0.01s 00:00:00.76 Elapsed: 00:00:00.70
# Mc/sec: 316.11
//
