# Supplementary material for: Exploring the Adenylation Domain Repertoire of Nonribosomal Peptide Synthetases Using an Ensemble of Sequence-Search Methods
Source: PLoS One. 2013 Jul 16;8(7):e65926. doi: 10.1371/journal.pone.0065926 (PMC3712989; doi:10.1371/journal.pone.0065926)
Supplement: File S9 — Multi-template BLASTp search for A-domains in the proteome of Microcystis aeruginosa . (XLS) [file pone.0065926.s009.xls]

## Sheet: BLAST_search_on_Microcystis
A-domains templates	Hits found in the Proteome of Microcystis aeruginosa	Alignment length	Score	E-value
gi|5919203|gb|AAD56240.1|AF184977_1 DhbF	MAE00100 AMP-dependent synthetase and ligase	49-419	93.6	2e-22
gi|2623772|gb|AAC45929.1| tyrocidine synthetase 2	MAE21140 AMP-dependent synthetase and ligase	33-143	50.8	5e-10
gi|3724089|emb|CAA09819.1| fengycin synthetase	MAE21160 AMP-dependent synthetase and ligase	300-504	65.9	1e-13
gi|3118|emb|CAA38195.1| ACV synthetase	MAE27820 amino acid adenylation	31-510	348	2e-110
gi|5919203|gb|AAD56240.1|AF184977_1 DhbF	MAE38550 McyC protein	3-529	484	6e-159
gi|3118|emb|CAA38195.1| ACV synthetase	MAE38560 McyB protein	1-517	483	2e-154
gi|3118|emb|CAA38195.1| ACV synthetase	MAE38570 McyA protein	1-466	494	2e-157
gi|5919203|gb|AAD56240.1|AF184977_1 DhbF	MAE38610 McyE protein	48-508	288	1e-85
gi|5919203|gb|AAD56240.1|AF184977_1 DhbF	MAE38630 McyG protein	50-515	114	3e-28
gi|5919203|gb|AAD56240.1|AF184977_1 DhbF	MAE56500 amino acid adenylation participated protein like	18-505	404	9e-128
gi|3118|emb|CAA38195.1| ACV synthetase	MAE56520 non-ribosomal peptide synthetase	1-514	395	4e-127
gi|3118|emb|CAA38195.1| ACV synthetase	MAE56580 peptide synthetase	1-508	503	6e-164
gi|16080251|ref|NP_391078.1| 2,3-dihydroxybenzoate-AMP ligase	MAE56590 non-ribosomal peptide synthetase/polyketide synthase hybrid enzyme	25-525	95.1	3e-22
>gi|5915760|sp|O68006|BACA_BACLI Bacitracin synthetase 1	MAE58410 O-succinylbenzoic acid-CoA ligase	154-510	66.2	6e-14
gi|3118|emb|CAA38195.1| ACV synthetase	MAE58850 long-chain-fatty-acid CoA ligase	49-445	92	8e-22
gi|5919203|gb|AAD56240.1|AF184977_1 DhbF	MAE59220 acetyl-coenzyme A synthetase	32-502	115	1e-29
gi|3118|emb|CAA38195.1| ACV synthetase	MAE60000 McnE protein	1-517	498	2e-163
gi|3118|emb|CAA38195.1| ACV synthetase	MAE60010 McnC protein	1-509	514	1e-163
gi|5919203|gb|AAD56240.1|AF184977_1 DhbF	MAE60020 McnB protein	23-535	570	0
gi|5919203|gb|AAD56240.1|AF184977_1 DhbF	MAE60030 McnA protein	2-523	505	6e-169
