# Supplementary material for: Exploring the Adenylation Domain Repertoire of Nonribosomal Peptide Synthetases Using an Ensemble of Sequence-Search Methods
Source: PLoS One. 2013 Jul 16;8(7):e65926. doi: 10.1371/journal.pone.0065926 (PMC3712989; doi:10.1371/journal.pone.0065926)
Supplement: File S10 — HMM profile search for A-domain signatures in the proteome of Microcystis aeruginosa . (TXT) [file pone.0065926.s010.txt]

# hmmsearch :: search profile(s) against a sequence database
# HMMER 3.0 (March 2010); http://hmmer.org/
# Copyright (C) 2010 Howard Hughes Medical Institute.
# Freely distributed under the GNU General Public License (GPLv3).
# - - - - - - - - - - - - - - - - - - - - - - - - - - - - - - - - - - - -
# query HMM file:                  /home/chapin/screening_Cyanob_proteomes/A_domain_HMM_profile_Gblock.hmm
# target sequence database:        /home/chapin/screening_Cyanob_proteomes/Microcystis_aeruginosa_NIES_843.fas
# output directed to file:         /home/chapin/screening_Cyanob_proteomes/search_on_Microcystis_aeruginosa
# - - - - - - - - - - - - - - - - - - - - - - - - - - - - - - - - - - - -

Query:       o  [M=541]
Scores for complete sequences (score includes all domains):
   --- full sequence ---   --- best 1 domain ---    -#dom-
    E-value  score  bias    E-value  score  bias    exp  N  Sequence    Description
    ------- ------ -----    ------- ------ -----   ---- --  --------    -----------
          0 1215.3   0.0   6.7e-193  640.6   0.0    3.3  3  gt;MAE38570 McyA protein
          0 2365.0   0.0   3.5e-182  605.2   0.0    5.4  5  gt;MAE60010 McnC protein
   1.2e-277  920.3   0.0   1.5e-185  616.3   0.0    2.2  2  gt;MAE38560 McyB protein
   1.9e-188  625.9   0.0   2.4e-188  625.5   0.0    1.1  1  gt;MAE38550 McyC protein
   9.7e-186  616.9   0.0   1.2e-185  616.6   0.0    1.1  1  gt;MAE60000 McnE protein
   3.6e-184  611.8   0.0   4.9e-184  611.3   0.0    1.1  1  gt;MAE56580 peptide synthetase
   6.5e-184  610.9   0.0   2.2e-183  609.2   0.0    1.8  1  gt;MAE60020 McnB protein
   3.7e-177  588.6   0.0   7.4e-177  587.6   0.0    1.5  2  gt;MAE60030 McnA protein
   1.5e-162  540.5   0.0     2e-162  540.0   0.0    1.1  1  gt;MAE56500 amino acid adenylation participated protein like
     4e-157  522.5   0.0   5.3e-157  522.1   0.0    1.1  1  gt;MAE56520 non-ribosomal peptide synthetase
   3.9e-146  486.2   0.0   5.4e-146  485.8   0.0    1.1  1  gt;MAE27820 amino acid adenylation
   1.2e-107  359.2   0.0   1.8e-107  358.6   0.0    1.2  1  gt;MAE38610 McyE protein
    4.3e-41  139.6   0.0    1.6e-26   91.4   0.0    2.1  2  gt;MAE58850 long-chain-fatty-acid CoA ligase
    4.2e-34  116.5   0.0    6.8e-34  115.8   0.0    1.2  1  gt;MAE59220 acetyl-coenzyme A synthetase
    2.7e-33  113.8   0.1    2.3e-26   90.9   0.0    2.1  2  gt;MAE00100 AMP-dependent synthetase and ligase
    6.1e-29   99.4   0.0      2e-28   97.8   0.0    1.7  2  gt;MAE38630 McyG protein
      5e-25   86.5   0.0    4.5e-10   37.2   0.0    3.9  3  gt;MAE56590 non-ribosomal peptide synthetase/polyketide synt
    2.7e-12   44.5   0.1    3.1e-12   44.3   0.1    1.0  1  gt;MAE21140 AMP-dependent synthetase and ligase
    2.3e-11   41.4   0.0    1.1e-06   26.0   0.0    2.1  2  gt;MAE21160 AMP-dependent synthetase and ligase
    2.7e-07   28.0   0.0     0.0011   16.1   0.0    2.0  2  gt;MAE58410 O-succinylbenzoic acid-CoA ligase
  ------ inclusion threshold ------
      0.077   10.0   3.9      0.086    9.8   2.7    1.0  1  gt;MAE37020 hypothetical protein
        1.2    6.1   5.2        1.6    5.6   3.6    1.1  1  gt;MAE49480 hypothetical protein
        2.6    4.9   6.2        3.3    4.6   4.3    1.1  1  gt;MAE60640 hypothetical protein


Domain annotation for each sequence (and alignments):
>> gt;MAE38570  McyA protein
   #    score  bias  c-Evalue  i-Evalue hmmfrom  hmm to    alifrom  ali to    envfrom  env to     acc
 ---   ------ ----- --------- --------- ------- -------    ------- -------    ------- -------    ----
   1 !  640.6   0.0  2.4e-195  6.7e-193       2     491 ..     227     709 ..     226     726 .. 0.94
   2 !   17.2   0.0   1.9e-06   0.00051     494     537 ..    1125    1167 ..    1119    1170 .. 0.91
   3 !  553.6   0.0  5.6e-169  1.5e-166       2     537 ..    1711    2221 ..    1710    2223 .. 0.93

  Alignments for each domain:
  == domain 1    score: 640.6 bits;  conditional E-value: 2.4e-195
            o   2 aeererlldewndtaadeppeettlhelfeeqaartpdavAlvaedtsltYaeLderanrLArllrargvgperrvavllersaelvvallavlkaga 99 
                  ++ere+ll +wndta ++p e++ +h+lfeeqa+ +p++vA+ +e+++ltY+ L+e+an+L ++l+++gv+pe++v++ lers+e+vv+llavlkag+
  gt;MAE38570 227 TKEREQLLRDWNDTAIQYP-EKQWIHQLFEEQAKLYPERVAVIFENQELTYQKLNEKANQLGHYLQKLGVKPEELVGIYLERSLEMVVGLLAVLKAGG 323
                  78****************5.558*************************************************************************** PP

            o 100 ayvpidpaypaeRiayiledsgaallltqretaerlpadgtprllldedallvaeagtagaeappaapvspgdlayviyTSgstgrPKGvvvehravv 197
                  ayvp+dp+yp+eR++y+led+g ++++t ++++ +l++ +  + +l  d++ +a+++++  +++ ++ v++++layviyTSgstg+PKGv+  h+++ 
  gt;MAE38570 324 AYVPLDPNYPQERLSYLLEDTGVKVIITAESLRGLLGEYRGIVVAL--DTDWPAISQES--QNNCDSGVTGENLAYVIYTSGSTGKPKGVMNNHKGIR 417
                  ***********************************99987666555..58999999764..4566689****************************** PP

            o 198 nllaamqdrygldpsdrvlqssslaFdvsvleifaallsgatlvlappetvtdpaalaelieregvttlhftpsllrvllaalaaaalgdlsslrrll 295
                  n+l +mqd+y+l++sd +lq+++++Fdvsv+e+f++ll+gatlv+a+pe+++d+ +l +li+++++ttlhf+ps+lrv+l++++    + +ssl+r++
  gt;MAE38570 418 NRLLWMQDTYQLTKSDGILQKTPFSFDVSVWEFFWPLLAGATLVVAKPEGHKDSTYLIQLIQKQQITTLHFVPSMLRVFLQEPEL---KECSSLKRVF 512
                  *********************************************************************************9654...78999***** PP

            o 296 vgGealpaeaalrararaaagvrvrlinlYGptEatvdattytiateetpaegdgsvpiGrpvsntrvyvldaalrlvppgvvGelyiaGaglargYl 393
                  ++Geal+ ++ +r  +++     ++l+nlYGptEa++d+t++++ +e    +++  v iG p++nt++y+l+++l++vp+g vGel+i+G glargYl
  gt;MAE38570 513 CSGEALSLDLTQRFFEHF----DCELHNLYGPTEAAIDVTYWPCLPE----NQKALVSIGQPIANTQIYILNPHLQPVPIGIVGELHIGGIGLARGYL 602
                  *******77777777766....589********************44....44679****************************************** PP

            o 394 nrpeltaerFvadpfgp.........germYRTGDlarwlpdgsleylgradhqvkirGfRielgEiEaalaehpevaeaavvaredrpgdkrLvayv 482
                  nrpeltae+F+++pf+           +++Y+TGDlar+lpdg++e+lgr+dhqvkirGfRielgEiEa l +hp+v++a+v+a+e+++g + L+ayv
  gt;MAE38570 603 NRPELTAEKFIPNPFAKvegeiggeiRAKLYKTGDLARYLPDGNIEFLGRIDHQVKIRGFRIELGEIEAILSQHPAVEQAVVIASETETGSQTLIAYV 700
                  **************************999********************************************************************* PP

            o 483 vpereadaa 491
                  v + +  ++
  gt;MAE38570 701 VGQSQEGEL 709
                  *99755444 PP

  == domain 2    score: 17.2 bits;  conditional E-value: 1.9e-06
            o  494 aeleallreelpaymppayvveldaelpltpngktdrkalplpd 537 
                   ++l+++l+++lp+ym+p+ +v+ld ++plt+ gk dr+alp p 
  gt;MAE38570 1125 PQLRSYLQNQLPEYMIPHAFVQLD-AIPLTNSGKIDRRALPSPS 1167
                   5799*******************9.78999**********9986 PP

  == domain 3    score: 553.6 bits;  conditional E-value: 5.6e-169
            o    2 aeererlldewndtaadeppeettlhelfeeqaartpdavAlvaedtsltYaeLderanrLArllrargvgperrvavllersaelvvallavlka 97  
                   ++e+++ll+ewndt+ ++ p+  ++h+lfeeq++r pda+A+  e+++ltY++L+e+an+L ++l ++gv+ e++v+++ler +e+v++lla+lka
  gt;MAE38570 1711 EQEQHQLLKEWNDTEVHY-PDG-CIHQLFEEQVKRSPDAIAIITENEQLTYRQLNEKANQLGHYLGKKGVKTESLVGICLERTPEMVIGLLAILKA 1804
                   7899************99.665.************************************************************************* PP

            o   98 gaayvpidpaypaeRiayiledsgaallltqretaerlpadgtprllldedallvaeagt..agaeappaapvspgdlayviyTSgstgrPKGvvv 191 
                   g+ayvp+dpayp eR++ iled++  llltq+++ e+l+    p  l    ++l+aea++   +++++++ pvs++++ayviyTSgstg+PKGvv+
  gt;MAE38570 1805 GGAYVPLDPAYPTERLNVILEDAQVSLLLTQAKLVEKLGNY--PGNL----VILEAEARNiaLESPENLSLPVSSSNTAYVIYTSGSTGKPKGVVI 1894
                   ********************************988888863..2222....23444444456788999**************************** PP

            o  192 ehravvnllaamqdrygldpsdrvlqssslaFdvsvleifaallsgatlvlappetvtdpaalaelieregvttlhftpsllrvllaalaaaalgd 287 
                   eh++ ++ll + ++++  ++   vl  +s++Fd+sv+e+f +l+ g++++la+         l  l ++ +vt ++ +p+++++ll+      ++ 
  gt;MAE38570 1895 EHHSTTTLLNWSKEVFSSEELAGVLGATSICFDLSVFELFLPLAVGGKIILAQNV-----LDLPSLSAAKEVTLINTVPTAIAQLLEI-----EAI 1980
                   ****************999877******************************976.....34667899999***********999996.....346 PP

            o  288 lsslrrllvgGealpaeaalrararaaagvrvrlinlYGptEatvdattytiateetpaegdgsvpiGrpvsntrvyvldaalrlvppgvvGelyi 383 
                   +++++++ ++Geal++++++++ ++      ++++nlYGp E t ++t   ++   + ++  g + iGrp++nt+vy+ld+  ++vp g  G lyi
  gt;MAE38570 1981 PETVQTVNLAGEALSNQLVQKLYQQEN---IKNVYNLYGPSEDTTYSTFSLVP---KGHH--GQPSIGRPIANTQVYILDSFKQPVPLGTIGDLYI 2068
                   88999******************9865...578**********9999999888...4443..5678****************************** PP

            o  384 aGaglargYlnrpeltaerFvadpfgp..germYRTGDlarwlpdgsleylgradhqvkirGfRielgEiEaalaehpevaeaavvaredrpgdkr 477 
                   +G glar+Yln+peltae+F+++pf+   ++++Y+TGDlar+lpdg++++lgr d qvk+rGfRielgEiEa l  +p+v++ +v++ ed+  +kr
  gt;MAE38570 2069 GGKGLARCYLNQPELTAEKFISNPFSNepNAKLYKTGDLARYLPDGNIDFLGRGDNQVKLRGFRIELGEIEATLGTYPQVKQKVVKVWEDSYRNKR 2164
                   ******************************************************************************************9999** PP

            o  478 Lvayvvpereadaataaeleallreelpaymppayvveldaelpltpngktdrkalplpd 537 
                   Lvay+v e+     ++++l+++l ++lp+ym+pa +v l+ +lpltpngk dr  lplp+
  gt;MAE38570 2165 LVAYLVGEN--GPINTEDLRRFLGQKLPEYMIPALFVSLE-ALPLTPNGKIDRSSLPLPE 2221
                   ********8..6777889*********************8.899*************997 PP

>> gt;MAE60010  McnC protein
   #    score  bias  c-Evalue  i-Evalue hmmfrom  hmm to    alifrom  ali to    envfrom  env to     acc
 ---   ------ ----- --------- --------- ------- -------    ------- -------    ------- -------    ----
   1 !  586.2   0.0  7.5e-179  2.1e-176       2     537 ..     443     990 ..     442     993 .. 0.94
   2 !  583.1   0.0  6.6e-178  1.8e-175       4     537 ..    1531    2055 ..    1528    2057 .. 0.95
   3 !  605.2   0.0  1.3e-184  3.5e-182       2     537 ..    2597    3121 ..    2596    3124 .. 0.95
   4 !  565.1   0.0  1.8e-172    5e-170       2     491 ..    3660    4146 ..    3659    4170 .. 0.93
   5 !   18.1   0.1   9.9e-07   0.00027     495     539 ..    4576    4619 ..    4559    4621 .. 0.88

  Alignments for each domain:
  == domain 1    score: 586.2 bits;  conditional E-value: 7.5e-179
            o   2 aeererlldewndtaadeppeettlhelfeeqaartpdavAlvaedtsltYaeLderanrLArllrargvgperrvavllersaelvvallavlkaga 99 
                  ++er++ll +wn+t++d++ +  +lh+lfe+q++++p+a+A+  ed+ ltY eL+ +an+LA++l+ +gv+++++v++ +ers+e+++++l++lkag+
  gt;MAE60010 443 ESERNQLLFDWNQTETDYKND-LCLHQLFEQQVKQNPQAIAVRLEDEFLTYEELNCKANQLAHYLQFLGVKADSLVGIFVERSLEMIIGILGILKAGG 539
                  789***************766.6*************************************************************************** PP

            o 100 ayvpidpaypaeRiayiledsgaallltqretaerlpadgtprllldedallvaeagtagaeappaapvspgdlayviyTSgstgrPKGvvvehravv 197
                  ayvp+d +yp+eRi+yiled++  +lltq+++ e+lpa    +  ld  ++   +a  ++++ +p ++v  ++lay+iyTSgstg+PKGv++ehr+vv
  gt;MAE60010 540 AYVPLDINYPKERITYILEDTQLSILLTQSQLLEQLPAFQGTTICLD--QDWSIIA--KQSTVNPLVAVEQHNLAYIIYTSGSTGQPKGVMIEHRSVV 633
                  *************************************9654444443..5565555..566778999******************************* PP

            o 198 nllaamqdrygldpsdrvlqssslaFdvsvleifaallsgatlvlappetvtdpaalaelieregvttlhftpsllrvllaalaaaalgdlsslrrll 295
                  n++  ++++yg +++d++lq+ss++Fd+sv eif +llsgatlvl ++e ++ ++++ + +++ + t+l f ++ +++l  +l++  l+ ls+++ ++
  gt;MAE60010 634 NYILTTIREYGITSEDQILQFSSICFDASVEEIFVSLLSGATLVLRTEEMLRSSEYFWQCCQKWQLTVLSFPTAYWHQLASELTPDTLPILSKIKLIV 731
                  ************************************************************************************************** PP

            o 296 vgGealpaeaalrararaa..agvrvrlinlYGptEatvdattytiateetpaegdgsvpiGrpvsntrvyvldaalrlvppgvvGelyiaGaglarg 391
                  +gGea+ ++ +++++ + +  +  + rl n YGptEat+ at  +++  +t     +++piGrp+snt+vy+lda l++vp+gv+Gel+i+G+glarg
  gt;MAE60010 732 IGGEAIQPAKVQQWQTVTGqySPLP-RLLNGYGPTEATIAATFSEFT-SPT----ITNIPIGRPISNTQVYILDAFLQPVPVGVAGELHIGGMGLARG 823
                  ************9999999987765.8***************99999.455....449**************************************** PP

            o 392 YlnrpeltaerFvadpfgp...............germYRTGDlarwlpdgsleylgradhqvkirGfRielgEiEaalaehpevaeaavvaredrpg 474
                  Y nrpelt e+F+++ f                  +++Y+TGDl r+lpdg++eylgr+d qvkirGfRielgEiE++l +h +v+ a+v+a+ed++ 
  gt;MAE60010 824 YFNRPELTQEKFIPNSFEKdevipptplnkggnePSKLYKTGDLCRYLPDGNIEYLGRIDNQVKIRGFRIELGEIETVLSQHNAVKTAVVIAQEDETN 921
                  **********************************99************************************************************** PP

            o 475 dkrLvayvvpereadaat.......aaeleallreelpaymppayvveldaelpltpngktdrkalplpd 537
                  +krLvay++p++e   ++        +el+++l+++lp+ym+p+ +v l+  lpltpngk d +alp+p+
  gt;MAE60010 922 QKRLVAYIIPQVEIISPQkeknslnVTELRQFLKAKLPEYMIPSAFVILE-SLPLTPNGKIDHRALPAPE 990
                  *********99876655411111116789********************8.7999999999999999985 PP

  == domain 2    score: 583.1 bits;  conditional E-value: 6.6e-178
            o    4 ererlldewndtaadeppeettlhelfeeqaartpdavAlvaedtsltYaeLderanrLArllrargvgperrvavllersaelvvallavlkaga 99  
                   e  +ll++wn+t++d+ p ++++h+lfeeqaartp+avA+v+e+++ltY+ L+ +an+LA++l+++gv  e +v++ lers+ ++v+llavlkag+
  gt;MAE60010 1531 EAKELLKDWNATEKDY-PFHQCIHHLFEEQAARTPAAVAVVFEGQELTYQDLNIQANQLAHYLQSLGVNSEVLVGIYLERSLLVIVGLLAVLKAGG 1625
                   56679***********.6679*************************************************************************** PP

            o  100 ayvpidpaypaeRiayiledsgaallltqretaerlpadgtprllldedallvaeagtagaeappaapvspgdlayviyTSgstgrPKGvvvehra 195 
                   ay+p+dp+yp++R++y++ed++  llltq+++ ++lpa+++ + +ld      ae+ t +++++p ++v p++l +  yTSgstg+PKGv+ +h a
  gt;MAE60010 1626 AYIPLDPDYPQQRLTYMAEDAQISLLLTQESLLDSLPAEDVGVIVLD----KLAEILTVQSPENPFSEVVPENLLCLLYTSGSTGKPKGVMLTHEA 1717
                   **************************************987777776....56666666778888899**************************** PP

            o  196 vvnllaamqdrygldpsdrvlqssslaFdvsvleifaallsgatlvlappetvtdpaalaelieregvttlhftpsllrvllaalaaaalgdlssl 291 
                   +vn+   + +++gl++sdrvlq++s++Fdv+  eif+++l g+t+vl p++  +    +a++ie+e  t+l+ tp+ ++ +  a ++  +  +ssl
  gt;MAE60010 1718 LVNHSWGISEVFGLTESDRVLQFASFGFDVAAEEIFPTWLKGGTVVLRPGQMFPTLTDFADFIEQESLTVLNITPAYWHEWALAVSQSLATVPSSL 1813
                   ************************************************************************************************ PP

            o  292 rrllvgGealpaeaalrararaaagvrvrlinlYGptEatvdattytiateetpaegdgsvpiGrpvsntrvyvldaalrlvppgvvGelyiaGag 387 
                   r + vgG+a+ +e ++ +r+ ++  +rv+ in+YGptEa+v+a+ ++   +++ +e+ +sv iGrp++nt++y+ld++l++vp+gv Gel+  G+ 
  gt;MAE60010 1814 RVVAVGGDAVLPETVNIWRQMVG--KRVQCINVYGPTEASVTAIVHDLL-DYQ-SEKINSVLIGRPIANTKAYILDQNLQPVPIGVKGELHLCGVR 1905
                   ***********999999999875..5678***************99999.555.66899************************************* PP

            o  388 largYlnrpeltaerFvadpfgp..germYRTGDlarwlpdgsleylgradhqvkirGfRielgEiEaalaehpevaeaavvaredrpgdkrLvay 481 
                   largYlnrpeltae+F+ +pf+     r+Y+TGDlar+lpdg++e+ gr+d qvkirGfRielgEiEa+l +  +v+ + v++red+pgdk+Lvay
  gt;MAE60010 1906 LARGYLNRPELTAEKFINNPFAHspFNRLYKTGDLARYLPDGNIECFGRIDNQVKIRGFRIELGEIEAVLNQNIDVQTSCVIIREDTPGDKYLVAY 2001
                   *************************67********************************************************************* PP

            o  482 vvpereadaataaeleallreelpaymppayvveldaelpltpngktdrkalplpd 537 
                   +v+++e+     +el+++l+ +lp ym+p+ +v l+  lplt+n k+dr+alp+pd
  gt;MAE60010 2002 IVAHYERIPMI-SELRQFLSSKLPLYMVPQAFVFLE-SLPLTTNRKVDRRALPAPD 2055
                   ****9976655.69*********************8.899*************997 PP

  == domain 3    score: 605.2 bits;  conditional E-value: 1.3e-184
            o    2 aeererlldewndtaadeppeettlhelfeeqaartpdavAlvaedtsltYaeLderanrLArllrargvgperrvavllersaelvvallavlka 97  
                   ++e+++ll ewn+t+ d+ pe +++h+lfeeq++rtpdav +v++ ++ltY eL+ ran+LA++lr++gv+++++v+++lers+e++v+ll++lka
  gt;MAE60010 2597 ESETNQLLIEWNNTQVDY-PEYKCIHQLFEEQVKRTPDAVGVVCSQQQLTYNELNCRANQLAHYLRKLGVKADTLVGISLERSLEMIVGLLGILKA 2691
                   78999*************.5569************************************************************************* PP

            o   98 gaayvpidpaypaeRiayiledsgaallltqretaerlpadgtprllldedallvaeagtagaeappaapvspgdlayviyTSgstgrPKGvvveh 193 
                   g+ay+p+dp+yp eR+++ ++d++  llltq+++ ++lp++ +p+ lld+   +++e++ ++++ +++  v++++la  iyTSgstg+PKGv+veh
  gt;MAE60010 2692 GGAYLPLDPDYPSERLQFAIADAQLSLLLTQEGLIDKLPEHQAPLILLDR---FTEEIN-QNSQDNLTGVVTANNLANLIYTSGSTGKPKGVMVEH 2783
                   ******************************************99999885...666664.46677899**************************** PP

            o  194 ravvnllaamqdrygldpsdrvlqssslaFdvsvleifaallsgatlvlappetvtdpaalaelieregvttlhftpsllrvllaalaaaalgdls 289 
                   r++ nl +a +++++l++++r+lq++sl+Fd+s++ei++a+ sgatl+l +++ ++ +  l + ++++g+t++ + ps+l+ l+ ++        +
  gt;MAE60010 2784 RGLFNLATAQIKTFNLQSNSRLLQFASLNFDASIWEIIMAIGSGATLYLDTKDALMPGLPLMGRLKDYGITHVTLPPSALAALPLEE-------IP 2872
                   ******************************************************************************998777763.......45 PP

            o  290 slrrllvgGealpaeaalrararaaagvrvrlinlYGptEatvdattytiateetpaegdgsvpiGrpvsntrvyvldaalrlvppgvvGelyiaG 385 
                   +l++++vgGea+++e+ +++++       ++ +n+YGptE++v+at +  + +et      +v+iGrp++nt++y+ld++l++vp+gv+Gel+i+G
  gt;MAE60010 2873 ELQTIIVGGEACSEELIKQWARG------RNFFNAYGPTETSVCATVEKWT-DET-----LKVTIGRPIANTQIYILDSHLQPVPIGVPGELHIGG 2956
                   789**********9999999884......57*****************999.444.....47********************************** PP

            o  386 aglargYlnrpeltaerFvadpfgp...............germYRTGDlarwlpdgsleylgradhqvkirGfRielgEiEaalaehpevaeaav 466 
                   +glargYlnrpelt e+F+++pf                  +++Y+TGDlar+lpdg++eylgr+d qvk+rGfRielgEiE+ l + ++v+ + v
  gt;MAE60010 2957 MGLARGYLNRPELTQEKFIPNPFEKdevipptplnkggnePSKLYKTGDLARYLPDGKIEYLGRIDNQVKLRGFRIELGEIESLLNQNEAVQSSCV 3052
                   ****************************************99****************************************************** PP

            o  467 varedrpgdkrLvayvvpereadaataaeleallreelpaymppayvveldaelpltpngktdrkalplpd 537 
                   ++red+ gdkrLvayvvp++e   +t +e +++lr++lp+ym+p  ++ ld + pltpngk dr+alp pd
  gt;MAE60010 3053 IVREDNLGDKRLVAYVVPQPE-INLTINEIRQFLRAKLPDYMVPTAFIRLD-AFPLTPNGKIDRRALPVPD 3121
                   *******************99.578889**********************9.7899************997 PP

  == domain 4    score: 565.1 bits;  conditional E-value: 1.8e-172
            o    2 aeererlldewndtaadeppeettlhelfeeqaartpdavAlvaedtsltYaeLderanrLArllrargvgperrvavllersaelvvallavlka 97  
                   +ee+ +ll++wn+t+ad+    +++h+l+eeqaartpdavA+v+e+++ltYaeL+ +an+LA++lr++g+  e +v++++ers++++val+++lka
  gt;MAE60010 3660 PEEEYQLLEGWNETKADYSYN-KCIHQLIEEQAARTPDAVAVVFENQQLTYAELNSQANQLAHYLRSLGLETEVIVGLCVERSLDMIVALIGILKA 3754
                   688899************876.7************************************************************************* PP

            o   98 gaayvpidpaypaeRiayiledsgaallltqretaerlpadgtprllldedallvaeagtagaeap...paapvspgdlayviyTSgstgrPKGvv 190 
                   gaay+p+dp+yp+eR++ +leds+  llltq+++ ++lp ++ ++ +l+e  + ++++       +   ++ +v++++la viyTSgstg+PKGv+
  gt;MAE60010 3755 GAAYLPLDPEYPQERLQLMLEDSQVPLLLTQSSLIDKLPNHRGQTIFLAE--IWQEIKPM-----NwdnLTGKVTASNLANVIYTSGSTGKPKGVM 3843
                   ****************************************9988888764..45544433.....23348899*********************** PP

            o  191 vehravvnllaamqdrygldpsdrvlqssslaFdvsvleifaallsgatlvlappetvtdpaalaelieregvttlhftpsllrvllaalaaaalg 286 
                   veh++++nl  a ++++ +++++rvlq++s++Fd+++ e+++al +gatl+la +e ++ +  l + ++++++t++ + ps+l+vl  +       
  gt;MAE60010 3844 VEHQGLCNLALAQIQTFAVSSQSRVLQFASFSFDACISEVLMALGAGATLYLASKENLMPGLPLIKQLRENKITHITLPPSALAVLSWE------- 3932
                   *********************9*************************************************************999987....... PP

            o  287 dlsslrrllvgGealpaeaalrararaaagvrvrlinlYGptEatvdattytiateetpaegdgsvpiGrpvsntrvyvldaalrlvppgvvGely 382 
                   +lssl++++v+Gea+++e+++++ +       ++ +n YGptE++v+at   +++ +      ++++iGrp++ ++vy+ld++l++vp+gv+Gel+
  gt;MAE60010 3933 NLSSLQTIIVAGEACSPELVKKWSQG------RNFFNGYGPTEGSVCATVAKCTPFD------TKITIGRPIPHVQVYILDSHLQPVPIGVPGELH 4016
                   678999**********9999999995......57********************555......489****************************** PP

            o  383 iaGaglargYlnrpeltaerFvadpfgp..............germYRTGDlarwlpdgsleylgradhqvkirGfRielgEiEaalaehpevaea 464 
                   i+Gag+argYlnrpeltae+F+++pf+                +++Y+TGDlar+lpdg++eylgr+d qvk+rGfR elgEiEa+l +hp v+ea
  gt;MAE60010 4017 IGGAGVARGYLNRPELTAEKFISNPFVSldppltpldkggeqPSKLYKTGDLARYLPDGKIEYLGRIDNQVKVRGFRLELGEIEAVLSQHPLVQEA 4112
                   ******************************************99**************************************************** PP

            o  465 avvaredrpgd.......krLvayvvpereadaa 491 
                   +v+ar d+  d       + Lvay+vp+ + + +
  gt;MAE60010 4113 VVMARADQASDhdhdqlnTNLVAYLVPALKGQVL 4146
                   *****666666667799989*******9554333 PP

  == domain 5    score: 18.1 bits;  conditional E-value: 9.9e-07
            o  495 eleallreelpaymppayvveldaelpltpngktdrkalplpdsa 539 
                   + +++++++lp+ym+p+ +v+l   lpltpngk+dr alp+pd a
  gt;MAE60010 4576 QVREFVQQKLPSYMVPQAFVLLN-TLPLTPNGKVDRQALPTPDTA 4619
                   46999*****************8.9*****************976 PP

>> gt;MAE38560  McyB protein
   #    score  bias  c-Evalue  i-Evalue hmmfrom  hmm to    alifrom  ali to    envfrom  env to     acc
 ---   ------ ----- --------- --------- ------- -------    ------- -------    ------- -------    ----
   1 !  616.3   0.0  5.4e-188  1.5e-185       2     538 ..     451     964 ..     450     966 .. 0.95
   2 !  301.7   0.0   1.2e-92   3.2e-90      24     538 ..    1516    2039 ..    1507    2041 .. 0.89

  Alignments for each domain:
  == domain 1    score: 616.3 bits;  conditional E-value: 5.4e-188
            o   2 aeererlldewndtaadeppeettlhelfeeqaartpdavAlvaedtsltYaeLderanrLArllrargvgperrvavllersaelvvallavlkaga 99 
                  ++e+++ll ewn+t+ad+p + ++lh+lfeeq+a++p+ +A+ +ed++ltY++L+ r n+LA+ lr++gvgpe++v++ +ers+e+v++ll++lkag+
  gt;MAE38560 451 TQEQHQLLVEWNNTEADYPLD-KSLHQLFEEQVAQNPQGIAVIFEDQKLTYQQLNNRGNQLAHCLRDKGVGPESLVGIFMERSLEMVIGLLGILKAGG 547
                  6899**************887.7*************************************************************************** PP

            o 100 ayvpidpaypaeRiayiledsgaallltqretaerlpadgtprllldedallvaeagtagaeappaapvspgdlayviyTSgstgrPKGvvvehravv 197
                  ayvp++p+yp eR+  il+dsg  l+ltq+++ + lp ++   +ll+ d++ + +a ++  +++p   ++p++layviyTSgstg+PKGv+  hr+++
  gt;MAE38560 548 AYVPLAPDYPTERLGDILSDSGVSLVLTQESLGDFLPQTE--AELLCLDRDWEKIATYS--PENPFNLTTPENLAYVIYTSGSTGKPKGVMNIHRGIC 641
                  *************************************965..66666778999999773..556667999**************************** PP

            o 198 nllaamqdrygldpsdrvlqssslaFdvsvleifaallsgatlvlappetvtdpaalaelieregvttlhftpsllrvllaalaaaalgdlsslrrll 295
                  n+l+ ++ +y+ +++dr+lq  sl+Fd sv+eif +l+sga lv+a+p++ +d+++l +li +e+vt++  +ps+lrv+l+++++   + ++ l+r++
  gt;MAE38560 642 NTLKYTIGHYNITSEDRILQIISLSFDGSVWEIFSSLISGASLVVAKPDGYKDIDYLIDLIVQEQVTYFTCVPSILRVFLQHPKS---KYCHYLKRVI 736
                  **********************************************************************************988...5788899*** PP

            o 296 vgGealpaeaalrararaaagvrvrlinlYGptEatvdattytiateetpaegdgsvpiGrpvsntrvyvldaalrlvppgvvGelyiaGaglargYl 393
                  vgGeal++e+ +r  ++     +++l+n+YGptE +v +t++ +++          + iG+p++n +vy+ld++l++vp+gv+Gel+i+G+glargYl
  gt;MAE38560 737 VGGEALSYELNQRFFQQ----LNCELYNAYGPTEVAVETTIWCCQPN-------SQISIGTPIANAQVYILDSYLQPVPIGVAGELHIGGMGLARGYL 823
                  *******8888877776....4799************9888877722.......3689**************************************** PP

            o 394 nrpeltaerFvadpfgpgermYRTGDlarwlpdgsleylgradhqvkirGfRielgEiEaalaehpevaeaavvaredrpgdkrLvayvvpereadaa 491
                  nr elt e+F+++pf+ g ++Y+TGDlar+lp g++eylgr+d qvk+rG RielgEi+++l  hp v++ +v+ red+  ++rLvayv+ ++    +
  gt;MAE38560 824 NRLELTQEKFISNPFAEG-KLYKTGDLARYLPEGNIEYLGRIDNQVKLRGLRIELGEIQTVLETHPNVEQTVVIMREDTLYNQRLVAYVIRKNS--LL 918
                  ****************98.8************************************************************************95..56 PP

            o 492 taaeleallreelpaymppayvveldaelpltpngktdrkalplpds 538
                  t +el+++l+++lpaym+p+ +v+l  + pl +ngk drk+lp pd+
  gt;MAE38560 919 TPQELRRFLQQQLPAYMVPSAFVMLS-DFPLNNNGKIDRKKLPIPDE 964
                  6677*********************7.99**************9987 PP

  == domain 2    score: 301.7 bits;  conditional E-value: 1.2e-92
            o   24 ttlhelfeeqaartpdavAlvaedtsltYaeLderanrLArllrargvgperrvavllersaelvvallavlkagaayvpidpaypaeRiayiled 119 
                   +t+ + f +q+a+ p+++ + + +++ +Y+eL+e +n +A +l ++gv ++   +vlle    +++a+lav+kag+ y+p+  + p+eR + +   
  gt;MAE38560 1516 RTIIHDFIDQVAAKPEKTSIIYPGGKFSYQELHELTNFWAYALKELGVEKDKVCGVLLEGDYRQLIAMLAVFKAGGIYLPLRLDEPEERRQRMMIK 1611
                   46666899**************************************************************************************** PP

            o  120 sgaallltqretaerlpadgtprllldedallvaeagt.................agaeappaapvspgdlayviyTSgstgrPKGvvvehravvn 198 
                   + ++++l+ +e  e +  + + ++    ++l+v + ++                  +  +p  a ++++d  y+++TSgstg PK + ++h ++ +
  gt;MAE38560 1612 TSPEIILVAAENLEGIKPQLSALEK-PPHILVVKAHKIqqyhqwngmdyqefpcqLSNLKPVLAMPDADDSNYIMFTSGSTGEPKAILGSHGSLRH 1706
                   ********99988888876544443.45666666665589999988877766665333444889******************************** PP

            o  199 llaamqdrygldpsdrvlqssslaFdvsvleifaallsgatlvlappetvtdpaalaelieregvttlhftpsllrvllaalaa..aalgdlsslr 292 
                    + + ++++g ++s r lq + ++Fd++  e++ +l sg+tl++++++++ d + l   i + +++ lh +ps++r++l       +a + l+slr
  gt;MAE38560 1707 FIDWEKREFGINESWRCLQIAQINFDAYLRETCVTLCSGGTLYIPESTEREDLELLLLRIGEWKINLLHTVPSVMRLFLKMGRGliNAHNLLKSLR 1802
                   ************977***************************************************************986544115667888899 PP

            o  293 rllvgGealpaeaalrararaaagvrvrlinlYGptEatvdattytia.teetpaegdgsvpiGrpvsntrvyvldaalrlvppgvvGelyiaGag 387 
                     ++gGe l +++ +++ + +++  +++ +n YG+ E+t + + y+i+ +    +   + vp G  ++     v+ +++r   +g+vGe  +  ++
  gt;MAE38560 1803 IFVLGGEPLFVKELAEWHQIFGS--QTEFVNIYGASETTFVKHFYRIPnPNNI-P--YERVPGGQTLPDAAYAVV-DGNRARAIGEVGEVFVKSPY 1892
                   8899******9999999999965..668********************33332.2..357888888887777775.77****************** PP

            o  388 largYlnrpeltaerFvadpfgp.germYRTGDlarwlpdgsleylgradhqvkirGfRielgEiEaalaehpevaeaavvaredrpgdkrLvayv 482 
                   l +gY+ ++ lt   Fv++p       +YRTGDl r lpd +le++gr d q+k+ G+RielgEiE +l   ++v+ a v+a + ++    ++ay+
  gt;MAE38560 1893 LTKGYYQDESLTHSVFVPNPLNGgRDIVYRTGDLGRLLPDLTLEVIGRSDNQIKLNGVRIELGEIEDVLSGIEGVEKALVMANKKEEL-VNVIAYY 1987
                   ********************99976679******************************************************975433.459**** PP

            o  483 vpereadaataaeleallreelpaymppayvveldaelpltpngktdrkalplpds 538 
                    +e   d+++ +  +  l++ lp ym+p++   l+ + pl pngk +r alp+p++
  gt;MAE38560 1988 QAE---DTVHQEYIRGKLKQLLPIYMQPSFLMRLE-AFPLLPNGKIHRLALPKPEE 2039
                   **9...89999*******************99998.6888999*********9975 PP

>> gt;MAE38550  McyC protein
   #    score  bias  c-Evalue  i-Evalue hmmfrom  hmm to    alifrom  ali to    envfrom  env to     acc
 ---   ------ ----- --------- --------- ------- -------    ------- -------    ------- -------    ----
   1 !  625.5   0.0  8.8e-191  2.4e-188       1     538 [.     456     970 ..     456     972 .. 0.96

  Alignments for each domain:
  == domain 1    score: 625.5 bits;  conditional E-value: 8.8e-191
            o   1 saeererlldewndtaadeppeettlhelfeeqaartpdavAlvaedtsltYaeLderanrLArllrargvgperrvavllersaelvvallavlkag 98 
                  ++ee+++ll ewn+t+ ++  + ++lh+lfee+++ +p+a+Al +++++ltY+eL+ ran++ ++l ++gv  e +v++  ers e+++++l+++kag
  gt;MAE38550 456 TPEEQHQLLIEWNQTEVAYS-Q-QCLHQLFEEKVRDNPEAIALIFDGEKLTYRELNNRANQVGHYLKEKGVTSEVLVGIFIERSFEMIIGILGIIKAG 551
                  689**************995.4.5************************************************************************** PP

            o  99 aayvpidpaypaeRiayiledsgaallltqretaerlpadgtprllldedallvaeagtagaeappaapvspgdlayviyTSgstgrPKGvvvehrav 196
                  +ayvp++p+yp+eR+ y+++ds+  llltq+++ + lp++ +++l ld  ++   +a+++  ++++++pv+p++layviyTSgstg+PKGv+  hr++
  gt;MAE38550 552 GAYVPLAPNYPPERLDYMISDSAISLLLTQQSLVQFLPENQAEILCLD--TDWLKIANYS--QENLTSPVKPENLAYVIYTSGSTGKPKGVMNIHRGI 645
                  **************************************9887776665..7888888875..457889****************************** PP

            o 197 vnllaamqdrygldpsdrvlqssslaFdvsvleifaallsgatlvlappetvtdpaalaelieregvttlhftpsllrvllaalaaaalgdlsslrrl 294
                  +n+l+ ++d+y+l+++dr+lq ++++Fdvsv+e+f +l+sgatlv+a+p++ +d+++l +li +e+vt++  +ps+lrv+l+++++   +d++ l+r+
  gt;MAE38550 646 CNTLKYNIDNYNLNSEDRILQITPFSFDVSVWEVFSSLTSGATLVVAKPDGYKDIDYLIDLIVQEQVTYFTCVPSILRVFLQHPKS---KDCHCLKRV 740
                  ***********************************************************************************987...68999**** PP

            o 295 lvgGealpaeaalrararaaagvrvrlinlYGptEatvdattytiateetpaegdgsvpiGrpvsntrvyvldaalrlvppgvvGelyiaGaglargY 392
                  + gGeal++e+ +r  ++     +++l+n+YGptEa+vdat + ++   +    ++ +piGrp++n +vy+ld++l++vp+gv+Gel+i+G+glargY
  gt;MAE38550 741 IAGGEALSYELNQRFFQQ----LNCELYNAYGPTEAAVDATVWCCQ---P---NSQLIPIGRPIANAQVYILDSYLQPVPIGVAGELHIGGMGLARGY 828
                  ********8888877776....4799*****************999...2...3469***************************************** PP

            o 393 lnrpeltaerFvadpfgpgermYRTGDlarwlpdgsleylgradhqvkirGfRielgEiEaalaehpevaeaavvaredrpgdkrLvayvvpereada 490
                  ln+peltae+F+++pf+ g ++Y+TGDlar+lpdg++eylgr+d qvk+rG RielgEi+++l  hp v++ +v+ red+  ++rLvayv+ ++    
  gt;MAE38550 829 LNQPELTAEKFIPHPFAQG-KLYKTGDLARYLPDGNIEYLGRIDNQVKLRGLRIELGEIQTVLETHPNVEQTVVIMREDTLYNQRLVAYVIRKD--TL 923
                  ******************9.8***********************************************************************97..67 PP

            o 491 ataaeleallreelpaymppayvveldaelpltpngktdrkalplpds 538
                  +t+++l+++l+++lp ym+p+ +v+l  + pl pngk d ++lp pd+
  gt;MAE38550 924 LTSQDLRRFLQQKLPVYMIPSAFVMLS-DFPLNPNGKIDVHKLPIPDE 970
                  88899*********************7.999*************9986 PP

>> gt;MAE60000  McnE protein
   #    score  bias  c-Evalue  i-Evalue hmmfrom  hmm to    alifrom  ali to    envfrom  env to     acc
 ---   ------ ----- --------- --------- ------- -------    ------- -------    ------- -------    ----
   1 !  616.6   0.0  4.5e-188  1.2e-185       2     539 ..     513    1047 ..     512    1049 .. 0.94

  Alignments for each domain:
  == domain 1    score: 616.6 bits;  conditional E-value: 4.5e-188
            o    2 aeererlldewndtaadeppeettlhelfeeqaartpdavAlvaedtsltYaeLderanrLArllrargvgperrvavllersaelvvallavlka 97  
                    eer +ll+ wn+t++d+p++ +++h+lfeeq++rtpdavA+v+++++ltY eL+ ran+LA++l+++gv+p+++v+++lers++++v+lla+lk 
  gt;MAE60000  513 DEERYQLLSLWNETHTDYPSD-QCIHQLFEEQVKRTPDAVAVVCSEQQLTYNELNCRANQLAHYLQKLGVKPDELVGICLERSLDMIVGLLAILKV 607 
                   689999************776.7************************************************************************* PP

            o   98 gaayvpidpaypaeRiayiledsgaallltqretaerlpadgtprllldedallvaeagtagaeappaapvspgdlayviyTSgstgrPKGvvveh 193 
                   g+ayvpidp+yp+eRi+++l+d++ +++lt ++++++lp + + +  l  d++ +++ +   + +++ + vs+++layviyTSgstg PKGv v+h
  gt;MAE60000  608 GGAYVPIDPDYPQERISFMLQDTQVKIILTCESLQNSLPNHQAIVICL--DKDWQQINQ--ASLENLNSTVSADNLAYVIYTSGSTGIPKGVIVTH 699 
                   ***************************************986555554..467777765..567788899************************** PP

            o  194 ravvnllaamqdrygldpsdrvlqssslaFdvsvleifaallsgatlvlappetvtdpaalaelieregvttlhftpsllrvllaalaaaalgdls 289 
                   +av +l+   ++  +++p+drv+q s++aFd++++ei++all+ga++v++ + +++ p++la  ++++++++l++t++l+++l ++ ++a    +s
  gt;MAE60000  700 QAVNRLVLN-TNYIQFTPDDRVVQASNIAFDAATFEIWGALLNGAKIVIIAKSVLLSPQELALSLKENQISVLFLTTALFNQLANLVPQA----FS 790 
                   **9999995.77889***99***************************************************9999999888777776664....69 PP

            o  290 slrrllvgGealpaeaalrararaaagvrvrlinlYGptEatvdattytiateetpaegdgsvpiGrpvsntrvyvldaalrlvppgvvGelyiaG 385 
                   slr+ll+gGea+ ++ +++  ++   g+++rl ++YGptE+t ++ +y +     +a++++++piG++++nt++y ld++l++vp+gvvGel+i+G
  gt;MAE60000  791 SLRCLLFGGEAVEPKWVQEVLEK---GAPQRLLHVYGPTENTTFSSWYLVE---NIASTATTIPIGKAIANTQIYLLDKNLQPVPIGVVGELHIGG 880 
                   99***********8888877776...77899*************9999777...6667889*********************************** PP

            o  386 aglargYlnrpeltaerFvadpfgp...............germYRTGDlarwlpdgsleylgradhqvkirGfRielgEiEaalaehpevaeaav 466 
                   +gla+gYlnrpelt e+F+++pf                  +++Y+TGDlar+lpdg++ey+gr+d qvkirGfRielgEiEa+l + ++v+ + v
  gt;MAE60000  881 MGLAKGYLNRPELTQEKFIPNPFEKdevipptplnkggnePSKLYKTGDLARYLPDGNIEYVGRIDNQVKIRGFRIELGEIEAVLSQNQAVQSSCV 976 
                   ****************************************99****************************************************** PP

            o  467 varedrpgdkrLvayvvpereadaataaeleallreelpaymppayvveldaelpltpngktdrkalplpdsa 539 
                   ++red+pg+k+Lvay+vp+ ++  +t+ +l+++l+++lp ym+p  +v+l+   plt+ngk dr+al +p ++
  gt;MAE60000  977 IVREDNPGEKQLVAYIVPKLGV-KLTSGDLRQFLSHKLPGYMVPGAFVLLE-FFPLTANGKIDRRALKAPSNT 1047
                   *******************996.677779*********************8.68899999999*999998765 PP

>> gt;MAE56580  peptide synthetase
   #    score  bias  c-Evalue  i-Evalue hmmfrom  hmm to    alifrom  ali to    envfrom  env to     acc
 ---   ------ ----- --------- --------- ------- -------    ------- -------    ------- -------    ----
   1 !  611.3   0.0  1.8e-186  4.9e-184       2     537 ..     512    1021 ..     511    1024 .. 0.94

  Alignments for each domain:
  == domain 1    score: 611.3 bits;  conditional E-value: 1.8e-186
            o    2 aeererlldewndtaadeppeettlhelfeeqaartpdavAlvaedtsltYaeLderanrLArllrargvgperrvavllersaelvvallavlka 97  
                   ++e+++ll ewn+t++ + p+++++h+lfe+++++tpda+Al + +++ltY+eL+ +an+LA++l+ +gv+pe++v+++ e+s+e++v++l++lka
  gt;MAE56580  512 ESEEQQLLVEWNQTQTSY-PDHYCIHQLFEAWVEQTPDAIALIFKGEQLTYRELNSKANQLANYLQTLGVKPETLVGICIEPSLEMIVGILGILKA 606 
                   78999*************.5669************************************************************************* PP

            o   98 gaayvpidpaypaeRiayiledsgaallltqretaerlpadgtprllldedallvaeagtagaeappaapvspgdlayviyTSgstgrPKGvvveh 193 
                   ++ayvpidp+yp eRiay+l+ds+ a+llt++++  +lp + +++     d++  +++ +  +++ p ++++p++layviyTSgstg+PKGv v h
  gt;MAE56580  607 AGAYVPIDPTYPSERIAYMLDDSQLAVLLTEEKLVTSLPQHQAQVIC--LDSDWKEISTE--SKSYPITSLTPENLAYVIYTSGSTGKPKGVLVAH 698 
                   ***************************************97655554..45677766654..4445777999************************ PP

            o  194 ravvnllaamqdrygldpsdrvlqssslaFdvsvleifaallsgatlvlappetvtdpaalaelieregvttlhftpsllrvllaalaaaalgdls 289 
                   r+++nl +a +++++++p++ vlq++s++Fd+s+ ei +al +ga+l+l ++e++  ++ l el++++++t+l ++ps+l+ l  +       +l+
  gt;MAE56580  699 RGLCNLSQAQIKLFNVQPDSCVLQFASISFDASISEIVMALCAGARLYLGTREELQPGQPLLELLQEQEITHLTLVPSALAALSSE-------NLP 787 
                   ******************99**********************************************************88644443.......566 PP

            o  290 slrrllvgGealpaeaalrararaaagvrvrlinlYGptEatvdattytiateetpaegdgsvpiGrpvsntrvyvldaalrlvppgvvGelyiaG 385 
                   +l+ ++v+Ge +p++++ +++        +r +n+YGptE+tv+at  ++  e+      +  piGrp++nt++y+ld +l++vp+gv+Gel+ a 
  gt;MAE56580  788 ALQNIIVAGEPCPPSLVIQWANG------RRFFNAYGPTESTVCATVAQCF-ED-----MNMLPIGRPIANTKIYILDRYLQPVPIGVPGELHLAS 871 
                   778**********8888888884......68********************.33.....3579********************************* PP

            o  386 aglargYlnrpeltaerFvadpfgp..germYRTGDlarwlpdgsleylgradhqvkirGfRielgEiEaalaehpevaeaavvaredrpgdkrLv 479 
                   +gla+gYlnrpelt  +F+a+pf+     r+Y+TGDl+r+  dg++e++gr+dhqvkirGfRielgEiE+ l +hp+v+ea ++ared+pg krL+
  gt;MAE56580  872 VGLAKGYLNRPELTDSKFIANPFSQklSDRLYKTGDLVRYVNDGQIEFIGRIDHQVKIRGFRIELGEIETILNQHPQVKEAIIIAREDQPGVKRLC 967 
                   ***************************99******************************************************************* PP

            o  480 ayvvpereadaataaeleallreelpaymppayvveldaelpltpngktdrkalplpd 537 
                   ayv++    + +t ++l+ +l+e+lp+ym+pa++v+ld + pltpngk dr+alp p+
  gt;MAE56580  968 AYVIAS---QNLTVSQLRLFLQEKLPQYMVPAFFVLLD-AFPLTPNGKIDRRALPQPA 1021
                   *****9...7899999*********************9.6899***********9986 PP

>> gt;MAE60020  McnB protein
   #    score  bias  c-Evalue  i-Evalue hmmfrom  hmm to    alifrom  ali to    envfrom  env to     acc
 ---   ------ ----- --------- --------- ------- -------    ------- -------    ------- -------    ----
   1 !  609.2   0.0  7.9e-186  2.2e-183       4     539 ..     452    1004 ..     449    1006 .. 0.92

  Alignments for each domain:
  == domain 1    score: 609.2 bits;  conditional E-value: 7.9e-186
            o    4 ererlldewndtaadeppeettlhelfeeqaartpdavAlvaedtsltYaeLderanrLArllrargvgperrvavllersaelvvallavlkaga 99  
                   e+++ll +  + + d+p  +++lh+lfeeq++rtp+avA+v++d++ltY eL+ ran LA++l+++gv+p+++v+++lers+e++v+ll++lkag+
  gt;MAE60020  452 EKNQLLIDGHNPQVDYPV-TKCLHQLFEEQVKRTPEAVAVVYSDQQLTYNELNNRANHLAHYLQSLGVKPDQLVGICLERSLEMIVGLLGILKAGG 546 
                   677777666777788955.58*************************************************************************** PP

            o  100 ayvpidpaypaeRiayiledsgaallltqretaerlpadgtprllldedallvaeagtagaeappaapvspgdlayviyTSgstgrPKGvvvehra 195 
                   ayvp+dp+yp eR++++led++  +lltq+++ e lp + +++ +ld  ++ + +a+  ++ ++p+  v+p++layviyTSgstg+PKGv v h++
  gt;MAE60020  547 AYVPLDPEYPIERLSFMLEDAQLSVLLTQQKLGETLPQHQAQIIYLD--TDWEKIAE--NSHSNPENTVTPDNLAYVIYTSGSTGKPKGVLVNHSN 638 
                   *************************************9998888877..46666664..556678899**************************** PP

            o  196 vvnllaamqdrygldpsdrvlqssslaFdvsvleifaallsgatlvlappetvtdpaalaelieregvttlhftpsllrvllaalaaaalgdlssl 291 
                   vv+l+aa+  +y+++++d + +++s+aFd+sv+e+++all g++lv++p  + + p+a+++l+ +e+vt+l++tp+++r+l++a+++ +  + ++l
  gt;MAE60020  639 VVRLFAATDAWYNFNSQDVWSLFHSYAFDFSVWEMWGALLYGGRLVVVPYLITRSPEAFYQLLCQEKVTILNQTPTAFRQLIQAEESLK--GSFPL 732 
                   ******************9999*************************************************************976543..33333 PP

            o  292 r...............rllvgGealpaeaalrararaaagvrvrlinlYGptEatvdattytiateetpaegdgsvpiGrpvsntrvyvldaalrl 372 
                   +                +++gGeal     l+ +++ ++++  +l+n+YG+tE+tv++t+ + + ++    +++++ iGrp++  +vy ld++l+l
  gt;MAE60020  733 SrgdrssttdndlslrLVIFGGEALE-INSLQSWFQRHGDQCPQLVNMYGITETTVHVTYRPLSMTDL---DSTASVIGRPIPDLQVYLLDQYLQL 824 
                   33444444455555559*********.55556666667788889*******************93333...456899******************* PP

            o  373 vppgvvGelyiaGaglargYlnrpeltaerFvadpfgp...............germYRTGDlarwlpdgsleylgradhqvkirGfRielgEiEa 453 
                   vp+gv+Ge+y++Gag+ +gYlnrpelt+erF+++pf                  +++Y+TGDlar+lp g+leylgr+d qvkirGfRielgEiEa
  gt;MAE60020  825 VPVGVPGEMYVGGAGVTKGYLNRPELTKERFISSPFEKdevipptplnkggnePSKLYKTGDLARYLPKGELEYLGRIDNQVKIRGFRIELGEIEA 920 
                   *****************************************************99***************************************** PP

            o  454 alaehpevaeaavvaredrpgdkrLvayvvpereadaataaeleallreelpaymppayvveldaelpltpngktdrkalplpdsa 539 
                    la hp++ e +v++r+d +gdkrLvay+vp+ e ++ t +e +++l+++lp+ym+p  +v ld +lplt+ngk d++alp+p+s+
  gt;MAE60020  921 LLASHPQIWETVVIVRDDATGDKRLVAYIVPQSE-KTITINEIRQFLKAKLPSYMIPNAFVILD-ALPLTANGKIDSRALPPPESS 1004
                   *******************************987.799999**********************9.7999*************9876 PP

>> gt;MAE60030  McnA protein
   #    score  bias  c-Evalue  i-Evalue hmmfrom  hmm to    alifrom  ali to    envfrom  env to     acc
 ---   ------ ----- --------- --------- ------- -------    ------- -------    ------- -------    ----
   1 ?   -3.5   0.0       3.4   9.4e+02      32      55 ..     158     181 ..     152     198 .. 0.83
   2 !  587.6   0.0  2.7e-179  7.4e-177       4     537 ..     454     970 ..     451     973 .. 0.94

  Alignments for each domain:
  == domain 1    score: -3.5 bits;  conditional E-value: 3.4
            o  32 eqaartpdavAlvaedtsltYaeL 55 
                  eq+ +++ ++A++ +++  tYa  
  gt;MAE60030 158 EQVSQQQTETAPDSWNENKTYANF 181
                  799999999999999999999975 PP

  == domain 2    score: 587.6 bits;  conditional E-value: 2.7e-179
            o   4 ererlldewndtaadeppeettlhelfeeqaartpdavAlvaedtsltYaeLderanrLArllrargvgperrvavllersaelvvallavlkagaay 101
                  e+++ll ewn+t+ad+p + +++h+lfeeq++rtpd++A+v+ed++l Y+eL++ran+LA++l+ +gvgp+ +v++++ers+e++v+ll++lkag+ y
  gt;MAE60030 454 EQQQLLFEWNNTQADYPLD-KCIHQLFEEQVERTPDHIAVVFEDQQLNYRELNARANQLAHYLQNLGVGPDVLVGICVERSLEMMVGLLGILKAGGGY 550
                  8999************887.7***************************************************************************** PP

            o 102 vpidpaypaeRiayiledsgaallltqretaerlpadgtprllldedallvaeagtagaeappaapvspgdlayviyTSgstgrPKGvvvehravvnl 199
                  +pidp+yp eR+ yil+d++ ++lltq ++ + lp++    +l++ d++   +++++  e++p ++v+p++lay iyTSgstg PKGv++ h++vvnl
  gt;MAE60030 551 LPIDPEYPTERLLYILQDAQVRVLLTQKHLIAGLPKHQ--SELVCLDTDWSFITQAQ--ESNPCCEVQPENLAYAIYTSGSTGDPKGVMIQHSSVVNL 644
                  ***********************************965..66667778898888654..56789********************************** PP

            o 200 laamqdrygldpsd...rvlqssslaFdvsvleifaallsgatlvlappetvtdpaalaelieregvttlhftpsllrvllaalaaaalgdlsslrrl 294
                   + ++++   +++    rv  + slaFd sv +i+  l+ g+ l ++p+ ++ d++a+  +++++++ +l+ tps lr+l+       l+++ +++++
  gt;MAE60030 645 AHGLHQAIYAHHQIsplRVSINGSLAFDTSVKQII-QLIYGHSLNIVPEKVRFDGHAMLSYLRQQKIDVLDCTPSQLRLLISV---GLLDSDNHPQSV 738
                  *****9999998779**9999*************9.7999****************************************998...5556666678** PP

            o 295 lvgGealpaeaalrararaaagvrvrlinlYGptEatvdattytiateetpaegdgsvpiGrpvsntrvyvldaalrlvppgvvGelyiaGaglargY 392
                  lvgGea++++  +++++    +++ + +n+YGptE tvd+t++ i+ +        ++ iGrp++n++ y+ld++l++vp+gv+Gel+i+GaglargY
  gt;MAE60030 739 LVGGEAIDESMWATLAK----AQNINFYNVYGPTECTVDTTICLIT-AN------LKPVIGRPIANVQTYILDEYLQPVPVGVPGELHIGGAGLARGY 825
                  ********444444433....45689*****************999.22......2467*************************************** PP

            o 393 lnrpeltaerFvadpfgp..germYRTGDlarwlpdgsleylgradhqvkirGfRielgEiEaalaehpevaeaavvaredrpgdkrLvayvvperea 488
                  ln pelt e+F+++pf    ++r+Y+TGDlar+lpdg++eylgr+d qvkirGfRielgEiEa+l +h  v+   v+ared+pg krLvay+vp    
  gt;MAE60030 826 LNCPELTNEKFISHPFHQttESRLYKTGDLARYLPDGNIEYLGRIDNQVKIRGFRIELGEIEAVLSQHNYVETTCVTAREDSPGIKRLVAYIVPPK-N 922
                  **********************************************************************************************65.5 PP

            o 489 daataaeleallreelpaymppayvveldaelpltpngktdrkalplpd 537
                  ++++++el+++l+++lp+ym+p+ +v l+  lpltpngk d +alp+p+
  gt;MAE60030 923 VTPSTNELRQFLKARLPDYMIPSAFVTLE-TLPLTPNGKLDHRALPEPN 970
                  8999************************8.99**************996 PP

>> gt;MAE56500  amino acid adenylation participated protein like
   #    score  bias  c-Evalue  i-Evalue hmmfrom  hmm to    alifrom  ali to    envfrom  env to     acc
 ---   ------ ----- --------- --------- ------- -------    ------- -------    ------- -------    ----
   1 !  540.0   0.0  7.4e-165    2e-162       5     538 ..     480    1008 ..     477    1010 .. 0.94

  Alignments for each domain:
  == domain 1    score: 540.0 bits;  conditional E-value: 7.4e-165
            o    5 rerlldewndtaadeppeettlhelfeeqaartpdavAlvaedtsltYaeLderanrLArllrargvgperrvavllersaelvvallavlkagaa 100 
                   +++ll +wn+t  +e p+  ++helfe+q+ ++p+ +A+    +++tY+ L++ran+LA++l+++gv+ e++v+++le s+  +++ la++k+gaa
  gt;MAE56500  480 EQKLLAQWNQTNIAENPK-VCIHELFEHQVLKNPNGIAIEWCREKITYQDLNHRANQLAHYLQSKGVKVESLVGICLEQSVSIIISFLAIIKTGAA 574 
                   5789*********99887.7**************************************************************************** PP

            o  101 yvpidpaypaeRiayiledsgaallltqretaerlpadgtprllldedallvaeagtagaeappaapvspgdlayviyTSgstgrPKGvvvehrav 196 
                   y+ ++p+yp+eR++yil d++  +l+tq+ + ++  ++    ++++ d++++ +   +++++++  p +p++lay+iyTSgstg+PKGv++eh+++
  gt;MAE56500  575 YLVLAPNYPQERLNYILNDAQVSVLITQNTLVNLFRDHQ--AEVVCLDTEENLIV--SQSQNNLVNPIQPNNLAYIIYTSGSTGTPKGVMIEHQSL 666 
                   ****************************98888777755..55555555666565..677889999****************************** PP

            o  197 vnllaamqdrygldpsdrvlqssslaFdvsvleifaallsgatlvlappetvtdpaalaelieregvttlhftpsllrvllaalaaaalgdlsslr 292 
                   vn+   ++++y l++ dr+lq++s+ Fdv+  ei+++ l+gatlv+ p    +  a ++++i++   t++++  + ++ ++ +l++     +++lr
  gt;MAE56500  667 VNHSLGIIKVYDLTNRDRILQFASFTFDVAAEEIYPTFLTGATLVMRPALMFPSLADFTQFIQQKCLTVINLPATYWHEWVLDLSQTLITLPETLR 762 
                   ***************99******************************************************************************* PP

            o  293 rllvgGealpaeaalrararaa..agvrvrlinlYGptEatvdattytiateetpaegdgsvpiGrpvsntrvyvldaalrlvppgvvGelyiaGa 386 
                    +++g+e + +e+   +++     +++  +  n+YGptEat+++t  + + ++++a + +sv iG+p+ nt+vy+ d +l+ vp+g +Gel+i+G 
  gt;MAE56500  763 LVITGSEEVLPERLILWQKILSnsQREDITWLNAYGPTEATITSTVFNPNFIHKIA-QIHSVAIGKPITNTQVYICDRYLQQVPIGIPGELLIGGL 857 
                   *****999995555555555447877788899******************778877.799************************************ PP

            o  387 glargYlnrpeltaerFvadpfgp..germYRTGDlarwlpdgsleylgradhqvkirGfRielgEiEaalaehpevaeaavvaredrpgdkrLva 480 
                   gla+gYlnr++lt+e+F+ + f     +r+Y+TGDlar+lpdg++e+lgr+d qvkirGfRie+gEiEa+l+e+p+v+  av++red++ +k+Lva
  gt;MAE56500  858 GLAKGYLNRDDLTREKFITHAFNSseYQRFYKTGDLARYLPDGNIEFLGRIDNQVKIRGFRIEIGEIEAVLTEYPDVRATAVIVREDQTNNKQLVA 953 
                   *************************977******************************************************************** PP

            o  481 yvvpereadaataaeleallreelpaymppayvveldaelpltpngktdrkalplpds 538 
                   y+vp++  +  + a+l+++l+++lp+ym+pa++v+l  elpl++ gk dr alp+p++
  gt;MAE56500  954 YIVPKY--PSIDPAKLRSFLKQKLPDYMIPAFFVQLQ-ELPLMSSGKIDRNALPAPTE 1008
                   *****8..8899999*********************6.899*************9986 PP

>> gt;MAE56520  non-ribosomal peptide synthetase
   #    score  bias  c-Evalue  i-Evalue hmmfrom  hmm to    alifrom  ali to    envfrom  env to     acc
 ---   ------ ----- --------- --------- ------- -------    ------- -------    ------- -------    ----
   1 !  522.1   0.0  1.9e-159  5.3e-157       2     538 ..     453     975 ..     452     977 .. 0.93

  Alignments for each domain:
  == domain 1    score: 522.1 bits;  conditional E-value: 1.9e-159
            o   2 aeererlldewndtaadeppeettlhelfeeqaartpdavAlvaedtsltYaeLderanrLArllrargvgperrvavllersaelvvallavlkaga 99 
                  ++e + ll ewn ta + p  ++++h+lfe+q  +t  a+A+v+ +++ltY+eL+e+an+LA++l++ gv  +++v+++lers+ +v+a+lavlk g+
  gt;MAE56520 453 EAEGQLLLIEWNKTAPETPL-KQCVHQLFEQQTLKTTSAIAVVFQEQQLTYQELNESANQLAHYLQKIGVSFQSLVGICLERSVNMVIAVLAVLKVGG 549
                  6777889*********6655.58*************************************************************************** PP

            o 100 ayvpidpaypaeRiayiledsgaallltqretaerlpadgtprllldedallvaeagtagaeappaapvspgdlayviyTSgstgrPKGvvvehravv 197
                  ++vp+dp+yp+eR++yil+d++ + lltq + + +l ++ + ++ l +   ++  + + +++++++ pvs  dlay+iy+Sgstg+PKG+++ h++++
  gt;MAE56520 550 VCVPLDPTYPQERLSYILQDTQIKTLLTQKDCQSLLNSETISQRILLD---EQGSEIALEPKTNLDNPVSLKDLAYIIYSSGSTGVPKGIMILHQSLT 644
                  ******************************999999987666666543...4444444688889********************************** PP

            o 198 nllaamqdrygldpsdrvlqssslaFdvsvleifaallsgatlvlappetvtdpaalaelieregvttlhftpsllrvllaalaaaalgdlsslrrll 295
                  n +  +q  +  +p++  lq+++++Fdvs  e+faa+  g+ l ++p++ ++d a++ +l++ + +  + +  +ll++l++ +++ ++  +++lr+++
  gt;MAE56520 645 NIIEHHQAKM--SPERNFLQFAPFNFDVSYHEMFAAWCLGGSLFIVPEDARLDLAKISQLLANNPIYKAILPVTLLQQLIETYSE-ETYLFANLREII 739
                  ****988877..55578889*************************************************9999999999999877.579999****** PP

            o 296 vgGealpaeaalrararaaagvrvrlinlYGptEatvdattytiateetpaegdgsvpiGrpvsntrvyvldaalrlvppgvvGelyiaGaglargYl 393
                   +Ge+l ++ a   ++++   ++++l+n YGptEa ++ t+yt+++   p+   + +piG+p  n++vy+l+++l++vp+gv+Gely+aG+glargY 
  gt;MAE56520 740 SAGEQLQITPAMISAFKK--LEHCTLYNFYGPTEADIV-TSYTFDP--NPELWPKYIPIGKPAINVQVYILNSHLQPVPIGVTGELYVAGGGLARGYF 832
                  *******99998777765..5689************98.8888883..4446889******************************************* PP

            o 394 nrpeltaerFvadpfgpgermYRTGDlarwlpdgsleylgradhqvkirGfRielgEiEaalaehpevaeaavvaredrpgdkrLvayvvpereadaa 491
                  n+p+lt+e+F+a+pf+ ++ +Y+TGDlar+lp+g +eylgr+d+ vk+rG+RielgE+E+ l +hp++a+a ++++  +  +k+L+ay++p+++ +++
  gt;MAE56520 833 NNPQLTKEKFIANPFSDNSLLYKTGDLARYLPNGDIEYLGRIDDVVKVRGYRIELGEVETILNQHPQIAQAIATVQGETAREKYLAAYFIPRPG-ETV 929
                  ****************************************************************************778889**********98.799 PP

            o 492 taaeleallreelpaymppayvveldaelpltpngktdrkalplpds 538
                  +  el+++l++ lp+ym+p+ +v  +    l+pngk+drk lp pd 
  gt;MAE56520 930 NQVELRHFLENWLPDYMIPSAFVVME-SFQLSPNGKVDRKVLPIPDK 975
                  999**********************8.78999***********9986 PP

>> gt;MAE27820  amino acid adenylation
   #    score  bias  c-Evalue  i-Evalue hmmfrom  hmm to    alifrom  ali to    envfrom  env to     acc
 ---   ------ ----- --------- --------- ------- -------    ------- -------    ------- -------    ----
   1 !  485.8   0.0    2e-148  5.4e-146      32     537 ..      14     527 ..       8     531 .. 0.94

  Alignments for each domain:
  == domain 1    score: 485.8 bits;  conditional E-value: 2e-148
            o  32 eqaartpdavAlvaedtsltYaeLderanrLArllrargvgperrvavllersaelvvallavlkagaayvpidpaypaeRiayiledsgaallltqr 129
                  +qa+ tpda+A+ +e   ltY++Ld+ +n++A++l+ +gv p +rv++++er + +++++l++lkag++yvp+dp+yp eR++yil+ +  ++llt++
  gt;MAE27820  14 KQAQLTPDAIAVLDETCPLTYQQLDHLSNQVAAYLQTQGVNPNTRVGIMTERNPGMIIGILGILKAGGCYVPLDPDYPVERLRYILDHATIEILLTEH 111
                  69*************99********************************************************************************* PP

            o 130 etaerlpadgtprllldedallvaeagt................agaeappaapvspgdlayviyTSgstgrPKGvvvehravvnllaamqdrygldp 211
                  + +e+l + +t++l l+ ++l+ +e +                 +++++     ++p+dl  + yTSgstgrPKGv+  hr+++n+l +mq+++ l++
  gt;MAE27820 112 QVSEQLISCVTEPLPLQ-TVLFLDEGERlnkindltqittsiwqKHSKESINLCNRPEDLMVILYTSGSTGRPKGVMLNHRGYMNRLEWMQKTFSLKT 208
                  *******9777776665.56666666667998888888888876555666888999****************************************** PP

            o 212 sdrvlqssslaFdvsvleifaallsgatlvlappetvtdpaalaelieregvttlhftpsllrvllaalaaaalgdlsslrrllvgGealpaeaalra 309
                   drv+q +s++Fd+sv+eif++l++gat+  +++e+v++p ++a++i++ +++++hf+psl+  ++ a +  ++  ++ lr l+++Gealp++  +++
  gt;MAE27820 209 GDRVAQRTSFCFDISVWEIFWTLMEGATICPVKREVVLNPWEFAAWIKKTKINVMHFVPSLFGEFISAIEN-ESWTFPDLRWLIFSGEALPMSFIQKW 305
                  *******************************************************************9765.5788889*****************99 PP

            o 310 raraaagvrvrlinlYGptEatvdattytiateetpaegdgsvpiGrpvsntrvyvldaalrlvppgvvGelyiaGaglargYlnrpeltaerFvadp 407
                   +    g ++ l nlYGptEa++d+t++ i+ e + + ++  +piG+++ n+ + vld+++++v +g++Gel  +G++la gYl++pe ta++F ++p
  gt;MAE27820 306 LDCY--GLKTGLANLYGPTEASIDVTYHIIT-ERPDERTSSQIPIGKAIDNVYLKVLDDQMQPVKQGEMGELWLGGVQLALGYLKDPEKTAKAFCSNP 400
                  9976..55678***************99998.77778899********************************************************** PP

            o 408 fgp..germYRTGDlarwlpdgsleylgradhqvkirGfRielgEiEaalaehpevaeaavvaredrpgdkrLvayvvpereadaataaeleallree 503
                  f+   g  +YRTGDl++ lpdg+ley gr+d  vkirGfRielgEiE+ l+ hp v+eaav a +  +g+krL+a +  +      ++  l+a+l+++
  gt;MAE27820 401 FSDvsGDYIYRTGDLVKELPDGTLEYHGRIDNMVKIRGFRIELGEIESILTTHPNVREAAVLAIDYGEGQKRLIACLSGD----KIKNRVLKAHLEQK 494
                  ****************************************************************************9997....678889******** PP

            o 504 lpaymppayvveldaelpltpngktdrkalplpd 537
                  lp ym+p+ + +   +l    ngk drkal+++ 
  gt;MAE27820 495 LPHYMIPQRFAWFP-QLAKNHNGKLDRKALAAEL 527
                  ************97.7888999999***998865 PP

>> gt;MAE38610  McyE protein
   #    score  bias  c-Evalue  i-Evalue hmmfrom  hmm to    alifrom  ali to    envfrom  env to     acc
 ---   ------ ----- --------- --------- ------- -------    ------- -------    ------- -------    ----
   1 !  358.6   0.0  6.5e-110  1.8e-107       4     535 ..    2418    2928 ..    2415    2933 .. 0.91

  Alignments for each domain:
  == domain 1    score: 358.6 bits;  conditional E-value: 6.5e-110
            o    4 ererlldewndtaadeppeettlhelfeeqaartpdavAlvaedtsltYaeLderanrLArllrargvg.perrvavllersaelvvallavlkag 98  
                   ++e+ll ++ +++++  pe++t+ + f +q++ tp+a+Al a++ sl+Y+eL+e+ nrL ++l++      +  ++v+l r   l++++la++k+g
  gt;MAE38610 2418 QQEKLLRQLTGKTRKL-PEKATIIDDFVAQVKLTPNAPALIAGKISLSYQELNEKVNRLTHYLQQEYQLgVGKVIGVMLQRNHNLIIGILATFKTG 2512
                   5788999999999955.7779******************************************9985555************************** PP

            o   99 aayvpidpaypaeRiayiledsgaallltqretaerlpadgtprllldedallvaeagtagaeappaapvspgdlayviyTSgstgrPKGvvvehr 194 
                   a yvpid  yp +Ri++il+dsg  + lt+++   +lp+ + ++ l+++d +++  +     + +p    +++++ay+ yTSgstg PKGv+++h 
  gt;MAE38610 2513 ATYVPIDSQYPHSRIEFILKDSGCHVCLTESNFISKLPEKMEKICLDKIDPIVEKYD-----KDEPKIFRDSSQTAYIFYTSGSTGNPKGVMGRHI 2603
                   *******************************99999999776655554333333222.....2235677899************************ PP

            o  195 avvnllaamqdrygldpsd..rvlqssslaFdvsvleifaallsgatlvlappetvtdpaalaelieregvttlhftpsllrvllaalaaaalgdl 288 
                   ++ n++++++ ++ ld++   r  + +++ +d s+  if +l+ ga l++ +      + +l  ++++++++ lh tps++r +l +l++   +  
  gt;MAE38610 2604 SILNVIQSLRLTFDLDKHPewRYIFTAAVTHDPSIRNIFLPLTIGASLYMYEIK---YIGHLVSFLQENQINALHTTPSIYREILGLLEPG--ETI 2694
                   ****************999**999***************************755...6778**************************9996..799 PP

            o  289 sslrrllvgGealpaeaalrararaaagvrvrlinlYGptEatvdattytiateetpaegdgsvpiGrpvsntrvyvldaalrlvppgvvGelyia 384 
                   ssl+ + vgGe+l++e al++r+r+ a     + n+YG tE++v++  y+i  e      d ++p G ++ n r+ vld+ +++vp  v Ge++++
  gt;MAE38610 2695 SSLKYISVGGEKLDRETALALRKRFPA---EIISNVYGSTETCVGVSQYEIK-EN----LDSEIPLGQVFHNNRLGVLDEFNNPVPLHVIGEICVE 2782
                   99**********************975...4599***************999.22....3469********************************* PP

            o  385 GaglargYlnrpeltaerFvadpfgpgermYRTGDlarwlpdgsleylgradhqvkirGfRielgEiEaalaehpevaeaavvaredrpgdkrLva 480 
                   Ga la gY n+pe t e+F ++  +  +++ RTGDl + ++ g +e++gr+d qvk+ G+Ri +gEiE +l+++  ++ a v  ++ +++  +L a
  gt;MAE38610 2783 GAALASGYHNQPEMTQEKFKPSFLDETKTLFRTGDLGKQTAPGIIEFMGRKDNQVKVNGYRIDPGEIEYQLTRYAPIERAIVLPVQVNNQT-QLSA 2877
                   ********************999999999******************************************************99876666.6*** PP

            o  481 yvvpereadaataaeleallreelpaymppayvveldaelpltpngktdrkalpl 535 
                   y  ++   +++  ae +++l++ lp ym+p+y++ l+ + plt +gk d + l++
  gt;MAE38610 2878 YCQTD---KTLEIAEIREFLAKFLPVYMIPSYFIFLK-QFPLTRHGKLDLHSLRE 2928
                   ****9...89999***********************8.88999999999877765 PP

>> gt;MAE58850  long-chain-fatty-acid CoA ligase
   #    score  bias  c-Evalue  i-Evalue hmmfrom  hmm to    alifrom  ali to    envfrom  env to     acc
 ---   ------ ----- --------- --------- ------- -------    ------- -------    ------- -------    ----
   1 !   91.4   0.0   5.9e-29   1.6e-26      24     218 ..      11     226 ..       3     234 .. 0.91
   2 !   45.9   0.0   3.6e-15     1e-12     320     487 ..     386     538 ..     354     568 .. 0.82

  Alignments for each domain:
  == domain 1    score: 91.4 bits;  conditional E-value: 5.9e-29
            o  24 ttlhelfeeqaartpdavAlvae....dtsltYaeLderanrLArllrargvgperrvavllersaelvvallavlkagaayvpidpaypaeRiayil 117
                  ++l+e  +  a+r+p+ +Al +     +  ltY+eL ++ ++ A++l+a+gv   + va+ +++s+   +a  + + agaa         ae++ayil
  gt;MAE58850  11 QSLPEVWSIVAQRFPNIIALHDPhskpEVILTYRELYQQIQQFAAALQALGVTETENVALFADNSPRWFIADQGSMAAGAANAVRSAQADAEELAYIL 108
                  5788999999**************************************************************************************** PP

            o 118 edsgaallltqretaerlpadgtprllldedallvaeagt................agaeap.paapvspgdlayviyTSgstgrPKGvvvehravvn 198
                  +ds+   l+++++++     + +p l l+ ++ll++e+ +                 gae++ ++   s +dla  iyTSg+tg+PKGv+ +h ++ +
  gt;MAE58850 109 ADSDSQTLIVENNKTLGKLLAKIPELPLKLIVLLTDEDPAtgaisvqtlnfkqlmaIGAENTlKPITKSENDLATLIYTSGTTGQPKGVMLSHGNLLH 206
                  ***********999988888888888889999999999999999888888887776444444777888899*************************** PP

            o 199 llaamqdrygldpsdrvlqs 218
                  +++ ++ +++ dp drvl+ 
  gt;MAE58850 207 QVRNLNAIFQPDPGDRVLSI 226
                  ***************99875 PP

  == domain 2    score: 45.9 bits;  conditional E-value: 3.6e-15
            o 320 rlinlYGptEatvdattytiateetpaegdgsvpiGrpvsntrvyvldaal.rlvppgvvGelyiaGaglargYlnrpeltaerFvadpfgpgermYR 416
                   +   YG tE++++at  +i+ +            Grpv +t++ ++d +  ++ p    G  +i+G+++ +gY+++pe t+++ ++d  ++      
  gt;MAE58850 386 PILVGYGLTETSPVATVRRID-HNL------RGSAGRPVFQTEICIVDLHSkEVLPTEKHGLVLIRGPQVMQGYYKKPEATEKAISPDG-WFD----- 470
                  46778****************.333......4568*************77515779999*************************99999.775..... PP

            o 417 TGDlarwlpdgsleylgradh.qvkirGfRielgEiEaalaehpevaeaavvaredrpgdkrLvayvvpere 487
                  +GD    ++ g l+  gra++  v   G  ie+  iE a +++p +++   v ++    +k+L a +vp+ +
  gt;MAE58850 471 SGDIGWLTAAGDLVLTGRAKDtIVLSNGENIEPQPIEDACLRSPFISQIMLVGQD----QKALGALIVPNLD 538
                  59*********************************************99888775....5788888988754 PP

>> gt;MAE59220  acetyl-coenzyme A synthetase
   #    score  bias  c-Evalue  i-Evalue hmmfrom  hmm to    alifrom  ali to    envfrom  env to     acc
 ---   ------ ----- --------- --------- ------- -------    ------- -------    ------- -------    ----
   1 !  115.8   0.0   2.5e-36   6.8e-34      47     500 ..     112     591 ..      98     625 .. 0.81

  Alignments for each domain:
  == domain 1    score: 115.8 bits;  conditional E-value: 2.5e-36
            o  47 dtsltYaeLderanrLArllrargvgperrvavllersaelvvallavlkagaayvpidpaypaeRiayiledsgaallltqretaerlpadgtprll 144
                   +++tY +L++   + A++l ++gv++++ v++ ++  +e+++a+la  + ga    +  +  a+ ++  l d++a++++t ++   ++   + + ++
  gt;MAE59220 112 SRTITYEQLHREVCQFANALKELGVKKGDVVGIYMPMIPEAAIAMLACARIGAPHSVVFGGFSADALRDRLNDAAAKVVITADGGFRKDKVVALKEQV 209
                  6789*****************************************************************************99887776665555555 PP

            o 145 ldedallvaeagt.........agaeap......................paapvspgdlayviyTSgstgrPKGvvvehravvnllaa.mqdrygld 210
                  + + a+  a + +         +    p                      pa p +++d+ ++ yTSgstg+PKGvv +  ++  + +   + ++ l+
  gt;MAE59220 210 DLALADNSAPSVEkvlvvqrskE----PinmvadrdywwhdlqkqvsancPAEPMDSEDMLFILYTSGSTGKPKGVVHTTGGYNLYTHVtCKWIFDLK 303
                  55444444444447899965540....45555556666666666777779999****************************99766554045556666 PP

            o 211 psd.rvlqssslaFdvsvleifaallsgatlvlappetvtdpaa.laelieregvttlhftpsllrvllaalaaa.algdlsslrrllvgGealpaea 305
                    d  +    + +    +  ++++l +gat+v+ ++  ++     + ++ie+++v+++   p+++r ++   ++  +++dlsslr l + Ge ++   
  gt;MAE59220 304 DTDvYWCTADVGWITGHSYIVYGPLSNGATTVMYEGVPRPSNLGcFWDVIEKYRVNIFYTAPTAIRAFIKMGEDIpNSRDLSSLRLLGTVGEPIN--P 399
                  55595555666788888999*************9876554443324599******************987544432579999*************..5 PP

            o 306 alrararaa.agvrvrlinlYGptEatvdattytia.teetpaegdgsvpiGrpvsntrvyvldaalrlvppgvvGelyiaG..aglargYlnrpelt 399
                  ++  +++ + +++++ ++     tE++    +++ +  + t   + gs +   p  + +v  +d ++++  +++ G l++    +g  r+ +++p++ 
  gt;MAE59220 400 EAWMWYHRViGKEKCPIVDTWWQTETGGI-MITPLPgAIAT---KPGSATLPFPGIIAEV--VDLEGNPTHANEGGYLVVKHpwPGMMRTVYKNPDRF 491
                  55555555558899************887.66777744444...4466666566666666..57799*************86337***********99 PP

            o 400 aerFvadpfgp..germYRTGDlarwlpdgsleylgradhqvkirGfRielgEiEaalaehpevaeaavvaredrpgdkrLvayvvpereadaataae 495
                  ++    +  +p  g+ +Y  GD  r   dg+  ++gr d+   + G+R    EiE+al+ hp+vaeaavv r d+ + ++++a+v+ e  ++a +  e
  gt;MAE59220 492 RNTYW-EHIAPkdGQYLYFAGDGSRQDEDGYFWVMGRVDDVMSVSGHRLGTMEIESALVSHPAVAEAAVVGRPDEIKGEEVYAFVTLEGHYEASP--E 586
                  99644.555669************************************************************77666678*******98765543..3 PP

            o 496 leall 500
                  l+++l
  gt;MAE59220 587 LAQAL 591
                  44444 PP

>> gt;MAE00100  AMP-dependent synthetase and ligase
   #    score  bias  c-Evalue  i-Evalue hmmfrom  hmm to    alifrom  ali to    envfrom  env to     acc
 ---   ------ ----- --------- --------- ------- -------    ------- -------    ------- -------    ----
   1 !   90.9   0.0   8.3e-29   2.3e-26      24     287 ..       9     286 ..       2     355 .. 0.80
   2 !   21.0   0.0   1.3e-07   3.6e-05     372     443 ..     397     468 ..     375     529 .. 0.91

  Alignments for each domain:
  == domain 1    score: 90.9 bits;  conditional E-value: 8.3e-29
            o  24 ttlhelfeeqaartpdavAlvae......dtsltYaeLderanrLArllrargvgperrvavllersaelvvallavlkagaayvpidp......ayp 109
                  +tl el++ +a ++p+  A ++          ltY eLd++a ++A++l++ +++ er   +l + s+e+v+a ++ l ag+  +p+ p         
  gt;MAE00100   9 ATLVELLRYRATAQPEGHAYTFLidgkkeTPPLTYSELDRQARAIAAYLQKYQAQGERA-LLLYPQSLEVVAAFCGCLYAGVIAIPVPPpesgrlKRT 105
                  68999999999999999999988888877667*********************999996.6899**********************988444444567 PP

            o 110 aeRiayiledsgaallltqretaerlpadgtprllldedallvaeagt.agaeappaapvspgdlayviyTSgstgrPKGvvvehravvnllaamqdr 206
                   +R+++i++d++a++ l++++   ++ +   + +  d  + ++ e+   + a++  +++v+ + lay +yTSgst  PKGv+ +h ++++++  +q++
  gt;MAE00100 106 LPRLRAIVKDANATFALVTESILTLIEGVKEEFPEFDQMKWITTESIDiSLADQWQDPQVDKSALAYLQYTSGSTNIPKGVMLSHFNLMHHCGYLQKA 203
                  89*********************999885555444443333333333345444448899*************************************** PP

            o 207 ygldpsdrvlqssslaFdvs.vleifaallsgatlvlapp.etvtdpaalaelieregvttlhftpsllrvllaalaaaalgd 287
                  +g +p++ +l  +++ +d   v  i  +l++g  ++l  p    + p+++ + i +++vt+ +    +++++ +  +aa l+ 
  gt;MAE00100 204 CGYEPDSVTLTWMPYFHDYGlVEGITVPLYNGTPCYLMSPfAFIKRPMQWLKNITKYKVTHSQAPNFAYDLCTRRIKAADLAE 286
                  *****999999999****75378899******98887766267899999***********88887777777777766654443 PP

  == domain 2    score: 21.0 bits;  conditional E-value: 1.3e-07
            o 372 lvppgvvGelyiaGaglargYlnrpeltaerFvadpfgp.germYRTGDlarwlpdgsleylgradhqvkirG 443
                  l+ + +vGe+  + +  a gY+ r++ t+e F a   +  ++ + RTGDl   l dg+l   gr+++ + +rG
  gt;MAE00100 397 LCAADEVGEIWASDPSMAAGYWQREDATKETFQAYLADTgEGPFLRTGDLGFLL-DGELHITGRIKDLIIVRG 468
                  788999**************************9988777866899*********.************999998 PP

>> gt;MAE38630  McyG protein
   #    score  bias  c-Evalue  i-Evalue hmmfrom  hmm to    alifrom  ali to    envfrom  env to     acc
 ---   ------ ----- --------- --------- ------- -------    ------- -------    ------- -------    ----
   1 !   97.8   0.0   7.2e-31     2e-28      51     464 ..      47     465 ..      15     536 .. 0.81
   2 ?   -2.1   0.0       1.3   3.5e+02     421     455 ..     580     614 ..     577     617 .. 0.88

  Alignments for each domain:
  == domain 1    score: 97.8 bits;  conditional E-value: 7.2e-31
            o  51 tYaeLderanrLArllrargvgperrvavllersaelvvallavlkagaayvpidpaypaeRiayiledsgaallltqretaerlpadgtprlllded 148
                  +Y+ L + a  + ++l+++g++ ++ v ++  +  ++++al a +  g+  vp+  a+  +  +  ++  +    ++++ +  ++ +  t+++ l++ 
  gt;MAE38630  47 SYQDLYQDALVILNGLEQKGIKLGHKVILQIAKNHDFIPALWACFLGGIIPVPLTVAPSYDLENSAVKKLENVWKILDNPLILSDSELITEIEKLGTY 144
                  8999999999999*********999999999********************99988887777777777777666666665555555555555544444 PP

            o 149 allvaeagt.......agaeappaapvspgdlayviyTSgstgrPKGvvvehravvnllaamqdrygldpsd......rvlqssslaFdvsvleifaa 233
                  + l+  + +       a ++ +  + ++p+d+a   +TSgstg PKGv  +h+++    a +    ++++++      +      ++  +  l i a 
  gt;MAE38630 145 SHLEGWQVIsvnelrkAPSKVHQLPILDPQDPALLLFTSGSTGMPKGVILTHHNILSMTAGTVAMNHFTQQEvtlnwmP----LDHVGAIVFLGIMAV 238
                  44444444466544335555558889*****************************877666555555555454554332....456788999****** PP

            o 234 llsgatlvlappetvtdpaalaelieregvttlhftpsllrvllaalaaaalgdlsslr...rllvgGealpaeaalrararaa..agvrvrlinlYG 326
                   l+ ++++++ + ++++p ++ eli++++v+ + + p+ ++ l++++a++ + +  +l+    l+ +Ge+++++  +   +     + + +++  ++G
  gt;MAE38630 239 DLACHQIHVPMELVLRQPLQWLELIQKHQVS-ISWSPNFAFSLINQQAEELKHASYNLSsmkFLVNAGEQVSVKTIRLFLEILEkhQLRERAIKPAFG 335
                  *******************************.99*******999999988877777777777**********88877766655565556678999*** PP

            o 327 ptEatvdattytiateetpaegdgsvpiGrpvsntrvyvldaalrlvppgvvGelyiaGaglargYlnrpeltaerFvadpfgpgermYRTGDlarwl 424
                  +tE++ + t+    +  +  e+   v  G+p+++ +++++d+++++ p ++ G l i+G  + +gY+n+ el+ e F +  f        TGDl +  
  gt;MAE38630 336 MTESCSGITWSAGLSKNELTEENSFVSLGKPIPGATIRIVDQENNPLPEREIGKLQIQGNSVTKGYYNNTELNQEVFQEGWFT-------TGDLGYLF 426
                  ******96655555666667788899*************************************************87754444.......89***997 PP

            o 425 pdgsleylgradhqvkirGfRielgEiEaalaehpevaea 464
                    g+l   gr+++ + i G+     E E+ + e ++v+ +
  gt;MAE38630 427 -KGELFITGREKQEIIINGVNYFAHELETTIEELEGVKVS 465
                  .79999***********99988888888877777776644 PP

  == domain 2    score: -2.1 bits;  conditional E-value: 1.3
            o 421 arwlpdgsleylgradhqvkirGfRielgEiEaal 455
                  a w    +l  +g +d ++ ++G+ i l++++++l
  gt;MAE38630 580 AVWSEVLQLTSVGLEDNFFELGGHSIHLIRVQNEL 614
                  67777778999*********************998 PP

>> gt;MAE56590  non-ribosomal peptide synthetase/polyketide synthase hybrid enzyme
   #    score  bias  c-Evalue  i-Evalue hmmfrom  hmm to    alifrom  ali to    envfrom  env to     acc
 ---   ------ ----- --------- --------- ------- -------    ------- -------    ------- -------    ----
   1 !    6.5   0.0    0.0032      0.87     469     533 ..      42      97 ..      26     102 .. 0.85
   2 !   36.7   0.0   2.2e-12   6.1e-10      32     340 ..     195     520 ..     175     526 .. 0.75
   3 !   37.2   0.0   1.6e-12   4.5e-10     340     485 ..     543     682 ..     534     723 .. 0.80

  Alignments for each domain:
  == domain 1    score: 6.5 bits;  conditional E-value: 0.0032
            o 469 redrpgdkrLvayvvpereadaataaeleallreelpaymppayvveldaelpltpngktdrkal 533
                  re      +Lvay+v      a ++++l ++l+ +lp+ + p   v+    lplt  g +d  al
  gt;MAE56590  42 RE-----GELVAYIVSS---GAWNSEQLSSDLQSQLPDNLLPNIYVQIS-SLPLTDSGDVDETAL 97 
                  43.....479******9...99**************************7.789999998888776 PP

  == domain 2    score: 36.7 bits;  conditional E-value: 2.2e-12
            o  32 eqaartpdavAlvae.....dtsltYaeLderanrLArllrargvgperrvavllersaelvvallavlkagaayvpidpaypa........eRiayi 116
                  ++aa+++ +  + +      +   +Y++L e a+++ ++l+++g+++++ v ++l    + ++a  + l   + + +i   +p           i+ +
  gt;MAE56590 195 QKAAENHSNKGIIYIqsnglEVFQSYQQLWEDAQQIQAGLQKQGLQAQDKVILQLSENYDIISAFWGCLLG-GFIPFIISVPPSykdfnneiHKISQV 291
                  45555555555555555555444589999999999999999999999999999999999999999998754.43333433333322222222457777 PP

            o 117 ledsgaallltqretaerlpadgtprllldedallvaeagt..agaeappaapvspgdlayviyTSgstgrPKGvvvehravvnllaamqdrygldps 212
                   +  +  +++t ++ ++ +   +    ++   ++l     +  +++ ++ ++  +p+d a++ +TSgstg PK+++ +h++v+ + + ++ ++  +++
  gt;MAE56590 292 WQLLDEPIIITNQSRQQEIKYLE----QWLPNQPLSLSFIEelKTHSPHQPPIGQPDDIAFFNLTSGSTGIPKCISLTHKNVISRARGTNIICEHQND 385
                  77888888888887776666654....3333333333333345444444567889***************************************9998 PP

            o 213 d...rvlqssslaFdvsvleifaallsgatlvlappetvtdpaalaelieregvttlhftpsllrvllaalaaaalgdlsslr...rllvgGealpae 304
                  d    +l +  +  ++s + i    l    +++ ++ ++  p  + +li +++++   + p+ + +l++++ + + ++  +l      l +Gea++++
  gt;MAE56590 386 DiilNWLPF-DHIGSISDWNIRCVELGCQMVYVQTEYILGRPLNWLDLIDQYRIS-HSWAPNFAYNLINEALKKEPDQNWNLDcvkFFLAAGEAVSGQ 481
                  877644444.466678899999999999999************************.6699999999999999988887777777778899******99 PP

            o 305 aalrararaa...agvrvrlinlYGptEatvdattytia 340
                  a+ +   + +   + +++++  ++G++E + + t+y+ +
  gt;MAE56590 482 AVGEFINTLHlqyNLKKTAMRPAFGMAEMGSGITYYQPT 520
                  999999999999977778899999999999999999877 PP

  == domain 3    score: 37.2 bits;  conditional E-value: 1.6e-12
            o 340 ateetpaegdgsvpiGrpvsntrvyvldaalrlvppgvvGelyiaGaglargYlnrpeltaerFvadpfgpgermYRTGDlarwlpdgsleylgradh 437
                  ++e++  +g++  + G p+++ ++++++a+++l p    G+l + G+ +  gY+++pe + ++F  d       + +TGDla    +g+l+  gr ++
  gt;MAE56590 543 HPEHP--NGATFTDLGLPIPGISIRIVNADNSLLPEETIGHLQVKGDAVSPGYYKNPEANQDAFLKDG------WFKTGDLAFIS-NGHLVITGRSKE 631
                  53333..5667788999**************************************************9......778*******8.9*********** PP

            o 438 qvkirGfRielgEiEaalaehpeva..eaavvar.edrpgdkrLvayvvpe 485
                   + i G+     EiE++    +ev+    a+ a+ + r+  ++L+ ++ +e
  gt;MAE56590 632 TIIINGVNYYSHEIETVVETIEEVEvsYTAACAVyDPRNSTDQLALFFSAE 682
                  ***************987655555511555554465555556677777765 PP

>> gt;MAE21140  AMP-dependent synthetase and ligase
   #    score  bias  c-Evalue  i-Evalue hmmfrom  hmm to    alifrom  ali to    envfrom  env to     acc
 ---   ------ ----- --------- --------- ------- -------    ------- -------    ------- -------    ----
   1 !   44.3   0.1   1.1e-14   3.1e-12      25     135 ..      20     138 ..       9     172 .. 0.85

  Alignments for each domain:
  == domain 1    score: 44.3 bits;  conditional E-value: 1.1e-14
            o  25 tlhelfeeqaartpdavAlvae......dtsltYaeLderanrLArllrargvgperrvavllersaelvvallavlkagaayvpidp...aypaeRi 113
                  t+ + + ++a ++ +++A  +         +ltY++Ld++a +LA++l+ +++ p++r  +l +   e+++a +a l ag+  vp+ p   ++  +R+
  gt;MAE21140  20 TFVDILNHRALQQAEQTAYIFLangeteTARLTYQQLDQKAKALAAQLQ-LQMSPGERALLLYPSGEEFIIAFFACLYAGVIAVPVYPprrNQKLSRL 116
                  7788888999999999999988888998889***************996.6999********************************9944455678** PP

            o 114 ayiledsgaallltqretaerl 135
                  ++i +d++a+l lt+ ++   +
  gt;MAE21140 117 QAITKDAQAKLALTTTSLLRTI 138
                  **************99776554 PP

>> gt;MAE21160  AMP-dependent synthetase and ligase
   #    score  bias  c-Evalue  i-Evalue hmmfrom  hmm to    alifrom  ali to    envfrom  env to     acc
 ---   ------ ----- --------- --------- ------- -------    ------- -------    ------- -------    ----
   1 !   13.4   0.0   2.6e-05     0.007     186     334 ..       2     156 ..       1     171 [. 0.78
   2 !   26.0   0.0   3.9e-09   1.1e-06     368     439 ..     211     282 ..     201     341 .. 0.85

  Alignments for each domain:
  == domain 1    score: 13.4 bits;  conditional E-value: 2.6e-05
            o 186 PKGvvvehravvnllaamqdrygldpsdrvlqssslaFdvsvl.eifaallsgatlvlappe.tvtdpaalaelieregvttlhftpsllrvllaala 281
                  PKGv+v+h+++ +  + ++ ++g ++ +  +   +l +d+     ++++++ g   v+ ppe     p ++ + i+r+++t       ++ ++  + +
  gt;MAE21160   2 PKGVMVSHKNLLHNERLIASAFGHTSKTIGVGWLPLFHDMGLIgHVLQPIYVGFPSVIMPPEaFIQKPLRWLQAISRYKATSSGGPNFAYELCASKIK 99 
                  9************************99955555568889876515688999998777777661568899************77666667777777777 PP

            o 282 aaalgdlsslr...rllvgGealpaeaalrararaa..agvrvrlinlYGptEatvda 334
                  ++++++l  l+     + g e + a   ++ + ++a  + +r + +  YG++E+t+++
  gt;MAE21160 100 PQERENL-DLScwdVAFNGAEPVRAITLEKFANTFAdsGFKREAFYPCYGMAETTLFV 156
                  7766655.466786777788888877777777777788888999**********9874 PP

  == domain 2    score: 26.0 bits;  conditional E-value: 3.9e-09
            o 368 aalrlvppgvvGelyiaGaglargYlnrpeltaerFvadpfgp..germYRTGDlarwlpdgsleylgradhqv 439
                  ++l  +++g+ Ge+ ++ + +a+gY+nrpe t+e F a   +   g  + RTGDl   l  g+l   gr ++ +
  gt;MAE21160 211 ESLTECRDGEIGEIWVSSDSVAQGYWNRPEQTEETFKAYLADTqvG-PFLRTGDLGFLL-AGELFITGRLKDLI 282
                  56777899****************************9877666864.589*****9998.66677777766654 PP

>> gt;MAE58410  O-succinylbenzoic acid-CoA ligase
   #    score  bias  c-Evalue  i-Evalue hmmfrom  hmm to    alifrom  ali to    envfrom  env to     acc
 ---   ------ ----- --------- --------- ------- -------    ------- -------    ------- -------    ----
   1 !    9.9   0.0    0.0003     0.081     165     331 ..     106     259 ..      82     292 .. 0.80
   2 !   16.1   0.0   3.8e-06    0.0011     417     531 ..     318     429 ..     308     437 .. 0.87

  Alignments for each domain:
  == domain 1    score: 9.9 bits;  conditional E-value: 0.0003
            o 165 aapvspgdlayviyTSgstgrPKGvvvehravvnllaamqdrygldpsd...rvlqssslaFdvsvleifaallsgatlvlappetvtdpaalaelie 259
                  ++pv p     +i T g+ g+  +      +++  ++ + + ++++++    +  ++  l +     +++ + l+g+   ++p +  ++    +  ++
  gt;MAE58410 106 SPPVNPLTNSLMIPTGGTSGKIRFAIHNWLTLTASVKGFSEYFQVKQVNsfcL--LP--LYHVSGLMQFLRSFLTGGDFAVIPYHKIKEKRVNNLNLQ 199
                  55778888888999999999999999999999999999999999997666431..33..444456789999999*********999999998888888 PP

            o 260 regvttlhftpsllrvllaalaaaalgdlsslrrllvgGealpaeaalrararaaagvrvrlinlYGptEat 331
                  ++   ++ ++ps l+++l++++      l++ +++l+gG    +++ ++ar+         l   YG+tE++
  gt;MAE58410 200 DY---FISLVPSQLQFFLENDPR----WLANFKTVLLGGSPAWPSLLEKAREYNIC-----LSPTYGMTETA 259
                  88...6679**********9885....5666779*****99887887777776544.....4457*****96 PP

  == domain 2    score: 16.1 bits;  conditional E-value: 3.8e-06
            o 417 TGDlarwlpdgsleylgradhqvkirGfRielgEiEaalaehpevaeaavvar.edrpgdkrLvayvvpereadaataaeleallreelpaymppayv 513
                  T Dl +  + g+l  +g   + +  +G  + + E+E+a+++ + v++ +v    + r+g+  +va++vp +   + + a  ++l + +l  y+ p+++
  gt;MAE58410 318 TDDLGYLDKSGYLYIIGCDSQKIITGGENVYPLEVENAIRQTDLVKDVVVLGLpDSRWGQ-VIVAFYVPVN--SQIGQASIQSLIKDKLVNYKLPKHW 412
                  889********************************************9999885556666.8*******87..6788899****************** PP

            o 514 veldaelpltpngktdrk 531
                  ++l +++  +p+gk +r 
  gt;MAE58410 413 IKLPEIPK-SPQGKINRT 429
                  ***86555.666666664 PP

>> gt;MAE37020  hypothetical protein
   #    score  bias  c-Evalue  i-Evalue hmmfrom  hmm to    alifrom  ali to    envfrom  env to     acc
 ---   ------ ----- --------- --------- ------- -------    ------- -------    ------- -------    ----
   1 ?    9.8   2.7   0.00031     0.086      34      75 ..      22      63 ..      19      64 .] 0.87

  Alignments for each domain:
  == domain 1    score: 9.8 bits;  conditional E-value: 0.00031
            o 34 aartpdavAlvaedtsltYaeLderanrLArllrargvgper 75
                 a++   a A+ a  ++l   e  ++a+rLA++lr++g+ p++
  gt;MAE37020 22 AEERARAAAALAQQERLAKEEAEQKAQRLAERLRSLGINPDE 63
                 6777777888888889***********************987 PP

>> gt;MAE49480  hypothetical protein
   #    score  bias  c-Evalue  i-Evalue hmmfrom  hmm to    alifrom  ali to    envfrom  env to     acc
 ---   ------ ----- --------- --------- ------- -------    ------- -------    ------- -------    ----
   1 ?    5.6   3.6    0.0058       1.6      30      75 ..     214     256 ..     207     258 .] 0.84

  Alignments for each domain:
  == domain 1    score: 5.6 bits;  conditional E-value: 0.0058
            o  30 feeqaartpdavAlvaedtsltYaeLderanrLArllrargvgper 75 
                  +e+q a+++ ++A  a+ +     +  +ra+rLA++lr++g+ p++
  gt;MAE49480 214 IERQNAEIERQRAQAASQQA---ESERQRAERLAAQLRQLGINPDE 256
                  68899999999999999874...45789**************9986 PP

>> gt;MAE60640  hypothetical protein
   #    score  bias  c-Evalue  i-Evalue hmmfrom  hmm to    alifrom  ali to    envfrom  env to     acc
 ---   ------ ----- --------- --------- ------- -------    ------- -------    ------- -------    ----
   1 ?    4.6   4.3     0.012       3.3      23      75 ..     208     257 ..     187     258 .] 0.81

  Alignments for each domain:
  == domain 1    score: 4.6 bits;  conditional E-value: 0.012
            o  23 ettlhelfeeqaartpdavAlvaedtsltYaeLderanrLArllrargvgper 75 
                  ++   +l +eqa  + +++ l ae  sl   +   +a+rLA++ r++g+ pe+
  gt;MAE60640 208 QE---RLKAEQASLQLEQERLKAEQASLQLEQERLKAERLAEYIRSLGINPET 257
                  33...4558******************************************98 PP


Internal pipeline statistics summary:
-------------------------------------
Query model(s):                            1  (541 nodes)
Target sequences:                       6311  (1578908 residues)
Passed MSV filter:                       195  (0.0308984); expected 126.2 (0.02)
Passed bias filter:                      162  (0.0256695); expected 126.2 (0.02)
Passed Vit filter:                        46  (0.00728886); expected 6.3 (0.001)
Passed Fwd filter:                        23  (0.00364443); expected 0.1 (1e-05)
Initial search space (Z):               6311  [actual number of targets]
Domain search space  (domZ):              23  [number of targets reported over threshold]
# CPU time: 0.57u 0.01s 00:00:00.57 Elapsed: 00:00:00.23
# Mc/sec: 3713.87
//
