# Supplementary material for: Exploring the Adenylation Domain Repertoire of Nonribosomal Peptide Synthetases Using an Ensemble of Sequence-Search Methods
Source: PLoS One. 2013 Jul 16;8(7):e65926. doi: 10.1371/journal.pone.0065926 (PMC3712989; doi:10.1371/journal.pone.0065926)
Supplement: File S11 — Database used in the study. Fasta files for training and test series of A and CATH domains. (ZIP) [file pone.0065926.s011.zip]

Archive with 5 entries (4 files):
- File_S11/
- File_S11/A_ domain_ training.fasta
- File_S11/A_ domain_test.fasta
- File_S11/CATH_test_set.fasta
- File_S11/CATH_trainning_set.fasta
