# Supplementary material for: Exploring the Adenylation Domain Repertoire of Nonribosomal Peptide Synthetases Using an Ensemble of Sequence-Search Methods
Source: PLoS One. 2013 Jul 16;8(7):e65926. doi: 10.1371/journal.pone.0065926 (PMC3712989; doi:10.1371/journal.pone.0065926)
Supplement: File S11 — Database used in the study. Fasta files for training and test series of A and CATH domains. (ZIP) [file pone.0065926.s011.zip › File_S11/A_ domain_ training.fasta]

>gi|7228478|gb|AAF42473.1|AF204401_1 actinomycin synthetase III [Streptomyces chrysomallus](1499 2010)
TAQEHHQLLDTWLDTAVEVGPDLLPARFARQAAATPQAVALIAGDDSLTYAELDARANRLAHALLREGAG
PDRLVALALPRTAELVVALLAVLKTGAAYLPLDPDHPAARLSHVLGDARPALLLTDTRTEQHLPADADTR
RLALDSAEVRALLADCPDTDPAEEGVTPAPGSAAYVIYTSGSTGRPKGVVVPHSALVNFVTAMRRQAPLR
PQERLLAVTTVAFDIAALELYHPLLSGAAVVLAPKEAVPQPSAVLDLIARHGVTTVQGTPSLWQLLVGHD
AEALRGLRMLVGGEALPLSLAEALRALTDDLVNLYGPTETTIWSTAAELAGGTGAAPIGRPIANTRVYVL
DDGLQPVAPGVVGELYIAGAGLARGYLDRPALTAERFPADPYGLEPGGRMYRTGDLVRWNPDGELEFVGR
ADHQVKVRGFRIEPGEIEKVLTDHPDIAQAAVVVREDQPGDARLVAYVVTGGSADARDEQVEQDQLDEWQ
DLYDSVYTAASETAFGENFASW

>gi|3118|emb|CAA38195.1| ACV synthetase (AA 1 - 3746) [Penicillium chrysogenum](270 811)
LSAEQKQQLEEWNNTDGEYPSSKRLHHLIEEVVERHEDKIAVVCDERELTYGELNAQGNSLARYLRSIGI
LPEQLVALFLDKSEKLIVTILGVWKSGAAYVPIDPTYPDERVRFVLDDTKARAIIASNQHVERLQREVIG
DRNLCIIRLEPLLASLAQDSSKFPAHNLDDLPLTSQQLAYVTYTSGTTGFPKGIFKQHTNVVNSITDLSA
RYGVAGQHHEAILLFSACVFEPFVRQTLMALVNGHLLAVINDVEKYDADTLLPFIRRHSITYLNGTASVL
QEYDFSDCPSLNRIILVGENLTEARYLALRQRFKNRILNEYGFTESAFVTALKIFDPESTRKDTSLGRPV
RNVKCYILNPSLKRVPIGATGELHIGGLGISKGYLNRPELTPHRFIPNPFQTDCEKQLGINSLMYKTGDL
ARWLPNGEVEYLGRADFQIKLRGIRIEPGEIETMLAMYPRVRTSLVVSKKLRNGPEETTNEHLVGYYVCD
SASVSEADLLSFLEKKLPRYMIPTRLVQLSQIPVNVNGKADLRALPAVDISN

>gi|3118|emb|CAA38195.1| ACV synthetase (AA 1 - 3746) [Penicillium chrysogenum](1359 1897)
GSLEYLSSIQLEQLAAWNATEAEFPDTTLHEMFENEASQKPDKIAVVYEETSLTYRELNERANRMAHQLR
SDVSPNPNEVIALVMDKSEHMIVNILAVWKSGGAYVPIDPGYPNDRIQYILEDTQALAVIADSCYLPRIK
GMAASGTLLYPSVLPANPDSKWSVSNPSPLSRSTDLAYIIYTSGTTGRPKGVTVEHHGVVNLQVSLSKVF
GLRDTDDEVILSFSNYVFDHFVEQMTDAILNGQTLLVLNDGMRGDKERLYRYIEKNRVTYLSGTPSVVSM
YEFSRFKDHLRRVDCVGEAFSEPVFDKIRETFHGLVINGYGPTEVSITTHKRLYPFPERRMDKSIGQQVH
NSTSYVLNEDMKRTPIGSVGELYLGGEGVVRGYHNRADVTAERFIPNPFQSEEDKREGRNSRLYKTGDLV
RWIPGSSGEVEYLGRNDFQVKIRGLRIELGEIEAILSSYHGIKQSVVIAKDCREGAQKFLVGYYVADAAL
PSAAIRRFMQSRLPGYMVPSRLILVSKFPVTPSGKLDTKALPPAEEESE

>gi|3118|emb|CAA38195.1| ACV synthetase (AA 1 - 3746) [Penicillium chrysogenum](2460 2989)
TTAEEQKVASLNQAFEREAFLAAEKIAVVQGDRALSYADLNGQANQLARYIQSVSCIGADDGIALMLEKS
IDTIICILAIWKAGAAYVPLDPTYPPGRVQLILEEIKAKAVLVHSSHASKCERHGAKVIAVDSPAIETAV
SQQSAADLPTIASLGNLAYIIFTSGTSGKPKGVLVEQKAVLLLRDALRERYFGRDCTKHHGVLFLSNYVF
DFSVEQLVLSVLSGHKLIVPPAEFVADDEFYRMASTHGLSYLSGTPSLLQKIDLARLDHLQVVTAAGEEL
HATQYEKMRRRFNGPIYNAYGVTETTVYNIIAEFTTNSIFENALREVLPGTRAYVLNAALQPVPFDAVGE
LYLAGDSVTRGYLNQPLLTDQRFIPNPFCKEEDIAMGRFARLYKTGDLVRSRFNRQQQPQLEYLGRGDLQ
IKMRGYRIEISEVQNVLTSSPGVREGAVVAKYENNDTYSRTAHSLVGYYTTDNETVSEADILTFMKARLP
TYMVPSHLCCLEGALPVTINGKLDVRRLPEIINDSAQSSY

>gi|16080251|ref|NP_391078.1| 2,3-dihydroxybenzoate-AMP ligase (enterobactin synthetase component E) [Bacillus subtilis](1 531)
MLKGFTPWPDELAETYRKNGCWAGETFGDLLRDRAAKYGDRIAITCGNTHWSYRELDTRADRLAAGFQKL
GIQQMDRVVVQLPNIKEFFEVIFALFRLGALPVFALPSHRSSEITYFCEFAEAAAYIIPDAYSGFDYRSL
ARQVQSKLPTLKNIIVAGEAEEFLPLEDLHAEPVKLPEVKSSDVAFLQLSGGSTGLSKLIPRTHDDYIYS
LKRSVEVCWLDHSTVYLAALPMAHNYPLSSPGVLGVLYAGGRVVLSPSPSPDDAFPLIEREKVTITALVP
PLAMVWMDAASSRRDDLSSLQVLQVGGAKFSAEAARRVKAVFGCTLQQVFGMAEGLVNYTRLDDPEEIIV
NTQGKPMSPYDEMRVWDDHDRDVKPGETGHLLTRGPYTIRGYYKAEEHNAASFTEDGFYRTGDIVRLTRD
GYIVVEGRAKDQINRGGEKVAAEEVENHLLAHPAVHDAAMVSMPDQFLGERSCVFIIPRDEAPKAAELKA
FLRERGLAAYKIPDRVEFVESFPQTGVGKVSKKALREAISE

>gi|5919203|gb|AAD56240.1|AF184977_1 DhbF [Bacillus subtilis](437 955)
LPEEKEKVISKWNETAKSEKLVSLQDMFEKQAVLTPERIALMCDDIQVNYRKLNEEANRLARLLIEKGIG
PEQFVALALPRSPEMVASMLGVLKTGAAYLPLDPEFPADRISYMLEDAKPSCIITTEEIAASLPDDLAVP
ELVLDQAVTQEIIKRYSPENQDVSVSLDHPAYIIYTSGSTGRPKGVVVTQKSLSNFLLSMQEAFSLGEED
RLLAVTTVAFDISALELYLPLISGAQIVIAKKETIREPQALAQMIENFDINIMQATPTLWHALVTSEPEK
LRGLRVLVGGEALPSGLLQELQDLHCSVTNLYGPTETTIWSAAAFLEEGLKGVPPIGKPIWNTQVYVLDN
GLQPVPPGVVGELYIAGTGLARGYFHRPDLTAERFVADPYGPPGTRMYRTGDQARWRADGSLDYIGRADH
QIKIRGFRIELGEIDAVLANHPHIEQAAVVVREDQPGDKRLAAYVVADAAIDTAELRRYMGASLPDYMVP
SAFVEMDELPLTPNGKLDRKALPAPDFST

>gi|5919203|gb|AAD56240.1|AF184977_1 DhbF [Bacillus subtilis](1493 2029)
APEEHSSMVTDWQSVSEKIPHACLPEQFEKQAALRPDAIAVVYENQELSYAELNERANRLARMMISEGVG
PEQFVALALPRSLEMAVGLLAVLKAGAAYLPLDPDYPADRIAFMLKDAQPAFIMTNTKAANHIPPVENVP
KIVLDDPELAEKLNTYPAGNPKNKDRTQPLSPLNTAYVIYTSGSTGVPKGVMIPHQNVTRLFAATEHWFR
FSSGDIWTMFHSYAFDFSVWEIWGPLLHGGRLVIVPHHVSRSPEAFLRLLVKEGVTVLNQTPSAFYQFMQ
AEREQPDLGQALSLRYVIFGGEALELSRLEDWYNRHPENRPQLINMYGITETTVHVSYIELDRSMAALRA
NSLIGCGIPDLGVYVLDERLQPVPPGVAGELYVSGAGLARGYLGRPGLTSERFIADPFGPPGTRMYRTGD
VARLRADGSLDYVGRADHQVKIRGFRIELGEIEAALVQHPQLEDAAVIVREDQPGDKRLAAYVIPSEETF
DTAELRRYAAERLPDYMVPAAFVTMKELPLTPNGKLDRKALPAPDFA

>gi|16080251|ref|NP_391078.1| 2,3-dihydroxybenzoate-AMP ligase (enterobactin synthetase component E) [Bacillus subtilis](1 531)
MLKGFTPWPDELAETYRKNGCWAGETFGDLLRDRAAKYGDRIAITCGNTHWSYRELDTRADRLAAGFQKL
GIQQMDRVVVQLPNIKEFFEVIFALFRLGALPVFALPSHRSSEITYFCEFAEAAAYIIPDAYSGFDYRSL
ARQVQSKLPTLKNIIVAGEAEEFLPLEDLHAEPVKLPEVKSSDVAFLQLSGGSTGLSKLIPRTHDDYIYS
LKRSVEVCWLDHSTVYLAALPMAHNYPLSSPGVLGVLYAGGRVVLSPSPSPDDAFPLIEREKVTITALVP
PLAMVWMDAASSRRDDLSSLQVLQVGGAKFSAEAARRVKAVFGCTLQQVFGMAEGLVNYTRLDDPEEIIV
NTQGKPMSPYDEMRVWDDHDRDVKPGETGHLLTRGPYTIRGYYKAEEHNAASFTEDGFYRTGDIVRLTRD
GYIVVEGRAKDQINRGGEKVAAEEVENHLLAHPAVHDAAMVSMPDQFLGERSCVFIIPRDEAPKAAELKA
FLRERGLAAYKIPDRVEFVESFPQTGVGKVSKKALREAISE

>gi|5919203|gb|AAD56240.1|AF184977_1 DhbF [Bacillus subtilis](437 955)
LPEEKEKVISKWNETAKSEKLVSLQDMFEKQAVLTPERIALMCDDIQVNYRKLNEEANRLARLLIEKGIG
PEQFVALALPRSPEMVASMLGVLKTGAAYLPLDPEFPADRISYMLEDAKPSCIITTEEIAASLPDDLAVP
ELVLDQAVTQEIIKRYSPENQDVSVSLDHPAYIIYTSGSTGRPKGVVVTQKSLSNFLLSMQEAFSLGEED
RLLAVTTVAFDISALELYLPLISGAQIVIAKKETIREPQALAQMIENFDINIMQATPTLWHALVTSEPEK
LRGLRVLVGGEALPSGLLQELQDLHCSVTNLYGPTETTIWSAAAFLEEGLKGVPPIGKPIWNTQVYVLDN
GLQPVPPGVVGELYIAGTGLARGYFHRPDLTAERFVADPYGPPGTRMYRTGDQARWRADGSLDYIGRADH
QIKIRGFRIELGEIDAVLANHPHIEQAAVVVREDQPGDKRLAAYVVADAAIDTAELRRYMGASLPDYMVP
SAFVEMDELPLTPNGKLDRKALPAPDFST

>gi|5919203|gb|AAD56240.1|AF184977_1 DhbF [Bacillus subtilis](1493 2029)
APEEHSSMVTDWQSVSEKIPHACLPEQFEKQAALRPDAIAVVYENQELSYAELNERANRLARMMISEGVG
PEQFVALALPRSLEMAVGLLAVLKAGAAYLPLDPDYPADRIAFMLKDAQPAFIMTNTKAANHIPPVENVP
KIVLDDPELAEKLNTYPAGNPKNKDRTQPLSPLNTAYVIYTSGSTGVPKGVMIPHQNVTRLFAATEHWFR
FSSGDIWTMFHSYAFDFSVWEIWGPLLHGGRLVIVPHHVSRSPEAFLRLLVKEGVTVLNQTPSAFYQFMQ
AEREQPDLGQALSLRYVIFGGEALELSRLEDWYNRHPENRPQLINMYGITETTVHVSYIELDRSMAALRA
NSLIGCGIPDLGVYVLDERLQPVPPGVAGELYVSGAGLARGYLGRPGLTSERFIADPFGPPGTRMYRTGD
VARLRADGSLDYVGRADHQVKIRGFRIELGEIEAALVQHPQLEDAAVIVREDQPGDKRLAAYVIPSEETF
DTAELRRYAAERLPDYMVPAAFVTMKELPLTPNGKLDRKALPAPDFA

>gi|5915760|sp|O68006|BACA_BACLI Bacitracin synthetase 1 (BA1) [Includes: ATP-dependent isoleucine adenylase (IleA) (Isoleucine activase); ATP-dependent cysteine adenylase (CysA) (Cysteine activase); ATP-dependent leucine adenylase (LeuA) (Leucine activase); ATP-dependent glutamate adenylase (GluA) (Glutamate activase); ATP-dependent isoleucine adenylase (IleA) (Isoleucine activase); Glutamate racemase ](15 531)
MTENEKELILHFNNTKTDYPKNKTLHELFEEQAMKTPDHTALVFGAQRMTYRELNEKANQTARLLREKGI
GRGSIAAIIADRSFEMIIGIIGILKAGGAYLPIDPETPKDRIAFMLSDTKAAVLLTQGKAADGIDCEADI
VQLDREASDGFSKEPLSSVNDSGDTAYIIYTSGSTGTPKGVITPHYSVIRVVQNTNYIDITEDNVILQLS
NYSFDGSVFDIFGALLNGASLVMIEKEALLNINRLGSAINEEKVSVMFITTALFNMIADIHVDCLSNLRK
ILFGGERASIPHVRKVLNHVGRDKLIHVYGPTESTVYATYYFINEIDDEAETIPIGSPLANTSVLIMDEA
GKLVPIGVPGELCIAGDGLSKGYLNREELTAEKFIPHPFIPGERLYKTGDLAKWLPDGNIEFIGRIDHQV
KIRGFRIELGEIESRLEMHEDINETIVTVREDEESRPYICAYITANREISLDELKGFLGEKLPEYMIPAY
FVKLDKLPLTKNGKVDRKALPEPDRTA

>gi|5915760|sp|O68006|BACA_BACLI Bacitracin synthetase 1 (BA1) [Includes: ATP-dependent isoleucine adenylase (IleA) (Isoleucine activase); ATP-dependent cysteine adenylase (CysA) (Cysteine activase); ATP-dependent leucine adenylase (LeuA) (Leucine activase); ATP-dependent glutamate adenylase (GluA) (Glutamate activase); ATP-dependent isoleucine adenylase (IleA) (Isoleucine activase); Glutamate racemase ](1067 1564)
MNEKSRQMISAYNDTDQSFDAKPLHELFTGQVKHGPDRMALKHHDEVMTYQELDEKSNQVARFLIGKGVE
KGDYIGVIGKRSLGTIVNLLAVLKTGAAYIPLDPDYPEERKAYIQSKSNCKFFISHDVYDKEHIERFSKA
PVDRKVDLDDMAYVIFTSGSTGKPKGVQITHVPQRNTILDINEKFNVTEQDNIMGISSLCFDLSVYDVFG
ALSSGASLVIIDDQRDVFSLKETAEKERITIWNSVPAIMGMTADVYPDNELNHHLRLILLSGDWIPLQLP
ATIKKTFKNAEVISLGGATEGSIWSIYYPIQKVEEDWKSIPYGKPLANQKIYVLNQNKQLCPVGVEGELY
IGGAGVASGYIHDQEKTEHSFIQHQELGYIYKTGDYGVLKEDGYVEFLGRKDSQVKIRGYRVEMGEIENT
LVSHQEITKASVIDYTSPDGIKNLYAFVVAENAISQLDVKEFLQKTLPDYMIPAKFVQIEEIPLTVNGKV
DKRTLHDL

>gi|5915760|sp|O68006|BACA_BACLI Bacitracin synthetase 1 (BA1) [Includes: ATP-dependent isoleucine adenylase (IleA) (Isoleucine activase); ATP-dependent cysteine adenylase (CysA) (Cysteine activase); ATP-dependent leucine adenylase (LeuA) (Leucine activase); ATP-dependent glutamate adenylase (GluA) (Glutamate activase); ATP-dependent isoleucine adenylase (IleA) (Isoleucine activase); Glutamate racemase ](2103 2608)
SRQEKRTLLESFNHTKTAYPKGKAIHQLFEEQAKRIPDHTAVVFEDQKLTYRQLNEKANQVARLLREKGV
KPDTLVGIMMERSSDMIAAILGVLKAGGAYLPIDPEYPPERMRYMAFDSEVKVIISDVPLAEELTAESIE
LIHMDDERIAGQDRSDIDNVNQSGDLAYVIYTSGSTGKPKGVMIEHQSLINLCSWHQSCFEVGQNDNSSI
YASISFDAFVWELFPYITAGATVHVLNQETRLDVEKLNRYFHDHHITISFLPTPVCEQFTALDNHSLRTL
LTGGDKLNVFKEKSYQIVNNYGPTENTVVATSFPIDKSHQNIPIGKPIDNVKVYILNKDLQLCPLGASGE
LCIAGEGLARGYVNRPELTREKFIGNPFVPGERMYRTGDLAKMLPDGNIQFLGRVDQQVKIRGYRIEPGE
IENRLLKYEKIEEAAVIAREDGDHDPYLCAYVTVKKEVEPEKIRAFLKKSLPDYMIPQYFVQLDGLPLTV
NGKVDKKSLPVPERSV

>gi|5915760|sp|O68006|BACA_BACLI Bacitracin synthetase 1 (BA1) [Includes: ATP-dependent isoleucine adenylase (IleA) (Isoleucine activase); ATP-dependent cysteine adenylase (CysA) (Cysteine activase); ATP-dependent leucine adenylase (LeuA) (Leucine activase); ATP-dependent glutamate adenylase (GluA) (Glutamate activase); ATP-dependent isoleucine adenylase (IleA) (Isoleucine activase); Glutamate racemase ](3127 3649)
TKGERHRVLYDFNRTDGVFCKEMTIPELFEKQAEKTPDHPAVAFGDETISYRELNERANSLAFTLRQKGV
GPDVIAGILTERSIEMIVGIMGILKAGGAYLPIDPAYPQERISYIVKDSDVSVLCAAGDVDPGEAYTGDI
IRIDQTGQNDHVENLKHDIKPQHLAYVIYTSGSTGKPKGVMIEHHSVNNLVHGLNERIYQHLDAHLNVAL
VAPYIFDASVKQIFAALLFGHTLCIVPRETAWDAMSLIEYYSKNNINVSDMTPAHLNMLAYVDKTELEFD
VKELIVGGDALTPDVIGGLFHKFPNLSCNITNVYGPTECCVDAASHQIESGKVPQTPSIPIGRPLLNTSI
YIVDKELRPLPVGIAGELCIAGEGVARGYVNRPELTAEKFVDHPFEPGKKMYKTGDLAMWLPDGQIEFLG
RADHQVKIRGYRIELGEVEQQLLTHEKIKEAAVIAGKDQNGNSYLCAYIASDKELPAADVRQFLEREMPD
YMIPSYFVKLDRLPRTPSGKVDRSALPEADGNV

>gi|5915760|sp|O68006|BACA_BACLI Bacitracin synthetase 1 (BA1) [Includes: ATP-dependent isoleucine adenylase (IleA) (Isoleucine activase); ATP-dependent cysteine adenylase (CysA) (Cysteine activase); ATP-dependent leucine adenylase (LeuA) (Leucine activase); ATP-dependent glutamate adenylase (GluA) (Glutamate activase); ATP-dependent isoleucine adenylase (IleA) (Isoleucine activase); Glutamate racemase ](4644 5158)
SKEEQHRILHTFNDTKTGYPKDKPLHELFEEQAMKTPDHTALVFGAQRMTYRELNEKANQTARLLREKGI
GRGSIAAIIADRSFEMIIGIIGILKAGGTYLPIDPETPRDRIDYMLKNSGAALLVTTDSLLKPFDIKTVD
LCSDELHLLSEENLPRVNRSSDTAYIVYTSGSTGTPKGVVIPHYSAARVVKNTNYIDITGNDVILQLSNY
SFDGSVFDIFGALLNGASLVLIEKETVLNTHELAEVIKKEQVSVMFITTALFNTLADINIGCLAKLRKIL
FGGERASIPHVRKVLDHVGRDKLIHVYGPTESTVYATYYFINEIDDEAETIPIGSPLANTSVLIMDEAGK
LLPIGVPGELCIAGDGLSKGYLNREELTAEKFIPHPFIPGERLYKTGDLAKWLPDGNIEFIGRIDHQVKI
RGFRIELGEIESRLEMHEDINETIVTVREDEESRPYICAYITANREISLDELKGFLGEKLPDYMIPAYFV
KMDKLPLTKNGKVDRKALPEPDRSA

>gi|5915761|sp|O68007|BACB_BACLI Bacitracin synthetase 2 (BA2) [Includes: ATP-dependent lysine adenylase (LysA) (Lysine activase); ATP-dependent D-ornithine adenylase (D-OrnA) (D-ornithine activase); Ornithine racemase ](498 1008)
SEEEKDIILHTFNHEKTDGPKNKTLSRLFEERAEKTPDHTAVIFEDQQLTYRELNEKANQLAWLLREKGV
KPDTIVAIMTDRSLEMIIGIIGILKAGGAYLPIDPDYPEDRVKYMLEDSGADMVVIQEPFKSKIDGRQLI
TAEDTRSFSKENLPNVNKASDLAYVIYTSGSSGRPKGVMTTHRNVVHYVDAFTKRIPLSEHDTVLQVVSF
SFDAFSEEVYPILACSGRLVISRKVSDLNIDELVKTIGKYRVTLVSCSPLLLNEIDKNQHLTFHPQMKFI
SGGDVLKFEYVENIIKGADVYNSYGPTEATVCATYYQLSSADRKKTSIPIGKPLSNYKVYIADQYGRPQP
VGVPGELLIGGEGVARGYLNHETLTKAAFVVDESGERVYRTGDLARWLSDGNIEFLGRIDSQVKIRGYRI
ELEEIEHRLLMNDNINEAIVVAKEDQENSKYLCAYIAFNNKNADIEQVQERLAKDLPEYMIPSCFIKLDQ
IPRTINGKADLKALPEPDRRA

>gi|5915761|sp|O68007|BACB_BACLI Bacitracin synthetase 2 (BA2) [Includes: ATP-dependent lysine adenylase (LysA) (Lysine activase); ATP-dependent D-ornithine adenylase (D-OrnA) (D-ornithine activase); Ornithine racemase ](1529 2051)
SEEERHTVLYQFNDTNTEHPSGIFSELFEEQAEKSPNHPAAVFKDQMLTYRELNEKANQLARTLRQKGVQ
RESVVGIMAERSLEMLTGILAVLKAGGAYMPIDPGLPKERIQYLITDSGADLLLTQHQLIGSISFAGEII
QIDQADAYDTDGSNLEHLNSPGDLAYVIYTSGTTGNPKGVMVEHRNIIHAHYTWRKHYELASFSVNLLQL
ASMSFDVFAGDLCRSLLNGGTMYIVPDDVKLEMNLLYDMINKYGIHMLESTPSLIIPLMKYIDHHKLDFS
SMKLLIMGSDTCTIKDYKWLVERFGQRMRIINSYGVTEASVDSGYYEEALDRIPEIANTPIGKPLDNTAF
YILDPSLNPQPVGVYGELYIGGEGIARGYLNKPELTKERFVPNRFAAGGNMYKTGDLARWLPDGNVEFLG
RIDHQVKIRGFRIETGEIETKLLENQNISEAVVIDREDKKGHKYLCAYIVARAKTNTNELREYLSDHLPD
YMLPSYFIQINKMPLTPNGKIDRKALPEPAGDV

>gi|5915762|sp|O68008|BACC_BACLI Bacitracin synthetase 3 (BA3) [Includes: ATP-dependent isoleucine adenylase (IleA) (Isoleucine activase); ATP-dependent D-phenylalanine adenylase (D-PheA) (D-phenylalanine activase); ATP-dependent histidine adenylase (HisA) (Histidine activase); ATP-dependent D-aspartate adenylase (D-AspA) (D-aspartate activase); ATP-dependent asparagine adenylase (AsnA) (Asparagine activase); Aspartate racemase ; Phenylalanine racemase [ATP hydrolyzing] ](437 953)
SKEEQHRILDTFNDTKTGYPKDKPLHELFEEQAMKTPDHTALVFGAQRMTYRELNEKANQTARLLREKGI
GRGSIAAIIADRSFEMIIGIIGILKAGGAYLPIDPETPKHRIAFMLSDTKAGVLLAQGKAADGIDCEADI
IHLDKGVADGFSKKRLSSVNDSGDTAYIIYTSGSTGMPKGVVTPHYSAARVVKNTNYIDITEDDAILQLS
NYSFDGSVFDIFGALLNGASLVLIEKETVLNTHELAEVIKKEQVSVMFITTALFNTLADINIGCLAKLRK
IFLGGERASIPHVRKVLNHVGRDKLIHVYGPTESTVYATYYFINEIDDEAETIPIGSPLANTSVLIMDEA
GKLLPIGVPGELCIAGDGLSKGYLNREELTAEKFIPHPFIPGERLYKTGDLAKWLPDGNIEFIGRIDHQV
KIRGFRIELGEIESRLEMHEDINETIVTVREDEESRPYICAYITANREISLDELKGFLGEKLPEYMIPAY
FVKMDKLPLTKNGKVDRKALPEPDRTA

>gi|5915762|sp|O68008|BACC_BACLI Bacitracin synthetase 3 (BA3) [Includes: ATP-dependent isoleucine adenylase (IleA) (Isoleucine activase); ATP-dependent D-phenylalanine adenylase (D-PheA) (D-phenylalanine activase); ATP-dependent histidine adenylase (HisA) (Histidine activase); ATP-dependent D-aspartate adenylase (D-AspA) (D-aspartate activase); ATP-dependent asparagine adenylase (AsnA) (Asparagine activase); Aspartate racemase ; Phenylalanine racemase [ATP hydrolyzing] ](1474 1985)
SEDEKNTLLYRFNDTKTDAPTDKTICQLFAERAETSPDKTAVVFEDQTLTYRQLHERSNQLARFLREKGV
QPDTAVGIMVDRSPEMIIGLLGILKAGGAYLPLDPAYPEDRIKYILGDSQTKFLLSEEALIKKRAFIKEA
DMINIDIHDKQIAAQDAAQLEPVSRSGDLAYIIYTSGSTGKPKGVLIEQKGLSNLVSAVVKLMHLNTGSR
VIQFASLSFDASAFEIFPALAAGSALVLGRQEEMMPGQPLTSFLRQYNITHATLPPTVLDVLNESGLENL
KVIVSAGSACSEELAKRWSGNRLFINAYGPTETTVCATAGIYEGSGRPHIGSPIANTNVYVLDQNQKPVP
TGVVGELCVGGMSLARGYLNRPELTAEKFISHPFASGERLYRTGDLARWLPDGHLEFLGRIDHQVKIRGY
RIELGEIENQLLKLDKIDEAAVIARKDDDHSDYLCAYIVSKEDWTSTEISEWLEKELPHYMIPAYFVRLD
KLPLTSNDKVDRKALPAPDRHV

>gi|5915762|sp|O68008|BACC_BACLI Bacitracin synthetase 3 (BA3) [Includes: ATP-dependent isoleucine adenylase (IleA) (Isoleucine activase); ATP-dependent D-phenylalanine adenylase (D-PheA) (D-phenylalanine activase); ATP-dependent histidine adenylase (HisA) (Histidine activase); ATP-dependent D-aspartate adenylase (D-AspA) (D-aspartate activase); ATP-dependent asparagine adenylase (AsnA) (Asparagine activase); Aspartate racemase ; Phenylalanine racemase [ATP hydrolyzing] ](2978 3490)
AEEERKTLLYEFNRTNADYPRNKTIHQLFEEQAERTPGHTAVVFEKEELSYKALNERSNQLAGLLREKGV
KPDMIVGVMAERSVEMIVGMLAVLKAGGAYLPIDPEYPEDRIRYMIEDSGISILLKKADKQIDVDFTCID
MNEKGLAKDMAAENLGHTSGSSDMAYVIYTSGSTGKPKGVMVNHQSIVNTLYWRKQSYGYSTADATLQVP
SFSFDSSVEDIFTTLISGAKLVLIRDLRMNPREIIGVLRTHKATNLLAVPSFYLNLLDTIEQPLDDLRFV
TVAGEGFNESLIRQHFEKLPNVKLFNEYGPTENSVCSTRGELRKDDEKVVIGRPISNHKVYILNHNQQLL
PLGTPGELCLSGEGLARGYLNRPDLTLEKFVPNPFAPGESMYRTGDLARFLPDGQIEYLGRIDHQVKIRG
FRIELGEIENQLLKIEGIDAAAVMAREDQAGGKYLCAYIVADKAAGVADVRKCLLKELPDYMVPSYFVKL
DQLPLTANGKIDRKALPEPSSTI

>gi|5915762|sp|O68008|BACC_BACLI Bacitracin synthetase 3 (BA3) [Includes: ATP-dependent isoleucine adenylase (IleA) (Isoleucine activase); ATP-dependent D-phenylalanine adenylase (D-PheA) (D-phenylalanine activase); ATP-dependent histidine adenylase (HisA) (Histidine activase); ATP-dependent D-aspartate adenylase (D-AspA) (D-aspartate activase); ATP-dependent asparagine adenylase (AsnA) (Asparagine activase); Aspartate racemase ; Phenylalanine racemase [ATP hydrolyzing] ](4009 4533)
LSDEEMNALLDQNQGKQADYPQDQTVHQLFEQQADKTPEQTAVVYADEKLTYRELNERANQLARLLRDKG
ADADQPVAIMIEPSLEMIISMLAVLKAGAAYVPIEPEQLAKRTNEILSDSRAAILLVKGSVKENVAFAGE
IVNVADGLIDAKVASNLSASGSADQNAYIIYTSGSTGKPKGVFVRHGNVVNYTTWFMKEAGLTENDKAML
VSSYAFDLGYTSIFSALLSGSELHIARKECYTNAHRALKYIKENGITYIKLTPSLFNIFVNDPGFSAEKP
CATLRLVVLGGEMINTRDVETFYNQYPDHVVMNHYGPTETTIGSVFKVIDPEHLDSFKECPVIGTPIHNT
NAYVLDENMKLLPEGVYGELCIAGAGVTGGYVNRPDETKEKFIENPFAPHTKMYRTGDLARRLSDGNIEL
AGRIDTQVKVRGYRIEPEEIKNRLLAHDDIKEAFIAAREDHKGAKQLCAYFTADAELPFEDIRTYLMHEL
PEYMIPSSFVQIEKMPLSANGKIDTAALPEPQPGK

>gi|21221664|ref|NP_627443.1| CDA peptide synthetase I [Streptomyces coelicolor A3(2)](449 1081)
TPDERERVLDGWNDTAHEVPETTLPELFAARAARTPGHEALVYEGTSLTYAELDARAERLAGALTARGAG
PERFVAVAVERSAELVVALLAVLKSGAAYVPVDPGYPADRIAHILRDAGAMLVLTTRDTAERLPGDGTPR
LLLDEPAAAGTTAAGAPAPPGTLPRALPAPGHPAYVIYTSGSTGRPKGVVISHRAIVNRLAWMQDTYGLE
PSDRVLQKTPSGFDVSVWEFFWPLVQGATLVVARPGGHTDPAYLAGTVRREGVTTLHFVPSMLDVFLREP
AAAALGGATPVRRVFCSGEALPAELRARFRAVSDVPLHNLYGPTEAAVDVTYWPCAEDTGDGPVPIGRPV
WNTRMYVLDAALRPVPAGVPGELYIAGVQLARGYLGRPALSAERFTADPHGAPGSRMYRTGDLARWNHDG
SLDYLGRADHQVKLRGFRIELGEIEAALVRQPEIAQAAVVLREDRPGDQRLVAYTVPARDADTLTGPPAE
AGTHPGPGAAPDTDPATGPAAGTDSGPGSGTGSGTGSGTGSGARPGPDGTATHTVAGAGPAAAGETAAGA
DAGTGTGETGAGADAGTGTGAHAGPDGAVLAARLRELLPGYMVPSAFVALPRLPVTPNGKLDRRALPAPA
ESG

>gi|21221664|ref|NP_627443.1| CDA peptide synthetase I [Streptomyces coelicolor A3(2)](1647 2191)
ASPAPASPEPASPEPASPAPGTATLPELFERQAARHPDRTALTFEGTSLSYAELNARANRLARLLTARGI
GPDALVALALPRSAELVVALLAVVKSGAAYVPLDPGYPADRLAHALSDSAPAALLTDRATAGRLPAHEVP
RIVLDAPAPADGGTTGGDPADAHPATDLAQGERVRPLDPRDTAYVIYTSGSTGRPKGVAVPHGNVVRLFS
ATAPWFGFDEHDVWTLFHSYAFDFSVWELWGPLLHGGRLVVVPHDVTRDPAAFLALLARERVTVLNQTPS
AFHQLAAADRENPTELALRTVVFGGEALDLSRLADWYERHAEDAPALVNMYGITETTVHVSHFALDRATA
AASSASTIGVNIPDLRVYVLDDRLRPTAPGVTGEMYVAGAGLARGYLGRPALTADRFPADPYAALFGERG
TRMYRTGDLARRRTDGGLDYLGRADQQVKIRGFRIEPGEIEAVLAAHPAVDDVAVVAREDVQGDPRLVAY
VVTGSGATARALHDHAAGHLPDHMLPSAFVTLDVLPLTPNGKLDTKALPAPAHAG

>gi|21221664|ref|NP_627443.1| CDA peptide synthetase I [Streptomyces coelicolor A3(2)](2732 3256)
GPRERERVLTEWNDTPRRPVQGTFADHVARHAAERPGHLAVETAGAAAPGGALTYGELNERANRLARALL
ARGAGPERFVAVALPRSADLVLSALAAFKAGAAYLPVDPAHPAERITHLVSDAAPTLIVTTSALAASLPD
TGTPVLLLDTPETAATLAALPGHDVTDADRPVPLRPEHPAYMIYTSGTTGRPKGVVVTHTGLPGLLDIFT
RDCAAGPGSRILQHLSPSFDASFWELAMGLLTGATLVVAPPETTPGPELAELATRHAATHLSLTTSVLGL
LPPDSLPDGLTLVVGAEAIPPELVERWSPGRTMLNSYGPTETTVCSTMSGPLSGPAVPPIGSPVANSAVY
VLDAALRPVPPGVPGELYAAGAHLARGYHDRRALTAERFVANPFGEPGSRLYRTGDLVRWRPDGQLEYLG
RADTQVKIRGLRIEPTEIEAVITERPHLARAAVIVREDRPGDRRLVAYVVPEPGATVDTAELRAALRETL
PDHMIPTAFVVLDALPLTLNGKLDRKALPAPDYSA

>gi|21221664|ref|NP_627443.1| CDA peptide synthetase I [Streptomyces coelicolor A3(2)](4256 4753)
DPAVRERVLVEWNGAPTQLPGTPLHELISEQARLTPDAVAVVCDGTSLTYAELDGGANQLARHLLGEGLG
AEDFVAIALAKSLDAVISMLAVLKTGAAYLPIDPDYPAERITYMLDDARPALTLTEPVPVERYTGHSVTA
VTDEERRSPWSARHAAYMIYTSGSTGRPKGVVIEHHALATYLHRARNTYTAMTGVTVLHSPLAFDLTITA
LWTPLTSGGTVHLTSLEESDTQPSLIKATPSHLPLLTTLPETASPSHTLILGGEALHTDHLVTWRTQHPG
VQIINAYGPTESTVNITDHHVGEDTPDGPVPIGRPFANTQVYVLDSALRPVAPGVTGELYLAGEQLARGY
LGRPALTAERFTANPHSSTPGARMYRTGDLAHWNHHGHLTYDGRADHQIKLRGHRIEPGEIEATLTAQTG
ITQATVQLREDQPGDQRLVAYLVVNDSTEYDEKTVRDALTSALPDYMVPSALVTLDALPLTPNGKLDRTA
LPAPAYSA

>gi|21221664|ref|NP_627443.1| CDA peptide synthetase I [Streptomyces coelicolor A3(2)](5296 5793)
DPAERERVLVEWNGAPTQLPGTPLHELISEQARLTPDAVAVVCDGTTLTYAELDRRANQLARHLLGEGLG
AEDFVAIALAKSLDAVISMLAVLKTGAAYLPIDPDYPAERITYMLDDAQPALTLTAPIPPASYDSRPTSE
ITDVERRSPWSARHAAYMIYTSGSTGRPKGVVIEHHALATYLHRARNTYTAMTGVTVLHSPLAFDLTITA
LWTPLTAGGTVHLTSLEEAEVQPSLIKATPSHLPLLTTLPETASPSHTLILGGEALHTDHLATWRTQHPG
AQIINAYGPTESTVNITDHHVSEDTPDGPVPIGRPFANTQVYVLDSALRPVAPGVTGELYLAGEQLARGY
LGRPALTAERFTANPHSSTPGARMYRTGDLAHWNHDGHLTYDGRADHQIKLRGHRIEPGEIETTLTAQTG
ITQTTVQLREDTPGDQRLVAYLVVNDSTEYDEPTLRDALASALPDYMRPSAYVTLDALPLTPNGKLDRTA
LPAPAYSA

>gi|21221664|ref|NP_627443.1| CDA peptide synthetase I [Streptomyces coelicolor A3(2)](6335 6875)
GSERRSLLDRGTGPLLEGLDATLPELFAEQALRTPGAPALVRGGTTVSYAELDLRTNRLARLLRQQGVRP
GTPVVMLMERSPAHVVATLAIAKAGGAYVPLHDTYPLDRMRHVVADTAATLILTDRAEAARAGQLGARVM
VVDEFGAAPSGSEADAAPGTGTGTGTGSRSGYVDDAPEVGLRPQDLAYVMYTSGSTGVPKGVAVTHRGVV
DLVRDHCWRPGVHERVLLHAPHAFDVSCYEMWVPLVSGGTVVVAPPGHLDPAAITDLITAHDITAIHLTA
GFFRVVAEEAPECFAGVREVLTGGDVVSPAAVARVLAHHPRIVLRHLYGPTETTLCVTQHEVTAPYEARG
SLPVGRATGNTRAYVLDRYLQPVPAGVPGELFISGSGLARGYLDRPDLTCERFVADPYGGSGERMYRTGD
LVRYNAAGELEYLARADDQVKIRGFRVELGEIEAVLATRPELAQAAVVVREDRPGDRRLVGYVVAAAGRD
GEVDPDALRAFSRQALPDYMVPSAFVVLGTLPLTANGKLDRKALPAPDYGA

>gi|21221665|ref|NP_627444.1| CDA peptide synthetase II [Streptomyces coelicolor A3(2)](445 939)
DPAVRERVLVEWNGAPTQLPGTPLHELISEQARLTPDAVAVVCDGTSLTYAELDGRANQLARHLLERGLG
AEDFVAIALHKSLDAVTSMLAVLKTGAAYLPIDPDYPAERITYMLDDARPALTLREPVPAAAYGHRPTDD
VTDAERRTPWSALHAAYMIYTSGSTGRPKGVVIEHHALATYLHRARNTYTAMTGVTVLHSPLAFDLTITA
LWTPLTAGGTVHLTSLEEAEVQPSLIKATPSHLPLLTNLAATASPSHTLILGGEALHTDQLTDWRTQHPG
AQIINAYGPTESTVNITDHRLDGTEEGPVPIGRPFANTQVYVLDSALRPVAPGTTGELYLAGEQLARGYL
GRPALTAERFTANPHSSVPGARMYRTGDLAHWNHHGHLTYDGRADHQIKLRGHRIEPGEIETTLTAQTGI
TQATVQLREDQPGDQRLVAYLVTSTGYDENTVRDALVSALPDYMVPSALVTLDALPLTPNGKLDRTALPA
PAYSA

>gi|21221665|ref|NP_627444.1| CDA peptide synthetase II [Streptomyces coelicolor A3(2)](1478 1988)
DAAERRLVLQEWNDTAAEPPAASVTGLFERQARRSPGATALEFGEVRLSYAELNARANRLARHLVARGAA
PGRFVAVALPRSAELVVTLLAVLKSGAAYLPIDPHYPADRVEYMLADAGPALTVTEPVAEAGLSGYGDAD
LGADELRGPVHGAHPAYTIYTSGSTGRPKGVVVPRGALDNFLADMGRRFTPGSGDRLLAVTTVGFDIAGL
EIFLPLLHGAVLVLADEETARDPHALLHRVSASGITMVQATPSLWQGVAAVAGDELAGVRVLVGGEALPS
ELARALTDRARSVTNLYGPTEATIWATAADVAESGPVIGRPLANTSAYVLDSALRPVPVGVPGELYLAGE
QLAQGYHLRPALTSERFTADPYGPAGTRMYRTGDLVCRRRDGALRYLSRVDQQVKLRGFRIELGEIEAEL
SRHPAVAESAVTVREDRPGDRRLVGYVVPKGPEGPAGPTGPVPSARELRERLRGRLPEFMVPTAFVVLDA
LPLTPNRKLDRKALPAPEYDG

>gi|21221665|ref|NP_627444.1| CDA peptide synthetase II [Streptomyces coelicolor A3(2)](2541 3071)
DPAERRQVLREWNDTARPQREGTLPRLFEEQVARTPRRPAFSAAGTTLTYAELNSRANRLAHLLAESGAG
PEQVVAISLPPSVEMGVAVLAVLKTGAAYLPVDPGSPRERIATMAEDAAPVCALTTSAVPAGVFPAELPR
LLLDDPDVTARLAAQPAHDLTDEDRTQPLSPWNAAYIIYTSGSTGRPKGVLVEHQPVLNYLAVSAELYPG
VAGNALLHSPLSFDLTVTGLFAPLLNGGCVHLADLEELHARALDGEVPDLPQTTFLKATPSHLPLITGLP
GVCVPDGELVLGGESLTGRAVRTLLAAHPGARVLNEYGPTETIVGCTTWRVEAPDDLADGVLTIGRPFPN
TRMLVLDPYLQPVPAGVPGELYVSGVQLARGYLNRPGQSASRFVANPFEGPGERMYRTGDIVRWNRRGDL
EFISRVDDQVKIRGFRVELGEVESALSRQPGVPEAVAVVREDRPGDRRLVAYLVTGAGPVPVPSDEELRE
RLRETLPDYMVPSAFVRLPELPLTGNGKLDRGRLPAPDYAA

>gi|24426512|emb|CAD55498.1| CDA peptide synthetase III [Streptomyces coelicolor A3(2)](441 969)
DPEVRGTVLEKWSGSDDVRPAERFTDLFEEQVARTPGKTALIAPDGRLTYAELDAAANRLARRLVELGVG
PERHVAVAVGRRTELVVGMLAVLKAGGAYVPVDPEYPPDRIRHMIQDADPALVLTTSDVDDRIGEECCGP
LTFVMDDPNTGTSLGRHSGTALTDADRAAPLLPGHPAYVIYTSGTTGRPKGVVVEHRALSAFVRHCRSSQ
APDISGLSVMQASASFDQSVGSLHAPLISGGCVRLTDLRALAETAGSEPGFHRATFMKGTPSHLALLATM
PPEVAPSGTLTLGGEELRGEILAPWREAAGDVTVVNVYGPTEATGHCLEHWIAPDRTVEPGPVPIGTPHE
GVRVYVLDSALRPVAPGLDGEVYLAGVQLARGYLGRGGLTAERFTADPFGAPGSRMYRTGDVAHWNEAGE
LVFAGRADRQVKLRGYRIELGEIEAAVAGGPGVRQAAVVLREDRPGDQRLVAYVVPDPGHWDEAAARARL
ALSLPDFMMPSAFVALDALPLSPNGKLDRAALPAPTYTG

>gi|24426512|emb|CAD55498.1| CDA peptide synthetase III [Streptomyces coelicolor A3(2)](1515 2033)
GPRERHRVVEEWNATAKGLAPATLPELFERHVRERPGAEAVVAGDTSLSYAELNARANRLARLLVARGAG
PERLVALALPRSAELPVAVLAVAKAGAAYLPLDPAHPAERIAGTLDDAAPVALLTTAAVAAGLPDTDVPR
LLLDEEPAAGGGEDAADLTDADRLAPLLPGHPAYVIYTSGTTGRPKGVTVTHSGLPALLDIFTSQLDVVP
GSRVLHHLSPAFDGGFWELAMGLLTGAALVVVEPGTVPGPALAALAVRHRVTHAAITPAVLQLIPEGALP
AGTTLVVAAETCPPELVARWSAGRLMRNSYGPTETTVCATMSAPLAGAAVPPIGRPIADTAGYVLDDALQ
PVPPGVPGELYVRGPGLARGYLGRPSLTAGRFVACPFGPAGGVMYRTGDLVRHRADGDLEYLGRTDTQVK
LRGMRVEPAEIEAVTAGLPGVAQAAVLVREDTPGDRRLVGYVVPDAGASVDPGALRQALRGSLPEYMVPA
ALVVLDALPLTTNGKLDHRALPAPEYRTV

>gi|15029319|gb|AAK81824.1| peptide synthetase [Streptomyces lavendulae](1 483)
MNGTSVAAPVSVLELFRARVVEAPEAVAVVEGGRQVSYGELDAASDRVAAYLRDREVGRGDRVAVRLERS
ADLIGVLLGVWKAGAAYVPVDGAYPAERVAFVLKNSTPAVTIDAVVEGAGDASSVALDGDDLAYVMYTSG
STGTPKGVAVPHGSVAALVGESGWGLGPGDSVLFHAPHAFDISLFEVWVPLASGARVVIAEPGVAVDAAA
VRRHIAAGVTHVHVTAGLFRVLAEEAPDCFTGAREVLTGGDVVPLEAVERVRAACPDVRVRHLYGPTEST
LCATWHLVEPGDDTARVLPIGHPLTNRHIHVLDDSLRRVAPGVTGELYIAGAGLARGYLKRAGLSAERFV
ACPFADGERMYRTGDLARWTDDGELAFAGRADAQVKIRGFRVELGEVEAALAAQPAVAQAVVVAREDRPG
EKRLVGYLVPDGHQADSDVLRARLAQTLPDYMVPAAFVVLDALPLTVNGKVDHKALPAPEFTA

>gi|15029319|gb|AAK81824.1| peptide synthetase [Streptomyces lavendulae](1023 1528)
GVAADPAPLPDTPEAHTETSPLPPRAFTDQAARTPTATALKAADRRLTYAELAHDSKHLAHHLAARGIGP
DTRVAVLAPRSVELITALLGIALAGGAYVPVDPDHPADRIAFVLADAAPAAVLCTAQTRPMVPEGFTGLV
VTLDEDLPEGDFDDGRVLTAPDADHIAYVIHTSGSTGTPKGAAVTWGGLRNLVADRIERYGIGTDTRLVQ
LVSPSFDVSMADIWPTLCAGGRLVLAPPGGHTTGDELGDLLADHRITHAVMPAVQLTHLPDRELPALRVL
VSGGDALPADTRRRWVARCDLHNEYGVTEATVVSTVTAPLDDAGPLTIGGPIARAGVHVLDGFLRPVPPG
VTGELYVTGTGVARGYLNRPTLTAHRFIADPRTRGGRMYRTGDLVRHTHGGELVFVGRADEQVKLRGHRI
ELGEVEAALADHPDVEQAVAAIHDARLIGYVVPADGRVPDPSALRAHASRMLPDYMLPAAVVVLDELPLT
PNGKLDREALPQPDFA

>gi|15029320|gb|AAK81825.1| peptide synthetase [Streptomyces lavendulae](444 941)
GRLERGLVVEGWNATAGDVPSGSSVLEMFRARVAQAPEAVAVVDGERQVSYGELDADSNRMAAYLQGRGV
GRGDRVAVRLERSIDLIAALLGVWKAGAAYVPVDSAYPAERVAFMVEDSAPVLTIDDPSVVTAEGEPEVV
ETAGGDIAYVMYTSGSTGTPKGVAVPHASVAALVGEPGWGVGPGDAVLFHAPHAFDISLFEVWVPLASGG
RIVVAEPSMAVDGAAVRRHIADGVTHVHVTAGLFRVLAEEASDCFDGVHEVLTGGDVVPLEAVERVRAAC
PDVRVRHLYGPTEVSLCATWHLFEPGEEQGEVLPLGRPLNNRQVYVLDPFLQPVPPGVTGELYVAGAGLA
RGYLGRAGLSAERFVASPFADGERMYRTGDLVRWTTGVELVFVGRADAQVKIRGFRVELGEVEAALAAQP
AVAQAVVVAREDRPGEKRLVGYLVPSGEEPDTEAVHASLADRLPEYMVPAALVVLDALPLTVNGKVDHKA
LPAPEFTA

>gi|15029321|gb|AAK81826.1| peptide synthetase [Streptomyces lavendulae](436 950)
GEAERTRVIDHWNSTATDRPAESVLELFARQVVRTPHAIAISDGERQLTYAQLAVESGQLARHLADRGVS
AGDRVAVVLERSADLLITLLAVWKAGAAYVPVDTAYPAERIAFLLTDCDPAAVVCSERTRVVVPEDVPAP
LVPLDEASILDGEPLSLPVAGGDIAYVMYTSGSTGVPKGVAVPHGSVAALVGEPGWAVGPGDSVLFHAPH
AFDISLFEVWVPLASGARVEVAEPSVVVDAAAVREYIAGGVTHVHVTAGLFRVLAEESPECFTGAREVLT
GGDVVPARAVQRVRSACPEVRVRHLYGPTEVSLCATWHLLEPGEESPQVLPVGRPLGNRQVYVLDAYLHP
VAPGVTGELYIAGAGLARGYLKRAGLSSERFVACPFADGERMYRTGDLVRWTSDGELVFVGRADAQVKVR
GFRVELGEVEAALAAEAGVGHAVVTAREDRPGERRLIGYVLPDGEDVDTELLREHLAKVLPEYMVPAALI
VLDALPLTANGKVDHKALPAPDFAV

>gi|15029321|gb|AAK81826.1| peptide synthetase [Streptomyces lavendulae](1951 2445)
GPLERGLVVEGWNTTTRRTLGSSVLELFRARVAQAPDAVAVVDGERQVSYAELDAESNLAAAHLRERGVG
RGDRVAVRLERSIDLIAALLGVWKAGAAYVPVDGAYPAERVAFVLEDSSPAVTIDAVVKGGGEAPSVAVT
EGDLAYVMYTSGSTGTPKGVAVPHGSVAALVGETGWGLGPGDSVLFHAPHAFDISLFEVWVPLASGARVV
IAEPGVAVDAAAVRRHIAAGVTHVHVTAGLFRVLADEEPECFNGAHEVLTGGDVVPLEAVARVRAACPEV
RVRHLYGPTEVSLCATWHLLEPGEGTDRVLPVGSPLANRQVYVLDAFLQPVPPGVAGELYIAGAGLARGY
LKRAGLSAERFVACPFADGERMYRTGDLARWTDDGELAFAGRADAQVKIRGFRVELGEVEAALAAQPAVA
QAVVVAREGRPGEKRLVGYLVPHGGQPDSDVLRARLAQTLPDYMVPAALVVLDALPLTVNGKVDHKALPA
PEFTA

>gi|15029321|gb|AAK81826.1| peptide synthetase [Streptomyces lavendulae](3456 3950)
GAAERDMVLGEWNDTATADRPRAALPELFAAQAAHTPGNTALIGADRELTYAELERESGRLATHLRYLGV
AAETRVALLVARSVEMVVALLGVSRAGGTFVPVDPAHPADRIAYLLEDAAPPVLLCTARTRAAVPADYPG
RNVVLDELDDSALPAEPFTATPVPPDQAAYVIYTSGSTGAPKGVVVPHAGLGNLAAAQIDRFAVGPDARV
LQLASLGFDAAVSELLMALLSGAAAIVAPAETLPPLVSLTEALRHWDVTHVTVPPSALATADELPDGLRT
LVVAGEACPPALADRWAGGRRMINAYGPTETTVCASMSPPLAPGADVVPVGRPIANGRTYVLDPFLRPVP
PGVTGELYVAGAGLARGYLGQGGLTATRFVPDPFTPGERMYRTGDLARWTHDGLLVFAGRADAQVKVRGH
RIEPGEVEAVLAEHPGVAQAAVVAREDTPGERRLIGYVVPDAADRGRDERIARDQVGEWQVLYDSVHAEH
TEAEF

>gi|15029322|gb|AAK81827.1| peptide synthetase [Streptomyces lavendulae](436 948)
GGPELERVLREWNATEAAVSGSSVPELFAGQAARTPDAVAVVDGKRNLTYAELDADADRLAGHLIDRGVG
RGDRVAVLMERSADLLTALLAIWRAGAAYVPVDVSNPAERITFLLKDSAPTAVLCSRSTRGAVPEDTPVS
PLVLDDLTAKGETPSPVPCAADDIAYVMYTSGSSGTPKGVAVPHDAVAALAGDPGWGVHAQDAVLLHAPH
AFDASLFEIWVPLVSGARVVVAEPGVVDALRIREEVAAGVTALHLTAGTFRVLAEEEPECFAGLREVLTG
GDVVPPQAVERVRQVCPELRIRHLYGPTETTLCATWHLVEPGSPAAGTLPIGRPLAGRRVHVLDAFLQPV
PAGVPGELYIAGEGVAHGYAGRAALTAERFVADPYTDGRRMYRTGDLVRWTDEGELVFVGRADAQVKIRG
FRVEPGEVEAALAAQPGVRQAVVAARDDGPGEKRLIGYVVADGPDLDPDHVREQVAEVLPEYMVPAMVMA
MVTLPVTANGKVDRNALPAPDFV

>gi|440169|emb|CAA82227.1| cyclosporine synthetase [Tolypocladium inflatum](478 1015)
GTTDYPREASVVDMFQEQVALNPSATAVADASSRLSYSELDHKSDQLAAWLRRRQLKPETLIGVLSPPSC
ETMVSFLGILKAHLAYLPLDINVPLARIESILSAVDGHKLVLLGSNVPQPKVDVPDVELLRISDALNGSQ
VNGLAGKQATAKPSATDLAYVIFTSGSTGKPKGVMIEHRGIVRLVKGTNIISPAQAAVPTAHLANIAFDL
STWEIYTPILNGGTLVCIEHSVTLDSKALEAVFTKEGIRVAFLAPALIKQCLADRPAIFAGLDSLYAIGD
RFDRRDALHAKSLVKHGVYNAYGPTENSVVSTIYSVSEASPFVTGVPVGRAISNSGAYVMDQDQQLVSPG
VMGELVVSGDGLARGYTDSALDKNRFVVVQIDGESIRGYRTGDRARYSLKGGQIEFFGRMDQQVKIRGHR
IEPAEVEHALLNSDQVRDAAVVIRRQEEEEPAMIAFVTTQGTLPDHLVNINGNGHVPDGNGSKNDQFAVH
VESELRRRLQMLLPSYMMPARIVVLDHLPLNPNGKVDRKALGQSAKTV

>gi|440169|emb|CAA82227.1| cyclosporine synthetase [Tolypocladium inflatum](1551 2067)
GIPELERMGLLHMVKTDYPRNMSVVDVFQQQVRLSAEATAVIDSSSRMSYAELDQRSDQVAAWLRQRQLP
AETFVAVLAPRSCEAVIALFGILKAGHAYLPLDVNVPAARLRAILAEVKGEKLVLLGAGEPSPEGQSPEV
SIVRIADATSPAGHASLRDGKSKPTAGSLAYVIFTSGSTGKPKGVMIEHRGVLRLVKQTNILSSLPPAQT
FRMAHMSNLAFDASIWEVFTALLNGGSLVCIDRFTILDAQALEALFLREHINIALFPPALLKQCLTDAAA
TIKSLDLLYVGGDRLDTADAALAKALVKSEVYNAYGPTENTVMSTLYSIADTERFVNGVPIGRAVSNSGV
YVMDQNQQLVPLGVMGELVVTGDGLARGYTNPALDSDRFVDVIARGQLLRAYRTGDRARYRPKDGQVEFF
GRMDHQVKVRGHRIELAEVEHALLSSAGVHDAVVVSNSQEDNQGVEMVAFITAQDNETLQEAQSSNQVQE
WESHFETTAYADITAIDQNTLGRDFTS

>gi|440169|emb|CAA82227.1| cyclosporine synthetase [Tolypocladium inflatum](3047 3560)
GGLESLRSTGLLHPQQTDYPCDASVVQIFKQQVAVNPDVIAVRDESTRLSYADLDRKSDQVACWLSRRGI
APETFVAILAPRSCETIVAILGVLKANLAYLPLDVNVPASRLEAILSEVSGSMLVLVGAETPIPEGMAEA
ETIRITEILADAKTDDINGLAASQPTAASLAYVIFTSGSTGRPKGVMVEHRGIVRLTKQTNITSKLPESF
HMAHISNLAFDASVWEVFTTLLNGGTLVCIDYFTLLESTALEKVFFDQRVNVALLPPALLKQCLDNSPAL
VKTLSVLYIGGDRLDASDAAKARGLVQTQAFNAYGPTENTVMSTIYPIAEDPFINGVPIGHAVSNSGAFV
MDQNQQITPPGAMGELIVTGDGLARGYTTSSLNTGRFINVDIDGEQVRAYRTGDRVRYRPKDLQIEFFGR
IDHQVKIRGHRIEPAEVEYALLSHDLVTDAAVVTHSQENQDLEMVGFVAARVADVREDESSNQVQEWQTH
FDSIAYADITTIDQQSLGRDFMSW

>gi|440169|emb|CAA82227.1| cyclosporine synthetase [Tolypocladium inflatum](4534 5046)
GIVDLQRQGLLDVQKTEYPRDSSVVDVFHEQVSINPDSIALIHGSEKLSYAQLDRESDRVARWLRHRSFS
SDTLIAVLAPRSCETIIAFLGILKANLAYLPLDVKAPAARIDAIVSSLPGNKLILLGANVTPPKLQEAAI
DFVPIRDTFTTLTDGTLQDGPTIERPSAQSLAYAMFTSGSTGRPKGVMVQHRNIVRLVKNSNVVAKQPAA
ARIAHISNLAFDASSWEIYAPLLNGGAIVCADYFTTIDPQALQETFQEHEIRGAMLPPSLLKQCLVQAPD
MISRLDILFAAGDRFSSVDALQAQRLVGSGVFNAYGPTENTILSTIYNVAENDSFVNGVPIGSAVSNSGA
YIMDKNQQLVPAGVMGELVVTGDGLARGYMDPKLDADRFIQLTVNGSEQVRAYRTGDRVRYRPKDFQIEF
FGRMDQQIKIRGHRIEPAEVEQAFLNDGFVEDVAIVIRTPENQEPEMVAFVTAKGDNSAREEEATTQIEG
WEAHFEGGAYANIEEIESEALGY

>gi|440169|emb|CAA82227.1| cyclosporine synthetase [Tolypocladium inflatum](6027 6524)
GVGEIASKGLLDVPRTDYPRDANIVEVFQQHVRATPDAIAVKDATSILTYAQLDQQSDRLAIWLSRRHMM
PETLVGVLAPRSCETIIAMFGIMKANLAYLPLDINSPAARLRSILSAVDGNKLVLLGSGVTAPEQENPEV
EAVGIQEILAGTGLDKTQGSNARPSATSLAYVIFTSGSTGKPKGVMVEHRSVTRLAKPSNVISKLPQGAR
VAHLANIAFDASIWEIATTLLNGATLVCLDYHTVLDCRTLKEVFERESITVVTLMPALLKQCVAEIPETL
AHLDLLYTGGDRVGGHDAMRARSLVKIGMFSGYGPTENTVISTIYEVDADEMFVNGVPIGKTVSNSGAYV
MDRNQQLVPSGVVGELVVTGDGLARGYTDPSLNKNRFIYITVNGESIRAYRTGDRVRYRPHDLQIEFFGR
MDQQVKIRGHRIEPGEVESALLSHNSVQDAAVVICAPADQDSGAEMVAFVAARNTEDEDTQEEEAVDQVQ
GWETHFET

>gi|440169|emb|CAA82227.1| cyclosporine synthetase [Tolypocladium inflatum](7523 8049)
NAISNLESLDLLEMPTSDYPRDRTVVDLFREQAAICPDSIAVKDSSSQLTYAQLDEQSDRVAAWLHERHM
PAESLVGVLSPRSCETIIAYFGIMKANLAYLPLDVYAPDARLAAILDTVEGERLLLLGAGVPQPGIQIPR
LSTAYIAEALSHATTVDVTSIPQPSATSLAYVIFTSGSTGKPKGVMIEHRGIVRLVRDTNVNVFPESGSA
LPVSHFSNLAWDAATWEIYTAVLNGGTVVCIDRDTMLDIAALNSTFRKENVRAAFFTPAFLKQCLAETPE
LVANLEILHTAGDRLDPGDANLAGKTAKGGIFNVLGHTENTAYSTFYPVVGEETFVNGVPVGRGISNSHA
YIIDRHQKLVPAGVMGELILTGDGVARGYTDSALNKDRFVYIDINGKSTWSYRTGDKARYRPRDGQLEFF
GRMDQMVKIRGVRIEPGEVELTLLDHKSVLAATVVVRRPPNGDPEMIAFITIDAEDDVQTHKAIYKHLQG
ILPAYMIPSHLVILDQMPVTDNGKVDRKDLALRAQTV

>gi|440169|emb|CAA82227.1| cyclosporine synthetase [Tolypocladium inflatum](8585 9093)
GITKLRDQGLLTVAKPAYPRESSVIDLFRQQVAAAPDAIAVWDSSSTLTYADLDGQSNKLAHWLCQRNMA
PETLVAVFAPRSCLTIVAFLGVLKANLAYLPLDVNAPAARIEAILSAVPGHKLVLVQAHGPELGLTMADT
ELVQIDEALASSSSGDHEQIHASGPTATSLAYVMFTSGSTGKPKGVMIDHRSIIRLVKNSDVVATLPTPV
RMANVSNLAFDISVQEIYTALLNGGTLVCLDYLTLLDSKILYNVFVEAQVNAAMFTPVLLKQCLGNMPAI
ISRLSVLFNVGDRLDAHDAVAASGLIQDAVYNAYGPTENGMQSTMYKVDVNEPFVNGVPIGRSITNSGAY
VMDGNQQLVSPGVMGEIVVTGDGLARGYTDSALDEDRFVHVTIDGEENIKAYRTGDRVRYRPKDFEIEFF
GRMDQQVKIRGHRIEPAEVEHALLGHDLVHDAAVVLRKPANQEPEMIAFITSQEDETIEQHESNKQVQGW
GEHFDVSRYADIKDLDTST

>gi|440169|emb|CAA82227.1| cyclosporine synthetase [Tolypocladium inflatum](10087 10593)
GLLEIESSNFPRDYSVVDVFRQQVAANPNAPAVVDSETSMSYTSLDQKSEQIAAWLHAQGLRPESLICVM
APRSFETIVSLFGILKAGYAYLPLDVNSPAARIQPILSEVEGKRLVLLGSGIDMPQSDRMDVETARIQDI
LTNTKVERSDPMSRPSATSLAYVIFTSGSTGRPKGVMIEHRNILRLVKQSNVTSQLPQDLRMAHISNLAF
DASIWEIFTAILNGGALICIDYFTLLDSQALRTTFEKARVNATLFAPALLKECLNHAPTLFEDLKVLYIG
GDRLDATDAAKIQALVKGTVYNAYGPTENTVMSTIYRLTDGESYANGVPIGNAVSSSGAYIMDQKQRLVP
PGVMGELVVSGDGLARGYTNSTLNADRFVDIVINDQKARAYRTGDRTRYRPKDGSIEFFGRMDQQVKIRG
HRVEPAEVEQAMLGNKAIHDAAVVVQAVDGQETEMIGFVSMASDRFSEGEEEITNQVQEWEDHFESTAYA
GIEAIDQATLGRDFTSW

>gi|440169|emb|CAA82227.1| cyclosporine synthetase [Tolypocladium inflatum](11553 12113)
GLANPHANLATLPLTDGLPSLRSLCLQVNQPDYPRDASVIDVFREQVASIPKSIAVIDASSQLTYTELDE
RSSQLATWLRRQVTVPEELVGVLAPRSCETIIAFLGIIKANLAYLPLDVNAPAGRIETILSSLPGNRLIL
LGSDTQAVKLHANSVRFTRISDALVESGSPPTEELSTRPTAQSLAYVMFTSGSTGVPKGVMVEHRGITRL
VKNSNVVAKQPAAAAIAHLSNIAFDASSWEIYAPLLNGGTVVCIDYYTTIDIKALEAVFKQHHIRGAMLP
PALLKQCLVSAPTMISSLEILFAAGDRLSSQDAILARRAVGSGVYNAYGPTENTVLSTIHNIGENEAFSN
GVPIGNAVSNSGAFVMDQNQQLVSAGVIGELVVTGDGLARGYTDSKLRVDRFIYITLDGNRVRAYRTGDR
VRHRPKDGQIEFFGRMDQQIKIRGHRIEPAEVEQALARDPAISDSAVITQLTDEEEPELVAFFSLKGNAN
GTNGVNGVSDQEKIDGDEQHALLMENKIRHNLQALLPTYMIPSRIIHVDQLPVNANGKIDRNELAVRAQA
T

>gi|440169|emb|CAA82227.1| cyclosporine synthetase [Tolypocladium inflatum](12646 13158)
GLAALNSRNLPAVEDIEPDFATEASVVDVFQTQVVANPDALAVTDTSTKLTYAELDQQSDHVAAWLSKQK
LPAESIVVVLAPRSSETIVACIGILKANLAYLPMDSNVPEARRQAILSEIPGEKFVLLGAGVPIPDNKTA
DVRMVFISDIVASKTDKSYSPGTRPSASSLAYVIFTSGSTGRPKGVMVEHRGVISLVKQNASRIPQSLRM
AHVSNLAFDASVWEIFTTLLNGGTLFCISYFTVLDSKALSAAFSDHRINITLLPPALLKQCLADAPSVLS
SLESLYIGGDRLDGADATKVKDLVKGKAYNAYGPTENSVMSTIYTIEHETFANGVPIGTSLGPKSKAYIM
DQDQQLVPAGVMGELVVAGDGLARGYTDPSLNTGRFIHITIDGKQVQAYRTGDRVRYRPRDYQIEFFGRL
DQQIKIRGHRIEPAEVEQALLSDSSINDAVVVSAQNKEGLEMVGYITTQAAQSVDKEEASNKVQEWEAHF
DSTAYANIGGIDRDALGQDFLSW

>gi|440169|emb|CAA82227.1| cyclosporine synthetase [Tolypocladium inflatum](14154 14683)
GALQMPKSDYPRNASLVDVFQQQAMASPSTVAVTDSTSKLTYAELDRLSDQAASYLRRQQLPAETMVAVL
APRSCETIIAFLAILKANLAYMPLDVNTPSARMEAIISSVPGRRLILVGSGVRHADINVPNAKTMLISDT
VTGTDAIGTPEPLVVRPSATSLAYVIFTSGSTGKPKGVMVEHRAIMRLVKDSNVVTHMPPATRMAHVTNI
AFDVSLFEMCATLLNGGTLVCIDYLTLLDSTMLRETFEREQVRAAIFPPALLRQCLVNMPDAIGMLEAVY
VAGDRFHSRDARATQALAGPRVYNAYGPTENAILSTIYNIDKHDPYVNGVPIGSAVSNSGAYVMDRNQQL
LPPGVMGELVVTGEGVARGYTDASLDTDRFVTVTIDGQRQRAYRTGDRVRYRPKGFQIEFFGRLDQQAKI
RGHRVELGEVEHALLSENSVTDAAVVLRTMEEEDPQLVAFVTTDHEYRSGSSNEEEDPYATQAAGDMRKR
LRSLLPYYMVPSRVTILRQMPLNANGKVDRKDLARRAQMT

>gi|16080251|ref|NP_391078.1| 2,3-dihydroxybenzoate-AMP ligase (enterobactin synthetase component E) [Bacillus subtilis](8 537)
WPDELAETYRKNGCWAGETFGDLLRDRAAKYGDRIAITCGNTHWSYRELDTRADRLAAGFQKLGIQQMDR
VVVQLPNIKEFFEVIFALFRLGALPVFALPSHRSSEITYFCEFAEAAAYIIPDAYSGFDYRSLARQVQSK
LPTLKNIIVAGEAEEFLPLEDLHAEPVKLPEVKSSDVAFLQLSGGSTGLSKLIPRTHDDYIYSLKRSVEV
CWLDHSTVYLAALPMAHNYPLSSPGVLGVLYAGGRVVLSPSPSPDDAFPLIEREKVTITALVPPLAMVWM
DAASSRRDDLSSLQVLQVGGAKFSAEAARRVKAVFGCTLQQVFGMAEGLVNYTRLDDPEEIIVNTQGKPM
SPYDEMRVWDDHDRDVKPGETGHLLTRGPYTIRGYYKAEEHNAASFTEDGFYRTGDIVRLTRDGYIVVEG
RAKDQINRGGEKVAAEEVENHLLAHPAVHDAAMVSMPDQFLGERSCVFIIPRDEAPKAAELKAFLRERGL
AAYKIPDRVEFVESFPQTGVGKVSKKALREAISEKLLAGF

>gi|145843|gb|AAA92015.1| enterobactin(437 964)
GEYAHVAQLNATQVEIPETTLSALVAEQAAKTPDAPALADARYLFSYREMREQVVALANLLRERGVKPGD
SVAVALPRSVFLTLALHAIVEAGAAWLPLDTGYPDDRLKMMLEDARPSLLITTDDQLPRFSDVPNLTSLC
YNAPLTPQGSAPLQLSQPHHTAYIIFTSGSTGRPKGVMVGQTAIVNRLLWMQNHYPLTGEDVVAQKTPCS
FDVSVWEFFWPFIAGAKLVMAEPEAHRDPLAMQQFFAEYGVTTTHFVPSMLAAFVASLTPQTARQSCATL
KQVFCSGEALPADLCREWQQLTGAPLHNLYGPTEAAVDVSWYPAFGEELAQVRGSSVPIGYPVWNTGLRI
LDAMMHPVPPGVAGDLYLTGIQLAQGYLGRPDLTASRFIADPFAPGERMYRTGDVARWLDNGAVEYLGRS
DDQLKIRGQRIELGEIDRVMQALPDVEQAVTHACVINQAAATGGDARQLVGYLVSQSGLPLDTSALQAQL
RETLPPHMVPVVLLQLPQLPLSANGKLDRKALPLPELK

>gi|3643187|gb|AAC36721.1| peptide synthetase [Bacillus subtilis](438 957)
EKREKEKVLYEFNRTKAVSPVSSTLHGLFERQAALTPDRTALRFSGGSLTYAQLDMYANRLARLTAHGIT
KESIVGVLSERSPDMLTAVLAVLKAGGAYVPLDPVYPEERLSYMLKDSGAALLLTQPGLKAPVFSGKTLE
VDMTSLANEESEYHSLHQADSDSLAYVIYTSGSTGQPKGVAVEHLQAVSFLTGMQMQFPLEEDDIIMMKT
SFSFDASVWQLFWWTLSGASAYLLPSGWEKDPALMVKAIREEGVTTAHFIPAMLNSFLDQAEIEAPRSLK
RVFAGGEPLAPHTAARFASLLPETSLVHGYGPTEATVDAAFYACDPELDKDRLRLPIGKPVPGARLYVLD
PHLAVQPVGVAGELYIAGAGVARGYLNRPELTEERFLDDPFYPGERMYKTGDLAHWLPDGQVEFLGRLDD
QVKIRGYRIEPGECEAALRSIEGVRDAAVTVRTESGEAELCAYAEGLGRNEVRKQLETLLPGYMIPAHII
ELEQWPVTPSGKLDRKALPAPDGAADRETY

>gi|3643187|gb|AAC36721.1| peptide synthetase [Bacillus subtilis](1473 2000)
SEKEKQKILIELNKTHVECSQTDTVFHRMFEKRAEETPEHIAVIDGEKQISYRHLNEKANRLARTLQEKG
KETQPIVAVLAERSIDAIVGILAVMKAGGVYIPIDSHYPKARVEYLLKDSGAEILLLQNEVKHLIAGSDI
GDISRVCLDDESFYESKKMHLSSSPAPEDSAYIIYTSGTTGAPKGVIVTHRNFAHAVLAWRRIYQLDQMP
VRLLQMASFSFDVFSGDLARTLANGGTLVICPDETRLEPAELYALMNRQRITIMESTPALIVPFMEYVYR
NQLSLPDLDILILGSDMVKAHDFKTLADRFGNKMRLINSYGVTEATIDSSYYEMNMGEEYSGDSVPIGIP
LPNVKLCVLSQTDQIQPIGIAGELCIAGAGVAKGYHGKFELTEKKFTENPFVPGERLYRTGDLACWLPNG
TLRLLGRIDHQVKINGYRIETEEIESVLLQTGLVNEAVVAVQNDTNGQARLAAYILPSDADTTALRGALS
KMLPAYMVPAHIIPLETMPLTLNGKLDRRALPAPNEAV

>gi|3724089|emb|CAA09819.1| fengycin synthetase [Bacillus subtilis](448 959)
VPTEERKLIQSFNETERHYPNKTLSQLFEEQALKTPDAAALRMGDECRTYRQLDERANQIAHALIEKGAG
SGGIVAVMMERSMDMAAALLGIWKAGGAYLPLDPSYPKERLSFLLHDSQAALLLTEEELISSIPSGYEGS
IVTSGHTTHYRTDSPDASIGELAYLIYTSGTTGRPKGVLVDHQGIANTLQWRREEYGMSEGDTALHLFSY
VFDGCVTSLFTPLLSGACVLLTTDNEAKDVLALRRKIAQYKVSHMLIVPSLYRVLLEVLTAEDAKSLRIV
TFAGEAVTPDLLETSRKICPSAELANEYGPTENSVATTILRHLNEEERITIGHPIANTKVYILQGEQLQP
IGAAGELCISGAGLARGYYKRTELTEKAFTDHPFLKGERLYRTGDAGRFLPDGTIEYIGRFDDQVKIRGY
RIELSEIETVLRQASGVKEAAVLARDVSDEEKELVAYIVPEKGNGLPNLHQHLAGTLPSYMIPASIIKIT
QMPLTSSGKLDRSALPEPENTT

>gi|3724089|emb|CAA09819.1| fengycin synthetase [Bacillus subtilis](1478 1999)
LSAPARELLLETMGQYADYPRDESIVRLFEKQAAEHPEHTAVVCDHIRLTYRDLNEKAERTATMLMKQGV
RSGDIIGLMFDRSPDMVIGVLSILKAGGAYLPIDPEYPQERISFMLNDSGARILLTEHGHNKPADYHGQI
LYLNDAENELISPDLKAQETLADQPAYVIYTSGTTGQPKGVVVEHRNVISLLKHQDLPFDFGSEDVWTLF
HSYCFDFSVWEMFGALLNGSTLVVVSRETARDPNAFRLLLKNEGVTVLNQTPTAFYGLIHEEENHTDRLH
VRYVIFGGEALQPGMLVTWNEKYPDTDLINMYGITETTVHVTYKKLSSADIEKNKSNIGKPLATLQAYVM
DAHMNLQPTGVPGELYIGGEGVARGYLNRDDLTAARFVPNPYLPGDRLYRTGDLAKRLASGDLEYMGRID
DQVKVRGHRIELGEIQASLLQLPIIKEAAVITRDDEQGQSAVYAYLVAEDGQVVNEADIRAALRAVLPDF
MVPARLIQIDSIPLTVNGKLDQKALPEPDKRA

>gi|2522214|gb|AAB80956.1| fengycin synthetase FenE [Bacillus subtilis](441 962)
LDHDKTQKMVAEYNTTGAVSALAPTLHGLFERQVALTPDRTALRFSGGSLTYAQLDMYANRLAARLTAHG
ITKESIVGVLSERSPDMLTAVLAVLKAGGAYVPLDPAYPEERLSYMLKDSGAALLLTQPGLKAPVFSGKT
LEVDMTALANEESECHSLHQADSDSLAYVIYTSGSTGRPKGVAVEHRQAVSFLTGMQMQFPLEEDDIIMM
KTSFSFDASVWQLFWWTLSGASAYLLPSGWEKDPALMVKAIREEGVTTAHFIPAMLNSFLDQAEIEAPRS
LKRVFAGGEPLAPHTAARFASLLPETSLVHGYGPTEATVDAAFYACDPELDKNRLRLPIGKPVPGARLYV
LDPHLAVQPVGVAGELYIAGAGVARGYLNRPELTEERFLDDPFYPGERMYKTGDLARWLPDGQVEFLGRL
DDQVKIRGYRIEPGEIEAALRSIEGVREAAVTVRTESGEAELCAYAEGLGRNEVRKQLETLLPGYMIPAH
IIEMEQWPVTPSGKLDRKALPAPDGAADRETY

>gi|2522214|gb|AAB80956.1| fengycin synthetase FenE [Bacillus subtilis](1480 1996)
DENETHFLIHELNCTKREYPRHETISRLFELQAAQTPDAIAVAGDEQTLTYKELNIRANRIAAVLRRKGV
GPETVVALLTTRTPEIAAGMLGILKAGGAYLPIAKDLPADRISYMLSDSGAKILLQSEKANNQRLDLELK
CEKIVIEEIQGQGETKNFEAPAGPHSLAYIIYTSGSTGKPKGVMIEQRSVIRLVKNSNYIEFTPEDRLLL
TSSLGFDVVTFEILGPLLNGAALHLTDKETFLDSHQLKRYIEQNGITTMWLTASLFNHLTEQNEKIFSRL
INLIIGGEALSASHVNRIKQACPELSIWNGYGPTENTTFSTCFHIEKLYEHSIPIGRPIGNSTAFILNKW
GMLQPIGAVGELCVGGDGVARGYLGRPDLTKEKFVPNPFAPGEQMYRTGDLARWLPDGTIEYVGRVDDQV
KIRGYRVELGEIESALRHIDGVKEAAVLARTGQLGTKELYAYISVKEGTDAEQVRTHLSQMLPGYMMPAY
VIEMDALPLTANGKLNRKALPEPDITS

>gi|216278|dbj|BAA00406.1| gramicidin S synthetase 1 [Brevibacillus brevis](17 530)
GTHEEEQYLFAVNNTKAEYPRDKTIHQLFEEQVSKRPNNVAIVCENEQLTYHELNVKANQLARIFIEKGI
GKDTLVGIMMEKSIDLFIGILAVLKAGGAYVPIDIEYPKERIQYILDDSQARMLLTQKHLVHLIHNIQFN
GQVEIFEEDTIKIREGTNLHVPSKSTDLAYVIYTSGTTGNPKGTMLEHKGISNLKVFFENSLNVTEKDRI
GQFASISFDASVWEMFMALLTGASLYIILKDTINDFVKFEQYINQKEITVITLPPTYVVHLDPERILSIQ
TLITAGSATSPSLVNKWKEKVTYINAYGPTETTICATTWVATKETTGHSVPIGAPIQNTQIYIVDENLQL
KSVGEAGELCIGGEGLARGYWKRPELTSQKFVDNPFVPGEKLYKTGDQARWLPDGNIEYLGRIDNQVKIR
GHRVELEEVESILLKHMYISETAVSVHKDHQEQPYLCAIFVSEKHIPLEQLRQFSSEELPTYMIPSYFIQ
LDKMPLTSNGKIDRKQLPEPDLTF

>gi|39372|emb|CAA43838.1| grsB [Brevibacillus brevis](446 963)
LTKQEKQHLLVELHDSITEYPDKTIHQLFTEQVEKTPEHVAVVFEDEKVTYRELHERSNQLARFLREKGV
KKESIIGIMMERSVEMIVGILGILKAGGAFVPIDPEYPKERIGYMLDSVRLVLTQRHLKDKFAFTKETIV
IEDPSISHELTEEIDYINESEDLFYIIYTSGTTGKPKGVMLEHKNIVNLLHFTFEKTNINFSDKVLQYTN
AVLTCVTKKFFSTLLSGGQLYLIRKETQRDVEQLFDLVKRENIEVLSFPVAFLKFIFNEREFINRFPTCV
KHIITAGEQLVVNNEFKRYLHEHNVHLHNHYGPSETHVVTTYTINPEAEIPELPPIGKPISNTWIYILDQ
EQQLQPQGIVGELYISGANVGRGYLNNQELTAEKFFADPFRPNERMYRTGDLARWLPDGNIEFLGRADHQ
VKIRGHRIELGEIEAQLLNCKGVKEAVVIDKADDKGGKYLCAYVVMEVEVNDSELREYLGKALPDYMIPS
FFVPLDHVRLHLNGKIDRKSLPNLEGIV

>gi|39372|emb|CAA43838.1| grsB [Brevibacillus brevis](1485 1999)
SEEEKQHILFEFNDTKTTYPLCKQFKDYLRNRWRRRADHVAVGWKDQTLTYRELNERANQVARVLRQKGV
QPDNIVGLLVERSPEMLVGIMGILKAGGAYLPLDPEYPADRISYMIQDCGVRIMLTQQHLLSLVHDEFDC
VILDEDSLYKGDSSNLAPVNQAGDLAYIMYTSGSTGKPKGVMVEHRNVIRLVKNTNYVQVREDDRIIQTG
AIGFDALTFEVFGSLLHGAELYPVTKDVLLDAEKLHKFLQANQITIMWLTSPLFNQLSQGTEEMFAGLRS
LIVGGDALSPKHINNVKRKCPNLTMWNGYGPTENTTFSTCFLIDKEYDDNIPIGKAISNSTVYIMDRYGQ
LQPVGVPGELCVGGDGVARGYMNQPALTEEKFVPNPFAPGERMYRTGDLARWLPDGTIEYLGRIDQQVKI
RGYRIEPGEIETLLVKHKKVKESVIMVVEDNNGQKALCAYYVPEEEVTVSELREYIAKELPVYMVPAYFV
QIEQMPLTQNGKVNRSALPKPDGEF

>gi|39372|emb|CAA43838.1| grsB [Brevibacillus brevis](2521 3045)
SEEEQQRVLYDFNGTDATYATNKIFHELFEEQVEKTPDHIAVIDEREKLSYQELNAKANQLARVLRQKGV
QPNSMVGIMVDRSLDMIVGMLGVLKAGGAYVPIDIDYPQERISYMMEDSGAALLLTQQKLTQQIAFSGDI
LYLDQEEWLHEEASNLEPIARPHYIAYIIYTSGTTGKPKGVMIEHQSYVNVAMAWKDAYRLDTFPVRLLQ
MASFAFAFDVSAGDFARALLTGGQLIVCPNEVKMDPASLYAIIKKYDITIFEATPALVIPLMEYIYEQKL
DISQLQILIVGSDSCSMEDFKTLVSRFGSTIRIVNSYGVTEAALILAIMNQPLSSLHVTGTVPIGKPYAN
MKMYIMNQYLQIQPVGVIGELCIGGAGVARGYLNRPDLTAEKFVPNPFVPGEKLYRTGDLARWMPDGNVE
FLGRNDHQVKIRGIRIELGEIEAQLRKHDSIKEATVIAREDHMKEKYLCAYMVTEGEVNVAELRAYLAND
RAAMIPSYFVSLEAMPLTANGKIDKRSLPEPDGSI

>gi|39372|emb|CAA43838.1| grsB [Brevibacillus brevis](3568 4083)
SEEEKKQIMLEFNDTKIQYTQNQTIQELFEEQVKKTPEHIAIVWEGQALIYHELNIKANQLARVLREKGV
TPNHPVAIMTERSLEMIVGIFSILKAGGAYVPIDPAYPQERIQYLLEDSGAALLLTQSHVLNKLPVDIEW
LDLTDEQNYVEDGTNLPFMNQSTDLAYIIYTSGTTGKPKGVMIEHQSIINCLQWRKEEYEFGPGDTALQV
FSFAFDGFVASLFAPILAGATSVLPKEEEAKDPVALKKLIASEEITHYYGVPSLFSAILDVSSSKDLQNL
RCVTLGGEKLPAQIVKKIKEKNKEIEVNNEYGPTENSVVTTIMRDIQVEQEITIGRPLSNVDVYIVNCNH
QLQPVGVVGELCIGGQGLARGYLNKPELTADKFVVNPFVPGERMYKTGDLAKWRSDGMIEYVGRVDEQVK
VRGYRIELGEIESAILEYEKIKEAVVMVSEHTASEQMLCAYIVGEEDVLTLDLRSYLAKLLPSYMIPNYF
IQLDSIPLTPNGKVDRKALPEPQTIG

>gi|167219|gb|AAA33023.1| HC-toxin synthetase(194 735)
ISPRDLAQIMRWNDRKLKSERTNLVYDLFSARAHEQDANMAIDAWDGRMSYTELERVSSTWARQLQKQGI
SQGSWVLFCFEKSRLAVVSMIAILKAGGVCVPIDPRYPVERIRDIIRTTNATIALVGAGKTAALFKSADT
AVQTIDITKDIPHGLSDTVVQSNTKIDDPAFGLFTSGSTGVPKCIVVTHSQICTAVQAYKDRFGVTSETR
VLQFSSYTFDISIADTFTALFYGGTLCIPSEEDRMSNLQDYMVSVRPNWAVLTPTVSRFLDPGVVKDFIS
TLIFTGEASREADTVPWIEAGVNLYNVYGPAENTLITTATRIRKGKSSNIGYGVNTRTWVTDVSGACLVP
VGSIGELLIESGHLADKYLNRPDRTEAAFLSDLPWIPNYEGDSVRRGRRFYRTGDLVRYCDDGSLICVGR
SDTQIKLAGQRVELGDVEAHLQSDPTTSQAAVVFPRSGPLEARLIALLVTGNKDGTPHNQQSLPKPAFAQ
CPPDLVKYATSSLQQRLPSYMVPSVWLGIDFLPMSVSGKLDRAVLQDQLESL

>gi|167219|gb|AAA33023.1| HC-toxin synthetase(1800 2358)
VSEHDTAIIRSWNDHLFPPATECIHETFSRKVVEHPQREAICSWDGSLTYAELSDLSQRLSIHLVSLGIK
VGTKIPICFEKSMWTIVTILAVVQAGGVFVLLEPGHPESRLSGIIKQVQAELLLCSPATSRMGALQNIST
QMGTEFKIVELEPEFIRSLPLPPKPNHQPMVGLNDDLYVVFTSGSTGVPKGAVATHQAYATGIYEHAVAC
GMTSLGAPPRSLQFASYSFDASIGDIFTTLAVGGCLCIPREEDRNPAGITTFINRYGVTWAGITPSLALH
LDPDAVPTLKALCVAGEPLSMSVVTVWSKRLNLINMYGPTEATVACIANQVTCTTTTVSDIGRGYRATTW
VVQPDNHNSLVPIGAVGELIIEGSILCRGYLNDPERTAEVFIRSPSWLHDLRPNSTLYKTGDLVRYSADG
KIIFIGRKDTQVKMNGQRFELGEVEHALQLQLDPSDGPIIVDLLKRTQSGEPDLLIAFLFVGRANTGTGN
SDEIFIATSTSSLSEFSTVIKKLQDAQRAMEVLPLFMVPQAYIPIEGGIPLTAAGKIDRRMLRKLCEPF

>gi|167219|gb|AAA33023.1| HC-toxin synthetase(2948 3520)
DTATTHLRTLFSWNSRVKDSPDVAAIAVHKLLEETAQSQPAESAIVAHDGQLSYMQMDRCADVLARQIRK
TNMISAQSPFVCIHLLRSATAVVSMLAVLKAGGAFMPVDISQPRSRLQNLIEESGAKLVLTLPESANALA
TLSGLTKVIPVSLSELVQQITDNTTKKDEYCKSGDTDPSSPAYLLYTSGTSGKPKGVVMEHRAWSLGFTC
HAEYMGFNSCTRILQFSSLMFDLSILEIWAVLYAGGCLFIPSDKERVNNLQDFTRINDINTVFLTPSIGK
LLNPKDLPNISFAGFIGEPMTRSLIDAWTLPGRRLVNSYGPTEACVLVTAREISPTAPHDKPSSNIGHAL
GANIWVVEPQRTALVPIGAVGELCIEAPSLARCYLANPERTEYSFPSTVLDNWQTKKGTRVYRTGDLVRY
ASDGTLDFLGRKDGQIKLRGQRIELGEIEHHIRRLMSDDPRFHEASVQLYNPATDPDRDATVDVQMREPY
LAGLLVLDLVSLMRSWDSMHVLNIANTSENLQTLVTELKKSLRGVLPHYMVPLHFVAVSRLPTGSSGKLD
HAFVRACLRELTA

>gi|167219|gb|AAA33023.1| HC-toxin synthetase(4112 4649)
GKAKDEKIRTESHQCLQDLVCRRAQQSPNSQAIDSWDGSISYHELDGLSSILAEHLSQLGVRPEAPVCLL
FEKSKWAVVAMIGIIKAGGCFVPLDPSYPHERLEHIISETGSSVIVTSAAYSKLCLSLSVRGIVCDGSVF
SSTKKPLPSTADSPPSFSVRPNQAAYILFTSGSTGKPKGVVMEHHSVCSALIALGKRMGLGPQSRVLQFN
SYWFDVMLLDIFGTLVYGGCLCIPKEEQRMSNLSGWVQKFKVNTMLLSTSVSRLMQPADTPSLETLCLTG
EAVLQSDVDRWAPKLHLIAGYGPTETCIMSVSGELTPSSPANLIGKPVSCQAWVINPLKETELAPYGATG
ELYIQGPTVARGYLHDDVLTSKAFIVDPQWLTGYKTNENQWSRRAYKTGDLVFWGPQSNLYYVRRKDSSQ
VKIRGQRVELAEIEEVIRQHIPPDVTVCVDLLSSDDQNTRIILGAVLGIGDRALGGPEDLEVIGYMDDLK
SHIIPALEASLPHHMIPEAYVPFVQLPTLGSGKLDRKTVRRVAGPLAF

>gi|3080742|gb|AAD04757.1| lichenysin synthetase A; LicA [Bacillus licheniformis](438 964)
PAFEKERLLKRASSQTIAYDKNMTLHGLFEQKAADHPEKTAVVYEGQKLSYRELNEQSNRLARALRRRGI
GPDAPAAVVMERSERVITAMLGVLKAGGAYVPIDPGFPEERIRFMLEDSKVKVVITDSGLTFETAETVRF
SEALSESLENGHPSSEAGAGHLAYIIYTSGTTGRPKGVMIEHRQVHHLVRGLQQAVGAYDQDDLKLALLA
PFHFDASVQQIFTSLLLGQTLYIVPKKTVSDGRALSDYYRRHQIDVTDGTPAHLQLLSAADDLSGVKLRH
MLVGGEALSRVATERLLQLFAETAESVPDVTNVYGPTETCVDASSFTMTNHADLQGDTAYVPIGRPIGNN
RFYILDENGALLPDGVEGELYIAGDGVGRGYLNLPDMTADKFLEDPFVPGGFMYRTGDAVRWLPDGTVDF
IGRKDDQVKIRGYRIELGEIESVLQGAPAVGKAVVLARPETGGSLEVCAYVVPKQSGEIHLQGLREHLSK
HLPDYMIPSHFVELDEIPLTGSGKVDRKALLRHEVSV

>gi|3080742|gb|AAD04757.1| lichenysin synthetase A; LicA [Bacillus licheniformis](1484 2003)
TEEETNRQLVAFNPAASDYPREKTIVQLFEEQAAERGGHPALQFEDKVWSYGELNRKANQLARRLRERGV
QPGTTAAILTARSAEMVIGILAVLKAGAAYVPIDPDHPEKRVQHFFEDSGAAVLLTQKAMKPLAEAAEFG
GDILFLEDEHLYLGDASDLRLPISPEAMANLTYTSGTTGTPKGNMVSHRNILRTVKNTNYLDVMTSDIVL
SISNYVFDAFMFDVFGSLLNGAKLVIAPKDTILDMSRLAHVLEKEKVTVLMITTALFNLLTDMRPDSLKG
LRRVLFGGERASVDHVRRALNTVGKGRLLHMYGPSESTVFTTYYPVNEVPDDAQAIPIGKPVSNTEVLIL
DSFGNVQPAGVAGELCVGGDGLVRGYFNRPELTAEKFTEHPFKTGEKIYRTGDMARWLADGCLEFIGRID
HQVKIRGQRIELGEIEHHLVTHEMVQEAAVLAVDTGKRDQMICAYFTADQELSSEELRRYAAEGLPGYMI
PSVFMQLQELPLTGNGKVDRRALPEPDVTQ

>gi|3080742|gb|AAD04757.1| lichenysin synthetase A; LicA [Bacillus licheniformis](2523 3030)
DEAEKRRIVQNWNETRLAVPQDKTVHELFEAQVLRTPDRGAAVYNGVKWTYKELNARANRLARLLIEKGA
RPEQRIGIMVKPSLEMAAGVLAILKAGAAYVPIDPSYPAERIGYVLKDSGAELLLTQTNLAAPEEFSGET
LLLDSMLSEEITKDDEVNPQAGTQSDNLAYLIYTSGTTGQPKGVMVEHRSLVNLCYWHNDAFKVTEQDKS
AKYAGFGFDASVWEMFPYWIAGAELHIIDEAIRMDITRLNQYFEENKITITFLPTQLCEQFMELDNQSLR
VLLTGGDKLKRIAKRSYTLVNNYGPTENTVVATSTAIDPDKGMLSIGKPIANTRAYVLGQNNEVQPVGVA
GELCIAARGLARGYLNKPEETAKRFTEDPFVPGERMYRTGDAVKWLEDGRLEYIGRIDQQVKIRGFRIEL
SEIEVQLARLSEVQEAVVTDIEDACGNKALCGYVVANEQLDTESLARKLAQTLPDYMVPSFWVQLKELPV
TANGKVDRRALPQPDVEA

>gi|3080743|gb|AAD04758.1| lichenysin synthetase B; LicB [Bacillus licheniformis](443 955)
LSKQEQQTLLAFNQTKSDYPREKTIPELFEEQVKASPDKTAVAADGRSLTYRRLNEKANQLARRLKVKGL
MQREMPPAIMMERSLEAAVSMLAVLKAGGVYVPIDPGYPEERIRFLLEDSGSKIVLTKDSTQISLEGYEV
LAVNAMDAEKEDAANLEHVNKPEDLAYYIYTSGSTGRPKGVMVEHRNIVRLVKNAGCIPLKSGVKMAQTG
AVSFDASTFEVFGALLNGGTLYPVPKETLLDGKRFNMFLKETGITTMWLTSPLFNQLAQQDPGMFATLND
LIIGGDALVPGIVNRVKRESPELSLWNGYGPTENTTFSTCFLIDQAYERTIPIGKPIGNSTAYIVDEYGS
LQPIGVPGELCVGGDGVARGYLNQPELTDEKFVGDPFAEGKRMYRTGDLAKWLPDGNIEFLGRIDHQVKV
RGFRIELGEVEAALARLEGISEAAAVIRENNAGENEICAYYAGARPAAQLRTELSRSLPEYMIPAHLIEL
DSMPLTANGKVDKRQLPAPIAEE

>gi|3080743|gb|AAD04758.1| lichenysin synthetase B; LicB [Bacillus licheniformis](1474 2004)
SVKERALLLEEARRSQAERLEERPFHVQFEEKADEMPDQPAVVCGETILTYRVLDEKANQIANVLRSEGV
GKDDVVGIMLNRSAEVAAAILGVMKSGGAFLPIDPEMPTSRVQYMLEDSGVRWLLTEPSHQADLADWYTG
RLIDVRKDTLMASNKRPHPTTDGASLAYIIYTSGTTGRPKGVQLEHRNLANYVSWFINEAHLSSSDKTML
LSSYAFDLGYTSFFPVLLAGGELHIVPKETYTEPEAFTHYIGEQGITYMKLTPSLFHTVVQPQSFALAKG
LQSLRLIVLGGEKINPKDVERFHSRYPDTRFINHYGPTETTIGAIAKPLEPDMIGQFAERPTIGRPISGA
GALVLDASHRLVPAGAAGELYITGSGLARGYVNNPELTAAKFVANPYTPGTFMYRTGDLVRRLPNGEIEF
LGRTDDQVKIRGYRIELKEIEEAFNGLDDIERAIVLSFTTDSGLDELCAYIQAKRQLPVSELRERLSERL
PSYMIPSYFVTVDKMPLSANGKVDRRALPEPQGLNGRSDSY

>gi|3080743|gb|AAD04758.1| lichenysin synthetase B; LicB [Bacillus licheniformis](2520 3030)
DEAEKRRIVQNWNETKLDVPEDKTVHELFEAQVLRTPDRGAAVYNGVEWTYKELNARANRLARLLIEKGA
RPEQRIGIMVKPSLEMAAGVLGILKAGAAYVPIDPSYPAERIGYVLKDSGAELLLTQSGLTVPDTFTGDV
IDLNREGSILDGELYPEDDMNPDSQRQSDNLAYLIYTSGTTGQPKGVMVEHRSLVNLCYWHNDAFKVTEH
DKSAKYAGFGFDASVWEMFPYWIAGAELHIIDEAIRMDITRLNQYFEENKITITFLPTQLCEQFMELDNQ
SLRVLLTGGDKLKRIAKRSYTLVNNYGPTENTVVATSAAIDPDEGMLSIGKPIANTRVYVLGQNNEVQPV
GVAGELCIAGRGLARGYLNKPEETAKRFTEDPFVPGERMYRTGDAVKWLEDGRLEYIGRIDQQVKIRGFR
IELSEIEVQLARLSEVQEAVVTDIEDACGNKALCGYVVANEQLDTESLARKLAQTLPDYMVPSFWVQLDE
LPVTANGKVDRRALPQPDVEA

>gi|3080744|gb|AAD04759.1| lichenysin synthetase C; LicC [Bacillus licheniformis](451 972)
SKKEKERLLHEFNGQVQRKQTGLTIPQRFEQCAEALPEQPAVSAAGRTLTYRELNEQANKVAHLLRKKNV
GRGEPVALLFRRSPEMVIAILAVLKAGGAYLPIDPEYPEARIQYMLEDSGAVCMLTQEELAGQAASLSFH
QNTILIDDPAVSAESGRNLEIAAEPDDLAYIMYTSGTTGKPKGNLTTHANITRVVKETNYISLSEKDTLL
SLSNYAFDGFTFDVYGALLNGAKLVVADQATILHIGKLTETIQKENITVMFVTTALFNLLVDAGTEWMKG
IRKVLFGGERSSVSHVKKAFAAMGPDRIIHVYGPTETTVFATFYPVNRIEDNAVSIPIGKPINETNAYIL
TENNRLQPIGAVGELCLSGTGVSRGYLNRPELTAEKFVPHPFNSGETMYRTGDLARWLPDGNIDFIGRID
DQVKIRGHRIELGEIEEELMRCQGVKEAVVIAKKRGNGDAALTAYVVPVRGAVVSNEEVRRQLARNLPAY
MVPDAYIMLEELPLTANGKVNRRLLPEADGRP

>gi|1835254|emb|CAA67140.1| Pristinamycin I synthetase I [Streptomyces pristinaespiralis](1 582)
MLDGCVPWPEDVAAKYRAAGYWRGEPLGMLLGRWAEQYGEREALVGADGCSRVTYRALDRWCDRLAAGFA
ARGIGAGERVLVQLPNTPEFVAVCFALFRLGALPVFALPAHRAAEVGHLLELSGAVAHILPGTGTGYDHV
AAAVEARARRARPVQVFVAGEAPAVLPEGFTALADVDGDPVAPADVDAFRRGVFLLSGGTTALPKLIPRT
HDDYAYQCRVTAGICGLDADSVYLAVLPAEFNFPFGCPGILGTLHAGGRVVFALSPQPEECFALIEREHV
TFTSVIPTIVHLWLAAAAQGHGRDLGSLQLLQVGSAKLHEELAARIGPELGVRLQQVFGMAEGLLTFTRD
DDPADVVLRTQGRPVSEADEIRVADPDGRPVPRGETGELLTRGPYTLRGYYRAPEHNARAFTEDGFYRSG
DLVRLTADGQLVVEGRIKDVVIRGGDKVSATEVEGHLGAHPDVQQAAVVAMPDPVWGEKVCAYIVPAPGR
PAPPMAALRRLLRARGLADYKLPDRVEVVDAFPLTGLNKVDKKALAADIAAKTAPTRPTTAGHGPTTDGD
TAGGGGSAGGVTAAGGGREEAA

>gi|7522106|pir||T30288 pristinamycin I synthase 2 [imported] - Streptomyces pristinaespiralis(425 941)
GPDTPLGRIHAAAPAAPAAAAPTTGGPALHTLFAARAAATPHAVAVSHDGDHLTYAQLDARANRLAHRLV
EQGAGPERLVALTLPRSLDLVVALLAVLKSGAAYLPLDPDYPADRLAWMLEDAAPVLVLDPQAMTEDLAG
YPDTAPRTAVDGAHPAYVIYTSGSTGRPKGVVIPHSNVVRLFTSTDHWFGFGPDDVWTLFHSYAFDFSVW
EIWGALLHGGRLVVVPYHVSRSPGDFLDLLAREKVTVLNQTPTAFHQLDAADRARTAAPELALRYVVFGG
EALDVARLADWYARRGTAARLVNMYGITETTVHVTHAPLGPGHAVPGTPSLLGGPIPDLTPRVLDAALRP
VPPGFTGELYVAGAGLARGYLNRPALTAQRFPADPYGAPGTRMYRTGDLVRHLDDGTYAYLGRGDDQVKI
RGFRIELGEIENVLATHPGVAQAAAVVREDRHGDLRLAAYAVPTPGTEPDVAGWRALLAGQLPAHSLPAS
FTLLAALPLTANGKLDRAALPAPQAPA

>gi|7522106|pir||T30288 pristinamycin I synthase 2 [imported] - Streptomyces pristinaespiralis(1476 1999)
GSHDLLEEAEHARLAAFNDTARPVPRAGLAELFTAQARRTPDAVAVVGDDGTELTYAELDARSGALARRL
AAAGAGRESAVAVLQQRSVHLVVSLLAVLKAGGFYVPLNTRYPADRMRLITADVKARVLLTDRATDTAHE
CRSWAGDADVLVVDELPTGGEPLPVVPAHPHQLAYVMYTSGSTGNPKGVAITHGDVAALAADTCWRTGNQ
QRVLLHSPYSFDTSQYELWVPLLSGGTVVVAPPGDLDTRALERAIVDGGVTGMWLTSGLFNLLAEESPHC
FTGVREVWTGGDVVSPAAVARVLAASPSTMVADGYGPTETTTFATHHFMRAPWQQETTVPIGTPLDNTTC
HVLDDRLRPVPPGVTGELYIGGSGLARGYLNRPELTAERFVADPYAPGGRMYRTGDLVRLRRDGVLTFLG
RADHQVKVRGFRIELGEIESVLGAHPGIAQSAVLVREDRPGDKRLVAYVVPAPGATADATVLRRHVAAAL
PDYMVPAAFVPLDALPLTGNGKLDRRALPVPDFG

>gi|7522107|pir||T30289 pristinamycin I synthase 3 - Streptomyces pristinaespiralis(1496 1974)
ATERHRLLVGLNTTDGPLPEERTLTALFEQQAAATPDATALVMGDRSLTYAELDARANRLARHLVALGAG
PEQIVALQLPRSLDLVTAVLAVWKSGAAYLPVDPDYPPERIAHMRADARPALVVDAIPDDTTLAAYADSR
LTDADRSAPLLPAHPAYVIYTSGSTGAPKGVVVAHRSLAATVPAQAAAFGLGTHSRVLNFASISFDAAVW
ELTSALFTGAGLVLADADDLLPGPSLARLVHDRHITLIALPPSALPALPDGALPPGTDLIVAGDATAPDQ
AARFAPGRRMVNAYGLTETTVCATMSEPATGDGAPPIGRPVAHARVYVLDERLRPVPPGVTGEMYVSGAG
VARGYLHRPALTAQRFVPDPYALLFGETGTRMYRTGDLARLDADGRLHFAGRADQQVKIRGFRIEPGEIE
TVLTAHPAVAAGAVIAREDTPGDKQLVAYLTRDTTHHAAPDQDLGTGQVDRWQQTYDSL

>gi|7522106|pir||T30288 pristinamycin I synthase 2 [imported] - Streptomyces pristinaespiralis(1476 1999)
GSHDLLEEAEHARLAAFNDTARPVPRAGLAELFTAQARRTPDAVAVVGDDGTELTYAELDARSGALARRL
AAAGAGRESAVAVLQQRSVHLVVSLLAVLKAGGFYVPLNTRYPADRMRLITADVKARVLLTDRATDTAHE
CRSWAGDADVLVVDELPTGGEPLPVVPAHPHQLAYVMYTSGSTGNPKGVAITHGDVAALAADTCWRTGNQ
QRVLLHSPYSFDTSQYELWVPLLSGGTVVVAPPGDLDTRALERAIVDGGVTGMWLTSGLFNLLAEESPHC
FTGVREVWTGGDVVSPAAVARVLAASPSTMVADGYGPTETTTFATHHFMRAPWQQETTVPIGTPLDNTTC
HVLDDRLRPVPPGVTGELYIGGSGLARGYLNRPELTAERFVADPYAPGGRMYRTGDLVRLRRDGVLTFLG
RADHQVKVRGFRIELGEIESVLGAHPGIAQSAVLVREDRPGDKRLVAYVVPAPGATADATVLRRHVAAAL
PDYMVPAAFVPLDALPLTGNGKLDRRALPVPDFG

>gi|7522107|pir||T30289 pristinamycin I synthase 3 - Streptomyces pristinaespiralis(2926 3434)
DPAERHRVLQDWNTTPGGDGAARTPVTELLERQAARTPDAVALVHDDGRLTYAELHARANRLARHLITLG
AGPEQIVALRMPRSLDLYVALLAVLKTGAAYLPVDISYPAERIAFMIEDARPVTVLDRLPDDLGAYRDTD
LTDADRTAPLRPEHPAYVIHTSGSTGTPKAVVMPHAGLANLLTWHARRFPGGTGVRTAQFTAIGFDFSVQ
EILSPLVMGKTLAVPSEEVRHSAELLAGWLETQQINELFAPNLVIEALAEAAAEAGRTLPDLTDILQGGE
ALAPTERVRAFTAAVPGRRLHNVYGPAETHAVTTHTLAADPAHWPPSAPIGRPVDHDRVYVLDSALRPVP
PGVTGELYLAGAGVARGYLHRPRTTAERFVADPYAPRPGARMYRTGDLGRWNTRGELEFAGRADHQVKIR
GFRVEPGEVEAALTAHPRITQAAVLAHGDRLVAYVVTTADRDLTGVREHLAARLPDFMVPTAYVRLEALP
LTVNGKLDRAALPAPDAPA

>gi|7522107|pir||T30289 pristinamycin I synthase 3 - Streptomyces pristinaespiralis(3971 4497)
DADDHARVLTGWNDTDHPRGRRTADACLPRRIAEQAARTPHAVAVTEAGGTLITYSELDARANRLARHLI
RRGVTAETRVAVLAERSAQLVVTTLAILKAGGVYVPLHTGYPVDRMRHVLADTEAALLLTDTHHAATAAR
LDTPALTVDEDTTAGEQDTTAPDVTVRPDQLAYIMFTSGSTGTPKGIGITHRDAIALAADRCWDLDTGSR
VLMHSPYAFDISTFELFAPLLAGGRIVVAPRGDIDAAVLQRTLAAHGVTSLLLTAGLLGVIADEAPEVFT
GVKDVWTGGDVVSPTAVRRVLEACPGTVVKTLYGPTETTLGCTWLPFTDPRRIPPAVPIGRPLDNTRAYV
LDERLRPVPPGVTGELYIAGAGLARGYWDQSARTAERFTADPHAHLFGDTGGRMYRTGDLARRDADGVLH
FCGRADQQVKIRGFRIEPGEIETALAAHPDVTRAAVVARPGRAGDKVLVAYLVTAPDAGDTTAEQLRAGL
ETQLPDYMVPAAFVALPALPVTPNGKLDRDALPEPDW

>gi|5911453|gb|AAD55799.1|AF184620_1 salicyl-AMP ligase PchD [Pseudomonas aeruginosa](12 542)
DDAPDWPAAFVRRYLDAGHWQDQNFAEALAASAARHPRRIALCDDDQRLSYADLLQRCRRLAAGLRQAGL
AHGDTVVLHLPNGIAFVETCFALFQLGVRPVLALPAHRQHEISGFCRFAEAKAYIGAERIDGFDPRPMAR
ELLASGACRMALIHGEAEAPLQALAPLYQADALEDCAARAEDIACFQLSGGTTGTPKLIPRRHREYLYNV
RASAEVCGFDEHTVYLTGLPMAHNFTLCCPGVIGTLLAGGRVVVSQRADPEHCFALIARERVTHTALVPP
LAMLWLDAQESRRADLSSLRLLQVGGSRLGSSAAQRVEPVLGCQLQQVLGMAEGLICYTRLDDPPERVLH
TQGRPLSPDDEVRVVDAEGREVGPGEVGELTVRGPYTIRGYYRLPEHNAKAFSADGFYRTGDRVSRDKDG
YLVVEGRDKDQINRGGEKIAAEEVENLLIAHPQVHDATVVAMPDSLLGERTCAFVIPRQPAPSALKLKQY
LHACGLAAFKVPDRIELVPAFPQTGIGKISKKDLRERLRRE

>gi|5911455|gb|AAD55800.1|AF184621_1 pyochelin synthetase PchE [Pseudomonas aeruginosa](536 1008)
AQQARRALLNGQPACATARTLHRDFFLRAAEAPDADALLYRDQRVTRGELAERALRIAGGLREAGVRPGD
AVEVSLPRGPQQVAAVFGVLAAGACYVPLDIDQPPARRRLIEEAAGVCLAITEEDDPQALPPRLDVQRLL
RGPALAAPVPLAPQASAYVIYTSGSTGVPKGVEVSHAAAINTIDALLDLLRVDAADRLLAVSALDFDLSV
FDLFGGLGAGASLVLPAQEQARDAAAWAEAIQRHAVSLWNSAPALLEMALSLPASQADYRSLRAVLLSGD
WVALDLPGRLRPRCAEGCRLHVLGGATEAGIWSNLQSVDTVPPHWRSIPYGRPLPGQAYRVVDAHGRDVP
DLVVGELWIGGASLARGYRNDPELSARRFVHDAQGRWYRTGDRGRYWDDGTLEFLGRVDQQVKVRGQRIE
LGEVEAALCAQAGVESACAAVLGGGVASLGAVLVPRLAPRAEGSMELPAAQPF

>gi|5911457|gb|AAD55801.1|AF184622_1 pyochelin synthetase PchF [Pseudomonas aeruginosa](496 985)
GDATEPVEAPPQALPGSARSIAAGFAERALLTPDATVIHDAAGSYSYRQVAQHASALRRVLEAHGAGRGR
RVAVMLPKSAAQLVAVIGILQAGAAYVPVDIRQPPLRRQAILASAEVVALVCLESDVPDAGCACVAIDRL
AADSAWPPPPAAEVAADDLAYVIYTSGSTGTPKGVMLSHAAVSNTLLDINQRYGVDANDRVLGLAELSFD
LSVYDFFGATAAGAQVVLPDPARGSDPSHWAELLERHAITLWNSVPAQGQMLIDYLESEPQRHLPGPRCV
LWSGDWIPVSLPTRWWRRWPDSALFSLGGATEAAIWSIEQPIRPQHTELASIPYGRALRGQSVEVLDARG
RRCPPGVRGEIHIGGVGLALGYAGDPQRTAERFVRHPDGRRLYRTGDLGRYLADGSIEFLGREDDQVKIR
GHRIELAELDAALCAHPQVNLAATVVLGETHERSLASFVTLHAPAEAGEDPRTALDTVRQRAAQALRRDW

>gi|396481|emb|CAA49816.1| srfA1 [Bacillus subtilis](439 963)
SDAEKEKLLARAGGKSVSYRKDMTIPELFQEKAELLSDHPAVVFEDRTLSYRTLHEQSARIANVLKQKGV
GPDSPVAVLIERSERMITAIMGILKAGGAYVAIDPGFPAERIQYILEDCGADFYLTESKVAAPEADAELI
DLDQAIEEGAEESLNADVNARNLAYIIYTSGTTGRPKGVMIEHRQVHHLVESLQQTIYQSPTQTLPMAFL
PPFHFDASVKQIFASLLLGQTLYIVPKKTVTNGAALTAYYRKNSIEATDGTPAHLQMLAAAGDFEGLKLK
HMLIGGEGLSSVVADKLLKLFKEAGTAPRLTNVYGPTETCVDASVHPVIPENAVQSAYVPIGKALGNNRL
YILDQKGRLQPEGVAGELYIAGDGVGRGYLHLPELTEEKFLQDPFVPGDRMYRTGDVVRWLPDGTIEYLG
REDDQVKVRGYRIELGEIEAVIQQAPDVAKAVVLARPDEQGNLEVCAYVVQKPGSEFAPAGLREHAARQL
PDYMVPAYFTEVTEIPLTPSGKVDRRKLFALEVKA

>gi|396481|emb|CAA49816.1| srfA1 [Bacillus subtilis](1481 2000)
SEEEAASQIQQFNPGRTPYPKDKTIVQLFEEQAANTPDHTALQYEGESLTYRELNERANRLARGILSLGA
GEGRTAAVLCERSMDMIVSILAVLKSGSAYVPIDPEHPIQRMQHFFRDSGAKVLLTQRKLKALAEEAEFK
GVIVLADEEESYHADARNLALPLDSAAMANLTYTSGTTGTPKGNIVTHANILRTVKETNYLSITEQDTIL
GLSNYVFDAFMFDMFGSLLNGAKLVLIPKETVLDMARLSRVIERENISILMITTALFHLLVDLNPACLST
LRKIMFGGERASVEHVRKALQTVGKGKLLHMYGPSESTVFATYHPVDELEEHTLSVPIGKPVSNTEVYIL
DRTGHVQPAGIAGELCVTGEGLVKGYYNRPELTEEKFVPHPFTSGERMYKTGDLARWLPNGTIEFIGRID
HQVKIRGQAIELGEIEHQLQTHDRVQESVVLAVDQGAGDKLLCAYYVGEGDISSQEMREHAAKDLPAYMV
PAVFIQMDELPLTGNGKIDRRALPIPDANV

>gi|396481|emb|CAA49816.1| srfA1 [Bacillus subtilis](2521 3032)
TETEKQALLEAWKGKALPVPTDKTVHQLFEETAQRHKDRPAVTYNGQSWTYGELNAKANRLARILMDCGI
SPDDRVGVLTKPSLEMSAAVLGVLKAGAAFVPIDPDYPDQRIEYILQDSGAKLLLKQEGISVPDSYTGDV
ILLDGSRTILSLPLDENDEENPENPETAVTAENLAYMIYTSGTTGQPKGVMVEHHALVNLCFWHHDAFSM
TAEDRSAKYAGFGFDASIWEMFPTWSIGAELHVIEEAIRLDIVRLNDYFETNGVTITFLPTQLAEQFMEL
ENTSLRVLLTGGDKLKRAVKKPYTLVNNYGPTENTVVATSAEIHPEEGSLSIGRAIANTRVYILGEGNQV
QPEGVAGELCVAGRGLARGYLNREDETAKRFVADPFVPGERMYRTGDLVKWTGGGIEYIGRIDQQVKVRG
YRIELSEIEVQLAQLSEVQDAAVTAVKDKGGNTAIAAYVTPESADIEALKSALKETLPDYMIPAFWVTLN
ELPVTANGKVDRKALNEPDIEA

>gi|396482|emb|CAA49817.1| srfA2 [Bacillus subtilis](443 958)
GDEEQRQIVEVFNSTKAELPEGMAVHQVFEEQAKRTPASTAVVYEGTKLTYRELNAAANRLARKLVEHGL
QKGETAAIMNDRSVETVVGMLAVLKAGAAYVPLDPALPGDRLRFMAEDSSVRMVLIGNSYTGQAHQLQVP
VLTLDIGFEESEAADNLNLPSAPSDLAYIMYTSGSTGKPKGVMIEHKSILRLVKNAGYVPVTEEDAMAQT
GAVSFDAGTFEVFGALLNGAALYPVKKRHVLDAKQFAAFLREQSITTMWLTSPLFNQLAAKDAGMFGTLR
HLIIGGDALVPHIVSKVKQASPSLSLWNGYGPTENTTFSTSFLIDREYGGSIPIGKPIGNSTAYIMDEQQ
CLQPIGAPGELCVGGIGVARGYVNLPELTEKQFLEDPFRPGERIYRTGDLARWLPDGNIEFLGRIDNQVK
VRGFRIELGEIETKLNMAEHVTEAAVIIRKNKADENEICAYFTADREVAVSELRKTLSQSLPDYMVPAHL
IQMDSLPLTPNGKINKKELPAPQSEA

>gi|396482|emb|CAA49817.1| srfA2 [Bacillus subtilis](1477 2002)
SSAETAALLEERHMTQITEATFAALFEKQAQQTPDHSAVKAGGNLLTYRELDEQANQLAHHLRAQGAGNE
DIVAIVMDRSAEVMVSILGVMKAGAAFLPIDPDTPGERIRYSLEDSGAKFAVVNERNMTAIGQYEGIIVS
LDDGKWRNESKERPSSISGSRNLAYVIYTSGTTGKPKGVQIEHRNLTNYVSWFSEEAGLTKRRADGNDKT
VLLSSYAFDLGYTCMFPVLLGGGELHIVQKETYTAPDEIAHYIKEHGITYIKLTPSLFHTIVNTASFAFD
ANFESLRLIVLGGEKIIPTDVIAFRKMYGHTEFINHYGPTEATIGAIAGRVDLYEPDAFAKRPTIGRPIA
NAGALVLNEALKLVPPGASGQLYITGQGLARGYLNRPQLTAERFVENPYSPGSLMYKTGDVVRRLSDGTL
AFIGRADDQVKIRGYRIELGEIETVMLSLSGIQEAVVLAVSEGGLQELCAYYTSDQDIEKAELRYQLSLT
LPSHMIPAFFVQVDAIPLTANGKTDRNALPKPNAAQ

>gi|396482|emb|CAA49817.1| srfA2 [Bacillus subtilis](2522 3031)
VTETEKQALLEAWKGKALPVPTDKTVHQLFEETVQRHKDRPAVTYNGQSWTYGELNAKANRLARILMDCG
ISPDDRVGVLTKPSLEMSAAVLGVLKAGAAFVPIDPDYPDQRIEYILQDSGAKLLLKQEGISVPDSYTGD
VILLDGSRTILSLPLDENDEGNPETAVTAENLAYMIYTSGTTGQPKGVMVEDHALVNLCFWDHDAFSMTA
EDRSAKYAGFGFDASIWEMFPTWTIGAELHVIDEAIRLDIVRLNDYFETNGVTITFLPTQLAEQFMELEN
TSLRVLLTGGDKLKRAVKKPYTLVNNYGPTENTVVATSAEIHPEEGSLSIGRAIANTRVYILGEGNQVQP
EGVAGELCVAGRGLARGYLNREDETAKRFVADPFVPGERMYRTGDLVKWVNGGIEYIGRIDQQVKVRGYR
IELSEIEVQLAQLSEVEDRAVTRVKDKGGNTAIAAYVTPETADIEALKSTLKETLPDYMIPAFWVTLNEL
PVTANGKVDRKALPEPDIEA

>gi|396483|emb|CAA49818.1| srfA3 [Bacillus subtilis](442 961)
VDDREREFLLTGLNPPAQAHETKPLTYWFKEAVNANPDAPALTYSGQTLSYRELDEEANRIARRLQKHGA
GKGSVVALYTKRSLELVIGILGVLKAGAAYLPVDPKLPEDRISYMLADSAAACLLTHQEMKEQAAELPYT
GTTLFIDDQTRFEEQASDPATAIDPNDPAYIMYTSGTTGKPKGNITTHANIQGLVKHVDYMAFSDQDTFL
SVSNYAFDAFTFDFYASMLNAARLIIADEHTLLDTERLTDLILQENVNVMFATTALFNLLTDAGEDWMKG
LRCILFGGERASVPHVRKALRIMGPGKLINCYGPTEGTVFATAHVVHDLPDSISSLPIGKPISNASVYIL
NEQSQLQPFGAVGELCISGMGVSKGYVNRADLTKEKFIENPFKPGETLYRTGDLARWLPDGTIEYAGRID
DQVKIRGHRIELEEIEKQLQEYPGVKDAVVVADRHESGDASINAYLVNRTQLSAEDVKAHLKKQLPAYMV
PQTFTFLDELPLTTNGKVNKRLLPKPDQDQ

>gi|3510629|gb|AAC80285.1| syringomycin synthetase [Pseudomonas syringae pv. syringae](372 903)
MSTSEHQQLATFNDTAHPYPRDVLIHQLIEQQAAQRPDACAVRGDSGPLLTYAELNQQANQLAHRLIELG
VEPDTRVAVSLRRGAEMVVALLGILKAGGAYVPIDPDLPSARQAYMLEDSSPQAVLTTRDLSDNLPASDL
PVLVLDGHNDRAQLARQQSVNPDAKALGLQPNHLAYVLYTSGSTGTPKGVMNEHLGVVNRLLWARDAYQV
NSQDRVLQKTPCGFDLSVWEFFLPLLTGAELVMAPPGGHQDPDYLAQVMSDAGITLLHFVPSMLDVFLEH
RSTRDFPQLRRVLCSGEALPRALQRRFEQQLKGVELHNLYGPTEAAIDVTAWECRPTDPGDSVPIGRPIA
NIQMHVLDALGQLQPMGVAGELHIGGIGVARGYLNQPQLSAERFIADPFSNDPQARLYKTGDVGRWLANG
ALEYLGRNDFQVKIRGLRIEIGEIEAALAKHPAVHEAVVTAREDIPGDKRLVAYYTQSAEHTAVDLEALR
SHLQQVLPEYMVPAIYVLLEAMPLTSNGKLDRKALPAPDGDA

>gi|3510629|gb|AAC80285.1| syringomycin synthetase [Pseudomonas syringae pv. syringae](1460 1991)
PDDERELLLTGFNDTAHPYPRDVLIHQLIEQQAAQRPDACAVRGDSGTLLTYAELNQQANQLAHRLIELG
VEPDTRVAVSLRRGAEMVVALLGILKAGGAYVPIDPDLPDARQAYMLSDSAPRAVLTSHELLADLPDLGV
PALVLDGRDDSALLKKQPTGNPDAKALDLQPNHLAYVLYTSGSTGTPKGVMNEHLGVVNRLLWARDAYQV
NSQDRVLQKTPFGFDVSVWEFFLPLLTGAELVMARPSGHQDPDYLAQVISDAGITLLHFVPSMLDVFLEH
RSTRDFPQLRRVLCSGEALPRALQRRFEQHLKGVELHNLYGPTEAAIDVTAWECRPTDPGDSVPIGRPIA
NIQMHVLDALGQLQPMGVAGELHIGGIGVARGYLNQPQLSAERFIADPFSNDPQARLYKTGDVGRWLANG
ALEYLGRNDFQVKIRGLRIEIGEIEAALAKHPAVHEAVVTAREDIPGDKRLVAYYTQTAEHTAVDLETLR
GHLQQVLPEYMVPAIYVLLEAMPLTSNGKLDRKALPAPDGDA

>gi|3510629|gb|AAC80285.1| syringomycin synthetase [Pseudomonas syringae pv. syringae](2544 3078)
LPAAERNLLLETFNQTRQDYPTDLCIQHLFEAQVRTQPDAIAVAFQAQRLSYAELNRQANRLAHHLIGLG
IGPDDRVAICVERGVEMMVGLLGVLKAGAAYVPLDPAYPAERLAYMIEDSQPAALMTQRHLQEYLPTLTL
PLVLLDDDQRKTFTERDDNPVVEALGVRNLAYVIYTSGSTGNPKGVMIEHRGLVNYSVDAARLFDLSPTD
TVLQQNTLNFDLSVEEIFPALLAGATLTPSREIFGSEGTENHGINPTVLHLTAAHWHTLVAEWHKQPQVA
EQRLQHVRLINVTGDALSAQKLKLWDEVRPAHTRLINTYGPTEATVSCTAAYVSHDAAAGSEGSGNATIG
KPMANTRIYLLDAHQQPVPYGVAGEIYIGGDGVARGYLNLEEVNAERFLADPFSESPDARMYKTGDLARY
MADGRIEYLGRNDFQVKVRGFRIELGEIEARLGNCTGVKEAVVIAREDNPGDKRLVAYVVAQPQSQLTAA
DLRAELAPQLAEYMLPSAFVLLDELPLTPNRKLDRKALPAPDADA

>gi|3510629|gb|AAC80285.1| syringomycin synthetase [Pseudomonas syringae pv. syringae](3631 4165)
LPAAERNLLLETFNQTRQDYPTDLCIQHLFEAQVRTQPDAIAVAVQGQRLSYADLNRQANRLAHHLISLG
IVPDDRVAICVERGVEMMIGLLGVLKAGAAYVPLDPAYPAERLAYMITDSQPAALLTLPGLQDRLPALSM
PLVLLDDEQYQGLAECDDNPVVPTLGVRNLAYVIYTSGSTGNPKGVMIEHRGLVNYSVDAARLFDLSQSD
TVLQQNTLNFDLSVEEIFPALLAGATLAPSREIFGSEGTETHGIQPTVLHLTTAHWHTLVAEWHNQPQAA
EQRLQHVRLINVTGDALSAQKLKLWDEVRPAHTLLINTYGPTEATVSCTAAYVSYDAAAGSEGSGNATIG
KPMANTRIYLLDAHQQPVPYGVAGEIYIGGDGVARGYLNLEEVNAERFLADPFSESPDARMYKTGDLARY
MADGRIEYLGRNDFQVKVRGFRIELGEIEARLGNCKGVKEAVVIAREDNPGEKRFVAYVVAQPQTQITAA
ELRAELAPQLAEYMLPSAFVLLDELPLTPNRKFDRKALPAPADDA

>gi|3510629|gb|AAC80285.1| syringomycin synthetase [Pseudomonas syringae pv. syringae](4700 5231)
GADEREHLLAGLNATEAPFPQDRTIHQLFEERVQAQPDAIAVAFGAQRLSYAELNRQANRVAHHLISLGI
KPDDRVAICVERGVEMLIGVLGVLKAGAAYVPLDPAYPAERLAYMIEDSTPSALLAQRDVQAHLPTLDLP
LVLLDEDQRTTLSERDDNPVVETLGAHNLAYVIYTSGSTGVPKGVMVEHRGLFAVSAAWEQLYALHAPLN
HLQMAGFFDVFSADLIRSLAFGGTLVLCPRETLMDPPALYRLLSEESIGFADFVLAVLNALLGWVEETGH
DLSFMRTVVCGSDIWTAHSARQLRKLCGDHVQVVQAYGVTEASIDSTCFEFEATSQVDGVLPIGRALANT
RIYLLDELGQAVPPGVAGELYIGGAGIARGYLNLPQLTAERFMDNPFVAGERLYRSGDMARYRADGNIEF
LGRNDSQAKLRGLRLELGEIEARLAEVAGVRESLVVIREDSGGTPKLIAYFVEYATRDESGPALTPRALR
QQLQLNLPEYMIPAAFVRMAALPLSANGKLDRRALPEPDADA

>gi|3510629|gb|AAC80285.1| syringomycin synthetase [Pseudomonas syringae pv. syringae](5766 6285)
DTAEREYLLKDINATERTYPVGQLMHRLFEAHAEAAPQAIAVRQGEQTLTYAELDSRANALAQHLRKHGV
GPGTRVAILLDRSVELLASMLATLKCGAAYLALDRLAPEERLRFMLEDSEAIMLLSRSDLTAPDMTPRLD
LDTLELSALNQEPVVPATEVAGETPACIIYTSGSTGVPKGVIVTHNGIVRLVQDNGYYDFSAEDRVAFSS
NPAFDASTPEIWGALLNGCQSVIIEPQVLLEPVAFAALLKRHGVTAMISSTALFNLYAGLIPEALAGLRM
IMCGGERADPASFRRVREHSAQVRLFNGYGPTEGTTCATSYEIFDVLPDTLSLPIGKPNANVRVYVLDAR
REPVPMGVVGDIYIGGTGVALGYLNRPELTAERFSEDPFSQQAGARLYRTGDLARWLPDGNLEYLARNDG
QVKVRGFRVELGEIESVLHLYDGVRNSVVVAHEASPGDTRLVAYYTVHAGVAAPDPEDLRAQLSADLAEY
MVPSVFVRLDALPLTLNGKVDQKALPVPDL

>gi|3510629|gb|AAC80285.1| syringomycin synthetase [Pseudomonas syringae pv. syringae](5766 6285)
DTAEREYLLKDINATERTYPVGQLMHRLFEAHAEAAPQAIAVRQGEQTLTYAELDSRANALAQHLRKHGV
GPGTRVAILLDRSVELLASMLATLKCGAAYLALDRLAPEERLRFMLEDSEAIMLLSRSDLTAPDMTPRLD
LDTLELSALNQEPVVPATEVAGETPACIIYTSGSTGVPKGVIVTHNGIVRLVQDNGYYDFSAEDRVAFSS
NPAFDASTPEIWGALLNGCQSVIIEPQVLLEPVAFAALLKRHGVTAMISSTALFNLYAGLIPEALAGLRM
IMCGGERADPASFRRVREHSAQVRLFNGYGPTEGTTCATSYEIFDVLPDTLSLPIGKPNANVRVYVLDAR
REPVPMGVVGDIYIGGTGVALGYLNRPELTAERFSEDPFSQQAGARLYRTGDLARWLPDGNLEYLARNDG
QVKVRGFRVELGEIESVLHLYDGVRNSVVVAHEASPGDTRLVAYYTVHAGVAAPDPEDLRAQLSADLAEY
MVPSVFVRLDALPLTLNGKVDQKALPVPDL

>gi|3510629|gb|AAC80285.1| syringomycin synthetase [Pseudomonas syringae pv. syringae](7922 8447)
PQAERQLLLNDFNDTASDFAPAVPIHALFEDQVRRNPDAVALVYEDRQLSYRQLNRRANHVARQLLQLGV
QPDERVAICAERSLDMIAGLLGVLKSGAAYVPIDPAHPADRMAFMLQDSQPRALLTQGALSLPVGDTPLM
LLDSAESLLAADDQAFDANPVVDGLTAENLAYVIYTSGSTGQSKGVMVEHRSVFNFWNVLTRTTHQHCPT
PATVALNAGFFFDMSIKGISQLFSGHKLVIIPQLLRANGSELLDFLEAHQVHAFDSTPSQLDTLLSAGLL
ERSSYQPVSVLLGGEAINASTWEKLRNCPTIRLYNMYGPTECTVDATIDLIRDLGEKPSIGRPIANVQVH
VLDARGEPAPLGVAGEIHIGGSGVARGYLNRDELSAERFIVDPFSDAANARLYKTGDLGRWLADGTLEYM
GRNDFQVKVRGFRIELGEIENVLLAVPGIREVVVIARNDSQGDSDSQRLVAYVCGESVAAEHLRSELLRH
LPEYMVPSAFVQLDALPLTANGKLDRRALPAPGQDA

>gi|2623771|gb|AAC45928.1| tyrocidine synthetase 1 [Brevibacillus brevis](11 519)
NKRELEQHALVPYAQGKSIHQLFEEQAEAFPDRVAIVFENRRLSYQELNRKANQLARALLEKGVQTDSIV
GVMMEKSIENVIAILAVLKAGGAYVPIDIEYPRDRIQYILQDSQTKIVLTQKSVSQLVHDVGYSGEVVVL
DEEQLDARETANLHQPSKPTDLAYVIYTSGTTGKPKGTMLEHKGIANLQSFFQNSFGVTEQDRIGLFASM
SFDASVWEMFMALLSGASLYILSKQTIHDFAAFEHYLSENELTIITLPPTYLTHLTPERITSLRIMITAG
SASSAPLVNKWKDKLRYINAYGPTETSICATIWEAPSNQLSVQSVPIGKPIQNTHIYIVNEDLQLLPTGS
EGELCIGGVGLARGYWNRPDLTAEKFVDNPFVPGEKMYRTGDLAKWLTDGTIEFLGRIDHQVKIRGHRIE
LGEIESVLLAHEHITEAVVIAREDQHAGQYLCAYYISQQEATPAQLRDYAAQKLPAYMLPSYFVKLDKMP
LTPNDKIDRKALPEPDLTA

>gi|2623772|gb|AAC45929.1| tyrocidine synthetase 2 [Brevibacillus brevis](446 964)
TEAETSQLLAKRTETAADYPAATMHELFSRQAEKTPEQVAVVFADQHLTYRELDEKSNQLARFLRKKGIG
TGSLVGTLLDRSLDMIVGILGVLKAGGAFVPIDPELPAERIAYMLTHSRVPLVVTQNHLRAKVTTPTETI
DINTAVIGEESRAPIESLNQPHDLFYIIYTSGTTGQPKGVMLEHRNMANLMHFTFDQTNIAFHEKVLQYT
TCSFDVCYQEIFSTLLSGGQLYLITNELRRHVEKLFAFIQEKQISILSLPVSFLKFIFNEQDYAQSFPRC
VKHIITAGEQLVVTHELQKYLRQHRVFLHNHYGPSETHVVTTCTMDPGQAIPELPPIGKPISNTGIYILD
EGLQLKPEGIVGELYISGANVGRGYLHQPELTAEKFLDNPYQPGERMYRTGDLALWLPDGQLEFLGRIDH
QVKIRGHRIELGEIESRLLNHPAIKEAVVIDRADETGGKFLCAYVVLQKALSDEEMRAYLAQALPEYMIP
SFFVTLERIPVTPNGKTDRRALPKPEGSA

>gi|2623772|gb|AAC45929.1| tyrocidine synthetase 2 [Brevibacillus brevis](1485 1999)
TAHEKQELLVHFNDTAALYPAESTLSQLFEDQAQKTPEQTAVVFGDKRLTYRELNERANQLAHTLRAKGV
QAEQSVGIMAQRSLEMAIGIIAILKAGGAYVPIDPDYPNERIAYMLEDCRRLVLTQQQLAEKMTANVECL
YLDEEGSYSPQTENIEPIHTAADLAYIIYTSGTTGRPKGVMVEHRGIVNSVTWNRDEFALSVRDSGTLSL
SFAFDAFALTFFTLIVSGSTVVLMPDHEAKDPIALRNLIAAWECSYVVFVPSMFQAILECSTPADIRSIQ
AVMLGGEKLSPKLVQLCKAMHPQMSVMNAYGPTESSVMATYLRDTQPDQPITIGRPIANTAIYIVDQHHQ
LLPVGVVGEICIGGHGLARGYWKKPELTAEKFVANPAVPGERMYKTGDLGRWLHDGTIDFIGRVDDQIKV
RGYRIEVGEIEAVLLAYDQTNEAIVVAYQDDRGDSYLAAYVTGKTAIEESELRAHLLRELPAYMVPTYLI
QLDAFPLTPNGKVDRKALPKPEGKP

>gi|2623772|gb|AAC45929.1| tyrocidine synthetase 2 [Brevibacillus brevis](2522 3032)
TAAEKQMLLVAFNDTHREYRADQTIQQLFEELAEKMPEHTALVFEEKRMSFRELNERANQLAAVLREKGV
GPAQIVALLVERSAEMVIATLATLKAGGAFLPVDPDYPEERIRYMLEDSQAKLVVTHAHLLHKVSSQSEV
VDVDDPGSYATQTDNLPCANTPSDLAYIIYTSGTTGKPKGVMLEHKGVANLQAVFAHHLGVTPQDRAGHF
ASISFDASVWDMFGPLLSGATLYVLSRDVINDFQRFAEYVRDNAITFLTLPPTYAIYLEPEQVPSLRTLI
TAGSASSVALVDKWKEKVTYVNGYGPTESTVCATLWKAKPDEPVETITIGKPIQNTKLYIVDDQLQLKAP
GQMGELCISGLSLARGYWNRPELTAEKFVDNPFVPGTKMYRTGDLARWLPDGTIEYLGRIDHQVKIRGHR
VELGEVESVLLRYDTVKEAAAITHEDDRGQAYLCAYYVAEGEATPAQLRAYMENELPNYMVPAFFIQLEK
MPLTPNDKIDRKALPKPNQEE

>gi|2623773|gb|AAC45930.1| tyrocidine synthetase 3 [Brevibacillus brevis](442 957)
TEEEKQQLLVAYNDTAAEYPRDKTIFELIAEQASRTPAKAAVVCGEDTLTYQELMERSAQLANALREKGI
ASGSIVSIMAEHSLELIVAIMAVLRSGAAYLPIDPEYPQDRIQYLLDDSQTTLLLTQSHLQPNIRFAGSV
LYLDDRSLYEGGSTSFAPESKPDDLAYMIYTSGSTGNPKGAMITHQGLVNYIWWANKVYVQGEAVDFPLY
SSISFDLTVTSIFTPLLSGNTIHVYRGADKVQVILDIIKDNKVGIIKLTPTHLKLIEHIDGKASSIRRFI
VGGENLPTKLAKQIYDHFGENVQIFNEYGPTETVVGCMIYLYDPQTTTQESVPIGVPADNVQLYLLDASM
QPVPVGSLGEMYIAGDGVAKGYFNRPELTKEKFIDNPFRPGTKMYRTGDLAKWLPDGNMEYAGRMDYQVK
IRGHRIEMGEIETRLTQHEAVKEAVVIVEKDESGQNVLYAYLVSERELTVAELREFLGRTLPSYMIPSFF
IRLAEIPLTANGKVERKKLPKPAGAV

>gi|2623773|gb|AAC45930.1| tyrocidine synthetase 3 [Brevibacillus brevis](1478 1994)
TEAEKRTLLLNVNDTFVERTAATALHQLVEEQAARTPDEVAVVYEEYALTYRELNARANQLARLLRSHGT
GPDTLIGIMVDRSPGMVVGMLAVLKAGGAYTPIDPSYPPERIQYMLSDSQAPILLTQRHLQELAAYQGEI
IDVDEEAIYTGADTNLDNVAGKDDLAYVIYTSGSTGNPKGVMISHQAICNHMLWMRETFPLTTEDAVLQK
TPFSFDASVWEFYLPLITGGQLVLAKPDGHRDIAYMTRLIRDEKITTLQMVPSLLDLVMTDPGWSACTSL
QRVFCGGEALTPALVSRFYETQQAQLINLYGPTETTIDATYWPCPRQQEYSAIPIGKPIDNVRLYVVNAS
NQLQPVGVAGELCIAGDGLARGYWQREELTKASFVDNPFEPGGTMYRTGDMVRYLPDGHIEYLGRIDHQV
KIRGHRIELGEIEATLLQHEAVKAVVVMARQDGKGQNSLYAYVVAEQDIQTAELRTYLSATLPAYMVPSA
FVFLEQLPLSANGKVDRKALPQPEDAA

>gi|2623773|gb|AAC45930.1| tyrocidine synthetase 3 [Brevibacillus brevis](2515 3032)
TEAEKQRLLVDFNGAHKDFPQNKTLQALFEEQAEKSPQATAVEISGQPLSYQELNERANQLAATLRERGV
QPDQPVGIMANRSVEMVVGILAILKAGGAYVPIDPEYPEERVAYMLTDCQARLVLTQKHLGAKLGSSVTA
ECLYLDDESNYGVHRSNLQPINTASDLAYIIYTSGTTGKPKGVMVEHRGIVNNVLWKKAEYQMKVGDRSL
LSLSFAFDAFVLSFFTPVLSGATVVLAEDEEAKDPVSLKKLIAASRCTLMTGVPSLFQAILECSTPADIR
PLQTVTLGGEKITAQLVEKCKQLNPDLVIVNEYGPTESSVVATWQRLAGPDAAITIGRPIANTSLYIVNQ
YHQLQPIGVVGEICIGGRGLARGYWNKPALTEEKFVSHPFAAGERMYKTGDLGKWLPDGTIEYIGRIDEQ
VKVRGYRIEIGEIESALLAAEKLTAAVVVVYEDQLGQSALAAYFTADEQLDVTKLWSHLSKRLPSYMIPA
HFVQLDQLPLTPNGKVDKKALPKPEGKP

>gi|2623773|gb|AAC45930.1| tyrocidine synthetase 3 [Brevibacillus brevis](4588 5111)
SKAETEHMLHSFLATKTAYPTDKTFQKLFEEQVEKTPNEIAVLFGNEQLTYQELNAKANQLARVLRRKGV
KPESTVGILVDRSLYMVIGMLAVLKAGGTFVPIDPDYPLERQAFMLEDSEAKLLLTLQKMNSQVAFPYET
FYLDTETVDQEETGNLEHVAQPENVAYIIYTSGTTGKPKGVVIEHRSYANVAFAWKDEYHLDSFPVRLLQ
MASFAFDVSTGDFARALLTGGQLVICPNGVKMDPASLYETIRRHEITIFEATPALIMPLMHYVYENELDM
SQMKLLILGADSCPAEDFKTLLARFGQKMRIINSYGVTEACIDTSYYEETDVTAIRSGTVPIGKPLPNMT
MYVVDAHLNLQPVGVVGELCIGGAGVARGYLNRPELTEEKFVPNPFAPGERLYRTGDLAKWRADGNVEFL
GRNDHQVKIRGVRIELGEIETQLRKLDGITEAVVVAREDRGQEKELCAYVVADHKLDTAELRANLLKELP
QAMIPAYFVTLDALPLTANGKVDRRSLPAPDVTM

>gi|2623773|gb|AAC45930.1| tyrocidine synthetase 3 [Brevibacillus brevis](4588 5111)
SKAETEHMLHSFLATKTAYPTDKTFQKLFEEQVEKTPNEIAVLFGNEQLTYQELNAKANQLARVLRRKGV
KPESTVGILVDRSLYMVIGMLAVLKAGGTFVPIDPDYPLERQAFMLEDSEAKLLLTLQKMNSQVAFPYET
FYLDTETVDQEETGNLEHVAQPENVAYIIYTSGTTGKPKGVVIEHRSYANVAFAWKDEYHLDSFPVRLLQ
MASFAFDVSTGDFARALLTGGQLVICPNGVKMDPASLYETIRRHEITIFEATPALIMPLMHYVYENELDM
SQMKLLILGADSCPAEDFKTLLARFGQKMRIINSYGVTEACIDTSYYEETDVTAIRSGTVPIGKPLPNMT
MYVVDAHLNLQPVGVVGELCIGGAGVARGYLNRPELTEEKFVPNPFAPGERLYRTGDLAKWRADGNVEFL
GRNDHQVKIRGVRIELGEIETQLRKLDGITEAVVVAREDRGQEKELCAYVVADHKLDTAELRANLLKELP
QAMIPAYFVTLDALPLTANGKVDRRSLPAPDVTM

>gi|2623773|gb|AAC45930.1| tyrocidine synthetase 3 [Brevibacillus brevis](5634 6154)
LPEEKQQILAGFNDTAVSYALDKTLHQLFEEQVDKTPDQAALLFSEQSLTYSELNERANRLARVLRAKGV
GPDRLVAIMAERSPEMVIGILGILKAGGAYVPVDPGYPQERIQYLLEDSNAALLLSQAHLLPLLAQVSSE
LPECLDLNAELDAGLSGSNLPAVNQPTDLAYVIYTSGTTGKPKGVMIPHQGIVNCLQWRRDEYGFGPSDK
ALQVFSFAFDGFVASLFAPLLGGATCVLPQEAAAKDPVALKKLMAATEVTHYYGVPSLFQAILDCSTTTD
FNQLRCVTLGGEKLPVQLVQKTKEKHPAIEINNEYGPTENSVVTTISRSIEAGQAITIGRPLANVQVYIV
DEQHHLQPIGVVGELCIGGAGLARGYLNKPELTAEKFVANPFRPGERMYKTGDLVKWRTDGTIEYIGRAD
EQVKVRGYRIEIGEIESAVLAYQGIDQAVVVARDDDATAGSYLCAYFVAATAVSVSGLRSHLAKELPAYM
IPSYFVELDQLPLSANGKVDRKALPKPQQSD
