# Supplementary material for: Exploring the Adenylation Domain Repertoire of Nonribosomal Peptide Synthetases Using an Ensemble of Sequence-Search Methods
Source: PLoS One. 2013 Jul 16;8(7):e65926. doi: 10.1371/journal.pone.0065926 (PMC3712989; doi:10.1371/journal.pone.0065926)
Supplement: File S11 — Database used in the study. Fasta files for training and test series of A and CATH domains. (ZIP) [file pone.0065926.s011.zip › File_S11/A_ domain_test.fasta]

>gi|9937225|gb|AAG02356.1|AF210249_15 peptide synthetase NRPS7 [Streptomyces verticillus](436 951)
TDEERRRLTDTTAPRTAPEAPYRPLHRLVEESAARRPDALAVVGGTRHLSYRELNCRANRRAAWLRRAGI
GTEDVVGVRLERGPELLVSLLAVLKAGAAYLPVDPALPAERVRLMLDDARAALLLTETALGTPPAPAGTP
VHHVDGPPPPTRPGDDADHTGPDLPTSLAYLLYTSGSTGRPKAVALQHDSAAAFLRWAGRAFDGGELAAV
LATTSAGFDLSVFELFAPLAHGGTVVLADSALHVPALPWAPAATLLNTVPSAAAALLDADGLPDGLTAVN
LAGEPLTAELVARLHARLPKAAVRNLYGPSEATTYATAALVPAGGTEAPAIGRALGAARVWTADDRQRPL
PGAVVGELLIGGTAPARGYLGRPGPTADAFRPDPTGPPGSRLYRTGDLAVRRPDGRFVFLGRKDEQIKLR
GVRIEPGEVEAALRQCAPVAAAAVVLAGTTAENHRLVGFVTPSPGARVDPERTLAALRSRLPAALVPAAL
VVCDALPLTANGKTDRAALARRARGH

>gi|9937227|gb|AAG02358.1|AF210249_17 peptide synthetase NRPS6 [Streptomyces verticillus](491 1010)
ADPEAPAAPVPAAAVDRRPGREGHECLHEPVARAAARHPDAVAVSCGGTQLSYGALDTRAERLAAVLRAH
GAGPERLVALCLPTGPEWVVGALAILKSGAAYLPLDPGDPAERRASVAADAGATLIVSDTALPPLHRVDV
TATLPDGAPEPTARAVLPGNLAYAVYTSGSTGGPKGVLVTHANVTGLLAACREALPALDAPRTWSATHSP
AFDFSVWEVWGPLTAGGRLVLVPPDVARAPDELWDTLRDEQVEVLSQTPSAFHHLLPTAVRRAAQATALE
LVVLGGEACEPARLTPWWDALGDRRPAVVNMYGITENTIHVTVRRMTAADRSGSPVGRPLPGQRADLLDP
HGRPVAPGGRGELFVGGVGLARGYLGRPGLTARSFLPDDTPGWPGARRYRSGDLARLLPDGGLDYAGRSD
AQVKVRGYRVEPAETEAAALTHPAVRHCVVVPRGDGDRRHLAAYVVADTRACDGPGLRTHLAERLPRHLV
PASVVFLKRIPLTRNGKLDVAALPDPAAHR

>gi|9937233|gb|AAG02364.1|AF210249_23 peptide synthetase NRPS2-1 [Streptomyces verticillus](432 954)
AAADPTLPCAELPAPPAPAAPARTAGATTLHALFESRAAKSPDAVALVDGGHRVTYRTLNTRANRLARHL
RAVGVRTEDRVALRLPRGTDAVTATLAALKAGAAYVPLDPALPEERLTRVLADARPAVVLTPAYLHDRSA
EITAHAGHDLNLPVHPDNLAYLLHTSGSTGTPKGVLGTHRGAVNRVDWMSTAYPFRTGDVAVARTAPGFV
DAVWELFGPLAAGVPLVLLPTDEARDPALLTAALERHRVSRMVTVPSLLTMLLDESARATDLGTRLACLR
TWITSGEPLPPALARRFHDRLPGRTLLNLYGSSETAADATAARIDPAPGTALPERSPIGTPITGVSALVR
GPDLRPLPALMPGELYAGGACVARGYHARPAETAAAFPPDPDGGPGARMFRTGDRARLRADGRLELLGRV
DRQVQIRGQRAEPGEVEHALLAHPAVRAAAVTANPDATGLWAYVRLAPGPFAAGSPQTELTAFLRRTLPA
HLVPTAVTVLDELPVTAHGKTDHARLPAPDPRA

>gi|9937233|gb|AAG02364.1|AF210249_23 peptide synthetase NRPS2-1 [Streptomyces verticillus](1493 2021)
GTPPLPTAQAAVRRRTAATEAPLPARLLHEAVGDAARRHADLTALVDGDTRMTYRRLTEHARRVGRTLRR
LGARPGRLVPVVARKGWRQAVAALGVLESGAAYLPLDPELPAERLVHLVRRAEAALLLTERALLDTLAVP
VGVTVLAVDDDAALDADGGPLQSVQNLTDLAYTIFTSGSTGEPKGVMIDHLGAANTLECVNRRFGTGPGD
AVLAVSSPSFDLAVYDLFGVLAAGGTVVVPAHDRRRDPGHWAELIRRERVTLWNSVPALGTLLTEYAEAL
APDALRTLRAVLLSGDWIPLGLPDRIRALSAPGATVMSLGGATEASIWSVWYEIGKVHEAWSSIPYGTPM
ANQRLEVLDEQLRPRPDWVPGELYIGGTGVAKGYWRDPEQTSLRFPVHPGSGQRLYRTGDFARHLPDGTL
EFLGRQDDQVKIGGFRVELGEVEAALGRLPDVAAGAVIATGDPRGDRRLVGFAVPAREGGFDAAGLRRQL
ARRLPAYMVPTTLLPLDRLPLTANGKVDRAALQRLVPGR

>gi|9937234|gb|AAG02365.1|AF210249_24 peptide synthetase NRPS0 [Streptomyces verticillus](11 519)
LPADQRELLRMMNDRTAPVPAHTLTAQLADAARTHDRALALVAPGLTLSHAELDARAAAVAARLTAAGVI
PGDRVALAVEYGWEQVVGALAALRAGAVCLPVAPGLPRPARWQHATRAGATAVLTQSWLTQRIDWPQELP
VLSVDEPGPPVPPTTAPADGRSATDAAYRLDAPVSHRAITTAALEIDRAFRVGPGDRLLALAPADSPLAL
YELFGPLLAGAALVLTRDIDLRDPGALHEALRTHGVTLWHSPPALLGLLLDHLADRGGKLPESLRLVLLG
GERLDPALVRRVRESAPHQPAVAHLSSATPSGPWTTCLETGDLAPEWRSVPVGAPLPNQRAHILSETLRP
CPVWVTGRLHYGGVAAEPPTGEEHAPATVPHPETGEPLLRTGLFARLLPEGLIDVVGDETARISVRDRPL
NLQDTETALAAHEDVHSAVVVPVGRGDESLARVRLHPGATAGPDELLAHLRRKVSPYLLPGHIEVGGPLP
LTRDGRVDRARVTAEAPAP

>gi|16040970|dbj|BAB69698.1| iturin A synthetase A [Bacillus subtilis](1 554)
MYTSQFQTLVDVIRERSSISDRGIRFIESDKNETVVSYRQLFEEAQGYLGYLQHLGIKPKQEIVFQIQEN
KSFVVAFWACILGGMIPVPVSIGEDDDHKLKVWRIWNILNHPFLIASEKVLDKIKKYAAEHDLQDFHHQL
NEKSDIIQDQTYDYPASFYEPDADELAFIQFSSGSTGDPKGVMLTHHNLIHNTCAIGTALAIHSKDSFLS
WMPLTHDMGLIACHLVPFITGINQNLMPTELFIRRPILWMKKAHEHKASILSSPNFGYNYFLKFLKNEPD
WDLSHIKVIANGAEPILPELCDEFLKRCAAFNLKRSAILNVYGLAEASVGAAFSKIGKEFVPVYLHRDYL
NLGERAVNVSKEDQNCASFVEVGQPIDYCQLRISDETNERVEDGIIGHIQIKGDNVTQGYYNNPESTEKV
LTSDGWVKTGDLGFISESGNLVVTGREKDIIFVNGKNIYPHDIERVAIEMEEVDLGRVAACGVYDQKTQS
GEIVLFVVYKKSPEKFAPLVKEIKKHLYKRGGWSIKEVLPIRKLPKTTSGKVKRYELARQYEAG

>gi|16040970|dbj|BAB69698.1| iturin A synthetase A [Bacillus subtilis](2929 3445)
SETERHQLLTECNGTKTPYPHKETVYRWFEMQAEQSPDHEAVIFGNERYTYRQLNERANRLARTLRTKGV
QADQFVAIICPHRIELIVGILAVLKAGGAYVPIDPEYPENRIQYMLRDSRAEVVLTQRSLLDQLPYDGDV
VLLDEENSYHEEHSNFESDSDAHDLAYMIYTSGSTGNPKGVLIEHQGLADYIWWAKEVYVRGEKTNFPLY
SSISFDLTVTSIFTPLVTGNTIIVFDGEDKSAVLSEIMRDSRIDMIKLTPAHLHVIKEMNIAGDTAIRKM
IVGGENLSTRLAKSVSEQFKGRLDIFNEYGPTEAVVGCMIYHFDAVRDKREFVPIGTPAANTDIYVADAS
RNLVPIGVIGEIYISGPGVARGYWNRPDLTEEKFVENPYVPGAKMYKSGDLAKRLKDGNLVYIGRVDEQV
KIRGHRIELGEIEAAMHNAEAVQKAAVTVKEEEDGLKQLCAYYVSDKPIAAAQLREQLSSGLPDYMVPSY
FVRLEHMPLTSNGKINRKALPAPESSL

>gi|16040971|dbj|BAB69699.1| iturin A synthetase B [Bacillus subtilis](241 756)
PEAEKQKLLFDFNDTVRDFSGSRTVYQLFEEQAERTPEHAAVKFKNDHLTYRELNEKASRLARTLRNCGV
QPDTLVAILADRSLEMIVSIIAVWKAGGAYVPLDPEYPKERLQYLLHDADADVLLVQHHLKNSLAFDGPV
IDLNDETSYHADCSLLSPVAGHSHLAYVIYTSGTTGKPKGVMVEHGGIVNSLQWKKAFFRHSPADRVLVL
YPYVFDAFILNFFGPLISGATLHLLPNKENKETFAIQNAIKQERITHFSTSPRLLKTMIEQMNREDFIHV
QHVVVGGEQLEADTVEKLHSLQPRIRINNEYGPTENSVVSTFHPVQSADEQITIGSPVANHQAYILGAHH
QIQPIGVPGELYVGGAGVARGYLNRPELTEEKFVEHLHVPGQKMYKTGDLARWLPDGRIEYLGRIDHQVK
IRGYRIEIGEVEAAMFNLENVREAAVVAREDADGAKQLYAYYVGEPSLTAAQFREELSRELPNYMIPSRF
IPLERIPLTSNGKIDLKALPAADENT

>gi|16040971|dbj|BAB69699.1| iturin A synthetase B [Bacillus subtilis](1753 2268)
TEGERRTLLQTLNDTAAPFPQTPVHQLFEEQSQRTPDQAAVIDKDRQLTYGELNKRANRLARTLRAKGVQ
TDQPVAIITRNSIESVVGILAVLKSGGAYVPIDPEYPQDRIRYMLDDSQAGIVLMQQDVRKQLAYEGVTV
LLDDESSYHQDGSDLAPINDVSHLAYVIYTSGSTGRPKGVLIEHGGLTNYIWWAKEVYVKGEKANFPLYS
SISFDLTVTSIFTPLVTGNAIIVYDGEDKTALLESIVRDPRVDIIKLTPAHLQVLKEMNIADQMAVRRMI
VGGENLSTRLARSIHEQFEGRIEICNEYGPTETVVGCMIYRYDPAKDRRESVPIGTAAANTSIYVLDENM
KPAPIGVPGEIYISGAGVARGYLNRPELTAEKFVDDLFEPGAKMYKTGDLAKWLADGNIEYAGRIDEQVK
IRGYRIELGEIEAALLQEEAIKEAVVTAREDVHGFKQLCAYYVSGGQTTAARLRKQLSQTLASYMVPAYF
IELDEMPLTSNGKINRKGLPAPNFEL

>gi|16040971|dbj|BAB69699.1| iturin A synthetase B [Bacillus subtilis](3261 3788)
SQQEKEYLLSRFQSNDMHYPREKTIHELFEEQAHRTPDNTAVVFEGKQFTYEELNRRANQLARTLQAKGV
QADQLVGIMTERSLEMVVGILGVLKAGGAYLPIDPDSPSERIRYILNDSSISVLLYCGKLQDDIGFSGTC
IDLMEEHFYHEKDSSLALSYQSSQLAYAIYTSGTTGKPKGTLIEHRQVIHLIEGLSRQVYSAYDAELNIA
MLAPYYFDASVQQMYASLLSGHTLFIVPKEIVSDGAALCRYYRQHSIDITDGTPAHLKLLIAAGDLQGVT
LQHLLIGGEALSKTTVNKLKQLFGEHGAAPGITNVYGPTETCVDASLFNIECSSDAWARSQNYVPIGKPL
GRNRMYILDSKKRLQPKGVQGELYIAGDGVGRGYLNLPELTDEKFVADPFVPEDRMYRTGDLARLLPDGN
IEYIGRIDHQVKIQGFRIELGEIESVMLNVPDIQEAAAAALKDADDEYYLCGYFAADKTIQISELRERMA
RHLPGYMIPAHFVQLDKMPLTPNGKLNRQLLPAPVKKR

>gi|16040971|dbj|BAB69699.1| iturin A synthetase B [Bacillus subtilis](4308 4825)
MTKEEERDIQQLFNDTAVAEKRIPTTIHQLFEQQAERNPDHEAVMFGNQTLTYRQLNERSNQLARVLQDK
GACTDQVVAVLTDRSAHMIIGILAILKAGAAFLPIDPELPEKRRAFMLKDSGADVLLTCAGHAIPPLFEG
EVLLLDDPLLYQGRTDNLNLSCSENDLMYVIYTSGTTGQPKGVQLEHKTMTNLLAYEQDHTQLRFDRVLQ
FAAMSFDVCYQEMFSALSSGGTLFIIGNEAKRDIRQLNDFVRTHGIQTAFLPTAFLKLLASEKHYFEPFA
ECVDHIIAAGEQLIATRMLRDMLARHQVTLHNHYGPSETHVVTMYTVDPDTDQELQPIGKPISNTEIFIL
NEAGTLQPVGIVGELCISGVSLARGYHNRESLTLETFVPHPYDSNQRMYKTGDLARYLPEGNIEYAGRRD
HQVKIRGYRVELGEVEAALLKHVQEAVVLAKENTDGQSDLYAYFTAEQSLSISQLKEKLAGQIPGYMIPS
YFIQLEKLPLTGNGKVNRRALPMPEAGL

>gi|16040972|dbj|BAB69700.1| iturin A synthetase C [Bacillus subtilis](239 756)
ILPESETHSLLVDNQTAKTEYPRDKTVYQLFEEQMKRTPDQAAVIYGEKQFTYRQLNERANQLARTLRKK
GVKTDRLTAIICEHEIELVVGILAVLKAGGAYVPIDPDYPKHRIQYIVEDSQADIVLTQSHLQKQLELAG
TMVFLDQESSYHEDGSYLEPISSTKDLAYVIYTSGSTGKPKGVAIEHQGLTNYIWWARRVYVKGEKTNFP
LYSSIAFDLTITSVFTPLITGNAIIVYGGENSTALLDSIIQDSRADIIKLTPAHLQLLKEINIPAECTIR
KFIVGGDNLSTRLARSISGKFGGKIEIFNEYGPTETVVGCMIYSFDPQNDRRESVPIGTAADNMNIFVLD
KSMKPVPAGVPGEIYISGDGIARGYLNRAELTAERFLQHPFVPEVKMYRTGDLARRLPDGNIEYLGRIDH
QVKIRGYRIEIGEVESAFFQIPPIQEALVTAQETNGETSLCAYYTAQHSLTAGEIREHLSRQLPSYMIPA
YFVQLAAMPLTSNGKIDRQALPAPTGNL

>gi|16040972|dbj|BAB69700.1| iturin A synthetase C [Bacillus subtilis](1750 2278)
LTGDERSLLIEAFNDTEADYPKEKTLHQLFEEQAQRTPDQTAVVYGESQLTYRELNERANQLARTLQSEG
VQPDQPVGIMAERSLEMIVGLFGILKAGGAYVPIDPSYPVERIHYILEDSDTKLLLAQSHLRKSVPFTGK
VLDLEDPRFSWEDGSNLKQTAGPNHLAYVIYTSGSTGRPKGVMVEHRSVINRLVWMQEHYPLDKQDVILQ
KTPITFDVSVWELFWWSMTGSKAVLLSNGGEKNPDVILDTIAQKNVTIMHFVPAMLHAFLESMEQKSDEE
LKRKLASLKYVFASGEALTPAHVAGFHRMITPAGEAQIINLYGPTEATIDVSYFECEAGETLNSVPIGKP
ISNIQLYIVQPGSEYFQPLGVAGELCIAGDGLARGYLNRPELTAEKFAAHPFEAGKRMYRTGDLARWLPD
GNIEYLGRIDHQVKIRGYRIELGEIEASLLQLDAVKEAVVIAIEKEGSKQLCAYLSGDESLNTAQLKRHL
LNKLPAYMIPAYFVQVEKMPITANGKIDRKALPAPEGNR

>gi|9955394|dbj|BAB12213.1| peptide synthetase and polyketide synthase [Microcystis aeruginosa](1 543)
MSKHSISFGGQLEDNWRTLSEVLETATKHNNHGITYIRNDATEYFQSYQDLYQDALVILNGLEQKGIKLG
HKVILQIAKNQDFIPALWACFLGGIIPVPLTVAPSYDLENSAVKKLENVWKILDNPLILSDSELITEIEK
LGTYSHLEGWQVISVNELRKAPSKIEQLPILDPQDAALLLFTSGSTGMPKGVILTHHNILSMTAGTVVMN
HFTQQEVTLNWMPLDHVGAIVFLGIMAVDLACDQIHVPMELVLRQPLQWLELIQKHQVSISWSPNFAFSL
INQQAEELKHVSYNLSSMKFLVNAGEQVSVKTIRLFLEILEKHQLQERAIKPAFGMTESCSGITWSAGLS
KNELTEENSFVSLGKPIPGATIRIVDQENNPLPEREIGRLQIQGNSVTKGYYNNNELNQEVFQEGWFTTG
DLGYLSKGELFITGREKQEIIINGVNYFAHELETTIEELEGVKVSYTAAFAVFDQSRETDLLIITFSPES
EQFEQGIKVVRKIRSHVTQKFGIAPAYVIPLERNLVPKTSIGKVQKSKLKKDF

>gi|9955392|dbj|BAB12211.1| polykeitde synthase and peptide synthetase [Microcystis aeruginosa](2438 2959)
TIIDDFVAQVKLTPNAPALIAGKINLSYQELNEKVNRLTHYLQQEYQLGVGKVIGVMLQRDHNLIIGILA
TFKTGATYVPIDSQYPHSRIEFILKDSGCHVCLTESNFISKLPEKMQKICLDKIDPIVEKYDKDEPKIFR
NSSQTAYIFYTSGSTGNPKGVMGCHISILNVIQSLRLTFDLDKHPEWRYIFTAAVTHDPSIRNIFLPLTI
GASLYMYEIKYIGHLVSFLQENQINALHTTPSIYREILGLLEPGETISSLKYISVGGEKLDRETALALRK
RFPAEIVSNVYGSTETCVGVSQYEIKENLDSEIPLGQVFHNNRLGVLDEFNNPVPLHVIGEICVEGAALA
SGYHNQPEMTQEKFKPSFLDETKTLFRTGDLGKQTAPGIIEFMGRKDNQVKVNGYRIDPGEIEYQLTRYA
PIERAIVLPVQVNNQTQLSAYCQTDKTLEIAEIRELLAKFLPVYMIPSYFIFLKQFPLTRHGKLDLHSLR
ELRETGKSLVNSNYVAPRNHLESNLVSIWEKI

>gi|5822841|dbj|BAA83992.1| mcyA [Microcystis aeruginosa](226 729)
TTEEREQLLRDWNDTAIEYPEKQWIHQLFEEQAKLYPERGAVIFENQELTYQELNEKANQLGHYLQKLGV
KPEELVGIYLERSLEMVVGLLAVLKAGGAYVPLDPNYPQERLSYLLEDTGVKVIITAESLRGLLGEYRGI
VVALDTDWPAISQESQNNCDSAVTGENLAYVIYTSGSTGKPKGVMNNHKGIRNRLLWMQDTYQLTKSDGI
LQKTPFSFDVSVWEFFWPLLAGATLVVAKPEGHKDSTYLIQLIQKQQITTLHFVPSMLRVFLQEPELKEC
SSLKRVFCSGEALSLDLTQRFFEHFDCELHNLYGPTEAAIDVTYWPCLPENQKAIVSIGQPIANTQIYIL
NPDLQPVPIGIVGELHIGGIGLARGYLNRPELTAEKFIPNPFAKVEGEIGGEIRAKLYKTGDLARYLPDG
NIEFLGRIDHQVKIRGFRIELGEIETILSQHPAVEQAVVIASETETGSKTLIAYVVGQSQEGELLATSEK
GQLFDEQIEQWQSL

>gi|5822841|dbj|BAA83992.1| mcyA [Microcystis aeruginosa](1710 2224)
SEQEQHQLLKEWNDTEVHYPDGCIHQLFEEQVKRSPDAIAIITENEQLTYRQLNEKANQLGHYLGKKGLK
PESLVGICLERTPEMVIGLLAILKAGGAYVPLDPAYPTERLNVILEDAQVSLLLTQAKLVEKLGNYPGNL
VILEAEARNIALESPENLSLPVSSSNTAYVIYTSGSTGKPKGVVIEHHSTTTLLNWSKEVFSSEELAGVL
GSTSICFDLSVFELFLPLAVGGKIILAQNVLDLPSLSAAKEVTLINTVPTAIAQLLEIEAIPETVQTVNF
AGEALSNQLVQKLYQQENIKNVYNLYGPSEDTTYSTFSLVPKKDHGQPSIGRPIANTQVYILDSFKQPVP
LGTIGDLYIGGKGLARCYLNQPELTAEKFISNPFSNEPKAKLYKTGDLARYLPDGNIDFLGRGDNQVKLR
GFRIELGEIEATLGTYPQVKQKVVKVWEDSYRNKRLVAYLVGENGPINTEDLRRFLGQKLPEYMIPALFV
SLEALPLTPNGKIDRSRLPIPEIPW

>gi|5822841|dbj|BAA83992.1| mcyA [Microcystis aeruginosa](1710 2224)
SEQEQHQLLKEWNDTEVHYPDGCIHQLFEEQVKRSPDAIAIITENEQLTYRQLNEKANQLGHYLGKKGLK
PESLVGICLERTPEMVIGLLAILKAGGAYVPLDPAYPTERLNVILEDAQVSLLLTQAKLVEKLGNYPGNL
VILEAEARNIALESPENLSLPVSSSNTAYVIYTSGSTGKPKGVVIEHHSTTTLLNWSKEVFSSEELAGVL
GSTSICFDLSVFELFLPLAVGGKIILAQNVLDLPSLSAAKEVTLINTVPTAIAQLLEIEAIPETVQTVNF
AGEALSNQLVQKLYQQENIKNVYNLYGPSEDTTYSTFSLVPKKDHGQPSIGRPIANTQVYILDSFKQPVP
LGTIGDLYIGGKGLARCYLNQPELTAEKFISNPFSNEPKAKLYKTGDLARYLPDGNIDFLGRGDNQVKLR
GFRIELGEIEATLGTYPQVKQKVVKVWEDSYRNKRLVAYLVGENGPINTEDLRRFLGQKLPEYMIPALFV
SLEALPLTPNGKIDRSRLPIPEIPW

>gi|5822842|dbj|BAA83993.1| mcyB [Microcystis aeruginosa](450 966)
TTQEQHQLLVEWNNTEADYPLDKSLHQLFEEQVAQNPQGIAVIFEGQKLTYQQLNNRGNQLAHCLRDKGV
GPESLVGIFMERSLEMVIGLLGILKAGGAYVPLDPDYPTERLGDILSDSGVSLVLTQESLGDFLPQTGAE
LLCLDRDWEKIATYSPENPFNLTTPENLAYVIYTSGSTGKPKGVLISHRGLMNLICWHQDAFEITPLDKI
TQLARSAFDAAVWELWPCLTAGASLVLVKPEIMQSPPDLRDWLIAQEITVSFLPTPLVEKILSLKWDENI
ALRIILTGGDKLHHYPSVSMPFKLINNYGPTENTVVTTSGLVPDYEEGNSSSPSIGKPISNTKIYILDQN
LQPLPIGVPGELHISSVGLARGYLNRLELTQEKFISNPFNSGILYKTGDLVRYLPEGNIEFLGRIDNQVK
LRGLRIELGEIEAVLETHSEVEKAVVILREDTSDNQRLVAYIVRKYPSLGIGELRRFLQQQLPAYMVPSA
FVILSDFPLNNNGKIDRKKLPVPDETS

>gi|5822843|dbj|BAA83994.1| mcyC [Microcystis aeruginosa](456 971)
TPEEQHQLLIEWNQTEVAYSQQCLHQLFEEKVRDNPEAIALIFDGEKLTYRELNSRANQVGHYLQEKGVT
SEVLVGIFIERSFEMIIGILGIIKAGGAYVPLDPNYPPERLDYMISDSAISLLLTQQSLVQFLPENQAEI
LCLDTDWSRIANYSQENLTSPVKPENLAYVIYTSGSTGKPKGVMNIHQGICNTLKYNIDNYNLNSEERIL
QITPFSFDVSVWEIFLSLTSGATLVVAKPDGYKDIDYLIDLIVQEQVTCFTCVPSILRVFLQHSKSKDCH
CLKRVIVGGEALSYELNQRFFQQLNCELYNAYGPTEVAVETTIWCCQPNSQISIGTPIANAQVYILDSYL
QPVPIGVAGELHIGGMGLARGYLNQPELTAEKFIPHPFAQGKLYKTGDLARYLPDGNIEYLGRIDNQVKL
RGLRIELGEIQTVLETHPNVEQTVVIMREDTLYNQRLVAYVIRKDTLLTSQDLRRFLQQKLPVYMIPSAF
VMLSDFPLNPNGKIDVHKLPIPDETS

>gi|16040970|dbj|BAB69698.1| iturin A synthetase A [Bacillus subtilis](1 554)
MYTSQFQTLVDVIRERSSISDRGIRFIESDKNETVVSYRQLFEEAQGYLGYLQHLGIKPKQEIVFQIQEN
KSFVVAFWACILGGMIPVPVSIGEDDDHKLKVWRIWNILNHPFLIASEKVLDKIKKYAAEHDLQDFHHQL
NEKSDIIQDQTYDYPASFYEPDADELAFIQFSSGSTGDPKGVMLTHHNLIHNTCAIGTALAIHSKDSFLS
WMPLTHDMGLIACHLVPFITGINQNLMPTELFIRRPILWMKKAHEHKASILSSPNFGYNYFLKFLKNEPD
WDLSHIKVIANGAEPILPELCDEFLKRCAAFNLKRSAILNVYGLAEASVGAAFSKIGKEFVPVYLHRDYL
NLGERAVNVSKEDQNCASFVEVGQPIDYCQLRISDETNERVEDGIIGHIQIKGDNVTQGYYNNPESTEKV
LTSDGWVKTGDLGFISESGNLVVTGREKDIIFVNGKNIYPHDIERVAIEMEEVDLGRVAACGVYDQKTQS
GEIVLFVVYKKSPEKFAPLVKEIKKHLYKRGGWSIKEVLPIRKLPKTTSGKVKRYELARQYEAG

>gi|6449055|gb|AAF08795.1|AF184956_2 MycA [Bacillus subtilis](2918 3434)
SDIERHQLLMGCNDTETPFPHNDTVCQWFETQAEQRPDDEAVIFGNERCTYGQLNERVNQLARTLRTKGV
QADQFVAIICPHRIELIVGILAVLKAGGAYVPIDPEYPEDRIQYMLKDSEAKIVLAQLDLHKHLTFDADV
VLLDEESSYHEDRSNLEPTCGANDLAYMIYTSGSTGNPKGVLIEHRGLANYIEWAKEVYVNDEKTNFPLY
SSISFDLTVTSIFTPLVTGNTIIVFDGEDKSAVLSTIMQDPRIDIIKLTPAHLHVLKEMKIADGTTIRKM
IVGGENLSTRLAQSVSEQFKGQLDIFNEYGPTEAVVGCMIYRYDTKRDRREFVPIGSPAANTSIYVLDAS
MNLVPVGVPGEMYIGGAGVARGYWNRPDLTAEKFVHNPFAPGTIMYKTGDLAKRLRDGNLIYLGRIDEQV
KIRGHRIELGEVEAAMHKVEAVQKAVVLAREEEDGLQQLCAYYVSNKPITIAEIREQLSLELPDYMVPSH
YIQLEQLPLTSNGKINRKALPAPEVSL

>gi|6449056|gb|AAF08796.1|AF184956_3 MycB [Bacillus subtilis](239 756)
GIPEAVKQQILFDFNDTAADYSGNKTVSQLFEEQAERTPDHVAVKFVNNHMTYRELNEKSNRLARTLRNY
GVQADTLVAIMAERSLEMIVSIMAIWKAGGAYVPLDPEYPEERLQYVLNDANADVLVVQRHFKNSLVFDG
PMIDLNDETSYHADCSLLSPIAEHSHLAYVIYTSGTTGKPKGVMVEHGGIVNSLQWKKAFFKHSAEDRVL
VLYPYVFDAFILNFFGPLISGAALYLLPNEDNKDLFAIQNVLKLERITHFSTSPRLLQAMTEQMNAEDFY
HVQHVVVGGEKLEPDTVERLFSLQPQIRINNEYGPTENSVVSTFQPVYSADEQITIGKPVANHQAYILGA
HRQIQPIGVPGELYVGGSGVARGYLNQPDLTEEKFVDHLLIPRRKMYKTGDLARWLPDGRIEYLGRIDHQ
VKIRGYRIELGEVEAALSNLEEVRETTVESREGIDGTKQLYAYYVGEPSLSAGQFREILSRELPDYMIPS
YFIHLERIPLTSNGKIDLKALPVADEKT

>gi|6449056|gb|AAF08796.1|AF184956_3 MycB [Bacillus subtilis](1752 2267)
TEGEKRQLLQNLNDTAAPYPQSTVGQWFEAQSQQIPDQAAVIDGDKQITYRQLNERANRLARTLRARGVQ
ADQPVATISRNSIELVTGILAILKAGGAYVPIDPEYPQDRIQYILEDSKAGIILMPRDVRQQITYEGVVI
LLDEESSYHEEAFNLEPLSNANHLAYVIYTSGSTGKPKGVLIEHRGLSNYIWWAKEVYVKNEKTNFPLYS
SISFDLTVTSIFTPLVTGNTIIVYDGEDKTALLSSIVQDQRVDIIKLTPAHLHVLKAMNIANKIAIRKMI
VGGENLSTQLAQSIHEQFDGQIEICNEYGPTETVVGCMLYRYDAVKDRRESVPIGTAAANTSIYVLDEDM
KPVPIGVPGEMYISGAGVARGYLNRPELTAEKFVENPFVTGERMYKTGDLAKWLPDGNIEYLGRMDEQVK
IRGFRIELGEIETAMLQAEEIKEAVVTAREDVHGLKQLCGYYVSSQPITVSQIREQLSQSLPGYMIPAYF
IKLEKMPLTPNGKINQKELPTPDLQL

>gi|6449056|gb|AAF08796.1|AF184956_3 MycB [Bacillus subtilis](3262 3793)
TQQEKEQLLSRFQAREMQYSREQTIHERFSKQAFRTPDRTAVVFEGESLTYGELNKRANQLAQALRVEGV
QAGQLVGIMAERSLEMIIGIFGILKAGGAYLPIDPDSPVERIHYIARDSGINILLTHGELPENLNFSGTC
INMKEEQAYHETDINLAVPCQFDQLAYCIYTSGTTGTPKGTPKGTLIEHRQVIHLIEGLRNAVYSAYDGV
LHVAMLAPYYFDASVQQIYASLLLGHTLFIVPKEAVSDGEALCQYYRQHRIDVTDGTPAHLKLLVAADDG
EGVPLRHLLIGGEALPKTTVTKFIHLFGADRAAPAITNVYGPTETCVDASLFNIEVSADAWTRSQVHIPI
GKPLGNNRMYILDSQQKLQPVGVQGELYIAGDGVGRGYLNLPELTNKKFVNDPFVPSGRMYRTGDLARLL
PDGNIEFIERVDHQVKIHGFRIELGEIESIMLNIPEIQEAVASVLEDADGEHYICGYYVANKPFPTSQLR
DRLTRHLPGYMIPAYFVQMDQMPLTPNGKLNRNLLPEPDGKR

>gi|6449056|gb|AAF08796.1|AF184956_3 MycB [Bacillus subtilis](4314 4832)
RSREKNEIWNLFNDTAVIDERMPTTIHQQFEQQAEDTPDRVAILFENQTWTYRQLNERSNQLARVLRNQG
VGADRVAAILTERSANMMIGILAILKAGGAFLPIDPELPDERRAYLMEDSGADVLVTCVEHTVPPSFEGS
VVLLDDPLVYQGDASNLNLSYAENHLLYVIYTSGTTGKPKGVQLEHKTMLNLLAYEREYTQLRFDRVLQF
AAMSFDVCYQEIFSTILSGGTLYIIDNEAKREIRELNEFVKTHRIQTAFLPTAFLKLLASEKQYFEPFAE
CVDHIITAGEQLIMTNTLREMMMRHQVSLHNHYGPSETHVVTMCTVDPEIHQEMPPIGKPISNTEILILN
EAGTLQPIGIVGELCIAGISLARGYHNRESLTHEKFVPHPYDANKRMYKTGDLARYLPDGNIEYAGRMDH
QVKIRGYRIELNEVEAALLNIEHVQEAVVLARENTEGQSDLYAYFVAEQALPISQFKEKLAQQIPGYMIP
SYLMQLEQMPLTSNGKVNRSALPLPAAGM

>gi|6449057|gb|AAF08797.1|AF184956_4 MycC [Bacillus subtilis](239 764)
LTDTEINTFKDYNQTAAEYPREKTIHQLFEEQANRTPDQVAVVYEENQLTYQELNEKANQIARTLQSEGV
HPDQPVGIMAERSLEMIVGLFGILKAGGAYVPIDPTYPEERIRYILEDSDTKLLLVQHHLREKVPFTGKV
LDMEDPQTFSEDGSNLESISGPNQLAYVIYTSGSTGKPKGVMVEHRSVINRLVWMQENYPLDERDAILQK
TAITFDVSVWELFWWSIVGSKVVLLPNGGEKNPELILDTIEQKGVSTLHFVPAMLHAFLESMEQTPSGKL
KRKLASLRYVFASGEALTPKHVDGFQRIITPVSHAQIINLYGPTEATIDVSYFECEADKRYNSVPIGKPI
SNIQLYILQAGYMQPVGVAGELCIAGDGLARGYLNRPELTAEKFVKNPFSAGERMYRTGDLARWLPDGNI
EYLGRIDHQVKIRGYRIETGEVEAALFHIPSIQESIVLAQEINEEISLCAYYTANDTLTAGELREHLSRQ
LPSYMIPAYFIQLKRMPLTLNGKIDRRALPSPRENL

>gi|6449057|gb|AAF08797.1|AF184956_4 MycC [Bacillus subtilis](1759 2274)
SEDERSLLIEKFNDTATEYPKEKTIYQLFEEQAARTPEQIAIVFEDQKLTYRQLNEQANQLARTLRAKGV
RSDRTAAIISDHSIELVVGILAVLKAGGAYVPIDPDYPEQRIQYILNDSKTEIVLTQSHLQQRLAHEGTI
VLLDDENSYHKERSNLERISNIKDLAYVIYTSGSTGKPKGVLIEHQGLTNYIWWADRVYVKGEKTTFPLY
SSIAFDLTVTSIFTPLISGNAIIVYGDKDRTTLLSSIIEDSRVDIIKLTPAHLQLLKEMNISPECTIRKM
IVGGDNLSTRLAQNISEQFQDQIEIFNEYGPTETVVGCMIYLYDPKKDRQESVPIGTAAANMNIYLLDTG
MKPVPIGVPGEMYISGAGVARGYLNRPDLTAEKFVEHPFAAGERMYKTGDAARWMPDGHMEYLGRIDHQV
KVRGYRIELGEVEAALLLVESVKEAVVIAVEEEGSNQLCAYVTGDESLKTLQLKQQLQNKLPAYMIPAYF
VQIEEMPLTANGKIDREALPAPDGNM

>gi|3818604|gb|AAC69587.1| Ybt peptide synthetase HMWP2 [Yersinia pestis](551 1034)
MPASQRAIRERVNATGAPIPEGLLHEGIFRIALQQPQALAVTDMRYQWNYHELTDYARRCAGRLIECGVQ
PGDNVAITMSKGAGQLVAVLAVLLAGAVYVPVSLDQPAARREKIYADASVRLVLICQHDASAGSDDIPVL
AWQQAIEAEPIANPVVRAPTQPAYIIYTSGSTGTPKGVVISHRGALNTCCDINTRYQVGPHDRVLALSAL
HFDLSVYDIFGVLRAGGALVMVMENQRRDPHAWCELIQRHQVTLWNSVPALFDMLLTWCEGFADATPENL
RAVMLSGDWIGLDLPARYRAFRPQGQFIAMGGATEASIWSNACEIHDVPAHWRSIPYGFPLTNQRYRVVD
EQGRDCPDWVPGELWIGGIGVAEGYFNDPLRSEQQFLTLPDERWYRTGDLGCYWPDGTIEFLGRRDKQVK
VGGYRIELGEIESALSQLAGVKQATVLAIGEKEKTLAAYVVPQGEAFCVTDHRNPALPQAWHTL
